# Supplementary material for: linc-mipep and linc-wrb encode micropeptides that regulate chromatin accessibility in vertebrate-specific neural cells
Source: eLife. 2023 May 16;12:e82249. doi: 10.7554/eLife.82249 (PMC10188112; doi:10.7554/eLife.82249)
Supplement: Supplementary file 5. [file elife-82249-supp5.xlsx]

## Sheet: Contents
Supplementary Table 5 - Single cell Multiome Analyses of WT or linc-mipep mutant brains (sibing-matched) at 5 dpf
Sheet	Title	Description
1	Merged_Cluster_IDs	WNN clusters, iannotated referencing key genes from ZFIN and from Raj et al, 2020
2	Merged_WTandMUT_DEA	Differential Expression Analysis (WNN) per cluster
3	Merged_WTspecificDEGs	Differentially expressed genes higher in WT than linc-mipep brain cells per cluster
4	Merged_MUTspecificsDEGs	Differentially expressed genes higher in linc-mipep mutant brain thant WT cells per cluster
5	Merged_SigPeaksByCluster	Significantly different peaks by cluster using merged WT and linc-mipep brain cells libraries
6	Merged_PeaksByCluster&Geno	Significantly different peaks by condition (WT or linc-mipep1 mutant), per cluster, using merged dataset. Positive delta indicates significantly higher in mutant cluster; negative delta indicates significantly lower in mutant
7	TopTFmotifs_cluster	Top transcription factor (TF) motifs in accessible chromatin peaks per cluster.
8	Merged_UniqueTFsinStatSigDifPea	Unique TF genes and motifs significantly differentially accessible in either WT or linc-mipep mutant brain cells per cluster.

## Sheet: Merged_Cluster_IDs
Cluster Number	Cell type	Total Cell Number
0	neurons (glutamatergic)	1402
1	mid-hind boundary (GABAergic)	1231
2	neurons (broad)	828
3	radial glia 1	721
4	neurons (broad)	720
5	neurons (broad)	632
6	unknown4	601
7	progenitors/neurons (differentiating)	599
8	granule cells	578
9	neurons (broad)	551
10	optic tectum (GABAergic)	546
11	neurons (broad)	543
12	GABAergic neurons	529
13	neurons (midbrain, glutamatergic)	420
14	telencephalon (glutamatergic)	392
15	hindbrain	338
16	dorsal diencephalon (thalamus)	305
17	hypothalamus	296
18	dead/dying	242
19	neurons (telencephalon)	232
20	cranial ganglion (vagal)	223
21	ventral forebrain (dienc, hyp, poa: GABAergic)	221
22	dorsal diencephalon (thalamus)	215
23	ventral forebrain (dienc, hyp, poa: GABAergic)	198
24	neurons (glutamatergic, midbrain)	194
25	neurons (glutamatergic, midbrain)	174
26	optic tectum (GABAergic)	174
27	dorsal habenula	166
28	radial glia 2	163
29	hypothalamus 1	147
30	glial progenitors	123
31	dorsal habenula	117
32	dorsal telencephalon (glutamatergic)	115
33	hypothalamus 2	114
34	hypothalamus 3	103
35	oligodendryocyte progenitor cells	83
36	habenula/hindbrain, motor neurons?	83
37	microglia	71
38	Purkinje neurons (GABAergic++)	70
39	dorsal habenula	69
40	neurons (broad)	67
41	hypothalamus 4	49
42	ventral habenula	37

## Sheet: Merged_WTandMUT_DEA
p_val	avg_log2FC	pct.1	pct.2	p_val_adj	cluster number	gene name
8.48e-143	0.608341	0.641	0.318	1.64e-138	0	nrxn3a
6.15e-106	0.429126	0.546	0.26	1.19e-101	0	slc6a1b
9.07e-90	0.335998	0.356	0.146	1.76e-85	0	slc32a1
1.58e-57	0.280538	0.423	0.231	3.06e-53	0	slc6a1a
5.57e-57	0.51125	0.533	0.336	1.08e-52	0	grid1b
3.57e-48	0.36052	0.47	0.286	6.92e-44	0	elavl4
1.54e-47	0.359779	0.601	0.422	2.98e-43	0	nrxn2a
6e-44	0.33021	0.367	0.212	1.16e-39	0	celf4
2.74e-33	0.280249	0.456	0.304	5.31e-29	0	scg2b
6.2e-30	0.25367	0.319	0.194	1.2e-25	0	islr2
6.79e-25	0.261317	0.365	0.243	1.31e-20	0	pcdh17
7.23e-22	0.305097	0.379	0.264	1.4e-17	0	TENM2
2.92e-21	0.281448	0.402	0.283	5.66e-17	0	ncam2
0	0.751071	0.272	0.007	0	1	slc6a5
2.44e-223	0.571352	0.401	0.095	4.72e-219	1	mab21l2
3.95e-146	0.686001	0.604	0.276	7.66e-142	1	elavl4
2.27e-81	0.358651	0.357	0.151	4.39e-77	1	si:dkey-7j14.5
1.48e-67	0.289135	0.288	0.115	2.88e-63	1	meis1b
6.48e-61	0.43856	0.648	0.414	1.25e-56	1	rbfox1
3.25e-57	0.348177	0.415	0.223	6.29e-53	1	syt2a
2.18e-53	0.375482	0.543	0.331	4.22e-49	1	nrxn3a
7.21e-51	0.375787	0.467	0.274	1.4e-46	1	si:dkey-205h13.1
1.67e-50	0.349377	0.452	0.265	3.24e-46	1	grin1a
1.72e-41	0.261494	0.386	0.223	3.34e-37	1	tmem59l
1.11e-38	0.449916	0.515	0.34	2.14e-34	1	grid1b
1.49e-37	0.350998	0.412	0.254	2.88e-33	1	sema6e
1.01e-36	0.314811	0.428	0.261	1.96e-32	1	rbfox3a
7.09e-34	0.250233	0.424	0.271	1.37e-29	1	appb
2.1e-33	0.302682	0.416	0.262	4.06e-29	1	TENM2
1.02e-32	0.289792	0.53	0.36	1.97e-28	1	pcdh7b
1.34e-29	0.273603	0.538	0.384	2.59e-25	1	IGLON5
3.7e-29	0.270343	0.428	0.277	7.17e-25	1	edil3a
2.25e-27	0.256969	0.388	0.25	4.35e-23	1	cntnap2a
1.88e-25	0.252245	0.425	0.283	3.63e-21	1	ncam2
1.08e-143	0.432515	0.268	0.05	2.09e-139	2	roraa
5.05e-141	0.622672	0.391	0.105	9.77e-137	2	mab21l2
9.82e-135	0.540157	0.402	0.113	1.9e-130	2	meis1b
1.66e-131	0.580957	0.379	0.105	3.21e-127	2	r3hdm1
1.67e-120	0.623943	0.393	0.119	3.23e-116	2	tshz2
2.28e-97	0.509422	0.401	0.136	4.42e-93	2	ebf3a
1.34e-72	0.339751	0.258	0.078	2.59e-68	2	znf385b
1.74e-54	0.409684	0.314	0.13	3.36e-50	2	tshz1
1.83e-25	0.264737	0.315	0.17	3.55e-21	2	ebf3a.1
2.87e-25	0.430487	0.257	0.137	5.55e-21	2	cacna1g
9.28e-21	0.316893	0.444	0.302	1.8e-16	2	pbx3b
1.22e-15	0.397697	0.417	0.314	2.36e-11	2	grid2
2.99e-13	0.323586	0.38	0.284	5.79e-09	2	edil3a
0	3.16136	0.852	0.235	0	3	ptgdsb.1
0	2.98718	0.824	0.233	0	3	ptgdsb.2
0	2.18164	0.86	0.11	0	3	atp1a1b
0	1.66994	0.605	0.086	0	3	mdka
0	1.66933	0.627	0.132	0	3	slc1a2b
0	1.58638	0.606	0.045	0	3	si:ch211-251b21.1
0	1.53249	0.645	0.078	0	3	fgfbp3
0	1.50072	0.508	0.029	0	3	cx43
0	1.3984	0.472	0.065	0	3	zgc:153704
0	1.24747	0.641	0.056	0	3	lpin1
0	1.21318	0.599	0.083	0	3	cd63
0	1.04598	0.462	0.029	0	3	ptn
0	0.884592	0.455	0.019	0	3	si:ch211-66e2.5
0	0.859443	0.487	0.038	0	3	gpm6bb
0	0.81309	0.362	0.024	0	3	mfge8a
0	0.753668	0.405	0.033	0	3	atp1b4
0	0.715226	0.412	0.038	0	3	id1
0	0.660376	0.269	0.019	0	3	aqp1a.1
0	0.62728	0.38	0.021	0	3	ppap2d
0	0.529305	0.361	0.029	0	3	selenop
0	0.51647	0.284	0.016	0	3	slc4a4a
0	0.506949	0.316	0.023	0	3	cyp2ad3
0	0.50002	0.311	0.022	0	3	s1pr1
0	0.480492	0.32	0.024	0	3	cebpd
0	0.437084	0.297	0.02	0	3	cyp3c1
0	0.430456	0.273	0.011	0	3	lpl
0	0.387895	0.287	0.021	0	3	si:dkey-7j14.6
3.5e-288	0.603124	0.383	0.047	6.78e-284	3	ccnd2a
6.05e-264	0.441069	0.255	0.021	1.17e-259	3	her4.2
1.01e-254	0.429411	0.313	0.034	1.95e-250	3	fgfr2
8.17e-235	0.400488	0.25	0.023	1.58e-230	3	eif4ebp3l
4.59e-228	0.405155	0.293	0.034	8.89e-224	3	crtac1a
2.85e-224	0.544013	0.345	0.05	5.52e-220	3	ptprz1b
5.74e-216	0.814275	0.434	0.083	1.11e-211	3	fabp7a
6.6e-210	0.857736	0.624	0.185	1.28e-205	3	cd81a
3.22e-201	0.643819	0.46	0.099	6.24e-197	3	mknk2b
6.03e-197	0.538038	0.355	0.059	1.17e-192	3	qkib
2.57e-145	1.66004	0.834	0.584	4.98e-141	3	mdkb
8.77e-145	0.40111	0.277	0.047	1.7e-140	3	cspg5b
3e-135	0.611051	0.53	0.174	5.8e-131	3	sesn1
1.05e-130	0.665243	0.433	0.126	2.02e-126	3	glula
4.97e-122	0.593607	0.313	0.071	9.63e-118	3	mt2
1.57e-75	0.457775	0.49	0.214	3.04e-71	3	itm2ba
1.93e-75	0.673079	0.588	0.324	3.73e-71	3	cst3
1.57e-59	0.268318	0.269	0.086	3.04e-55	3	foxo3b
8.55e-52	0.339558	0.363	0.155	1.66e-47	3	ctsla
9.52e-51	0.441947	0.402	0.184	1.84e-46	3	rplp2l
6e-44	0.366816	0.398	0.192	1.16e-39	3	rpl10a
1.41e-39	0.379864	0.442	0.235	2.73e-35	3	rps2
7.14e-38	0.35475	0.413	0.216	1.38e-33	3	rpl23
1.16e-34	0.426915	0.571	0.366	2.24e-30	3	rplp1
5.06e-33	0.39815	0.581	0.38	9.79e-29	3	si:dkey-151g10.6
1.2e-32	0.355008	0.363	0.192	2.32e-28	3	rps7
5.98e-31	0.317475	0.362	0.192	1.16e-26	3	rps5
1.11e-30	0.79887	0.437	0.28	2.15e-26	3	slc6a1b
4.09e-30	0.324486	0.363	0.195	7.91e-26	3	rpsa
2.08e-29	0.356736	0.405	0.232	4.03e-25	3	rpl36a
1.08e-27	0.317953	0.344	0.189	2.1e-23	3	rpl13
1.83e-27	0.279	0.329	0.175	3.53e-23	3	rps28
3.12e-27	0.364057	0.381	0.219	6.04e-23	3	rps27a
3.75e-27	0.278389	0.343	0.185	7.25e-23	3	rps3a
6.13e-27	0.317565	0.32	0.171	1.19e-22	3	rpl29
8.63e-26	0.29763	0.341	0.188	1.67e-21	3	rpl35
9.93e-26	0.296721	0.377	0.22	1.92e-21	3	eef1a1l1
9.97e-26	0.315594	0.452	0.284	1.93e-21	3	vdrb
1.04e-25	0.306758	0.361	0.204	2.02e-21	3	rpl8
2.08e-24	0.302948	0.341	0.194	4.02e-20	3	rps8a
1.75e-22	0.362288	0.42	0.27	3.39e-18	3	rps29
2.7e-22	0.27866	0.343	0.2	5.23e-18	3	rps13
1.64e-20	0.256286	0.311	0.179	3.18e-16	3	uba52
1.72e-20	0.255268	0.319	0.186	3.34e-16	3	rpl35a
3.5e-20	0.294283	0.331	0.199	6.78e-16	3	rpl14
3.88e-19	0.300663	0.412	0.272	7.51e-15	3	rpl39
3.88e-19	0.278537	0.34	0.208	7.51e-15	3	rps14
5.44e-19	0.310944	0.43	0.293	1.05e-14	3	rpl37.1
3.52e-18	0.275584	0.322	0.195	6.82e-14	3	rps24
4.24e-18	0.260375	0.355	0.225	8.21e-14	3	rps25
1.16e-17	0.272014	0.398	0.266	2.24e-13	3	rpl19
2.34e-16	0.254853	0.352	0.227	4.54e-12	3	rpl31
3.77e-15	0.299616	0.345	0.231	7.3e-11	3	rpl24
3.24e-13	0.264938	0.315	0.211	6.28e-09	3	RPS17
1.62e-11	0.255317	0.331	0.233	3.14e-07	3	rps12
1.14e-270	0.753141	0.443	0.07	2.2e-266	4	lef1
4.7e-131	0.631327	0.467	0.134	9.09e-127	4	ebf3a
1.36e-109	0.516442	0.321	0.079	2.64e-105	4	ebf1b
3.23e-98	0.659744	0.468	0.164	6.26e-94	4	ebf3a.1
2.51e-92	0.494705	0.312	0.086	4.87e-88	4	lhx9
4.1e-71	0.454901	0.467	0.196	7.94e-67	4	dscaml1
1.42e-69	0.37282	0.333	0.115	2.75e-65	4	thsd7aa
4.82e-34	0.326164	0.275	0.122	9.33e-30	4	adgrl2a
3.71e-26	0.409228	0.469	0.299	7.19e-22	4	olfm1b
1.41e-24	0.31748	0.401	0.242	2.73e-20	4	dab1a
4.06e-20	0.328831	0.371	0.23	7.87e-16	4	plxna1a
1.15e-19	0.392627	0.396	0.253	2.22e-15	4	hs3st4
1.1e-18	0.446054	0.264	0.15	2.14e-14	4	bcam
5.81e-17	0.397664	0.433	0.304	1.13e-12	4	pbx3b
2.16e-16	0.281291	0.403	0.269	4.17e-12	4	ca10a
5.64e-16	0.419956	0.347	0.23	1.09e-11	4	tenm3
2.41e-14	0.255513	0.396	0.268	4.67e-10	4	rbfox3a
4.75e-14	0.310441	0.294	0.191	9.2e-10	4	atp2b1a
7.88e-13	0.278364	0.711	0.611	1.53e-08	4	gpm6ab
1.21e-154	1.09485	0.4	0.09	2.33e-150	5	foxp4
1.92e-118	0.846167	0.672	0.27	3.71e-114	5	slc6a1b
4.56e-75	0.867009	0.427	0.167	8.83e-71	5	ebf3a.1
2.06e-74	0.619405	0.671	0.334	3.99e-70	5	nrxn3a
2.09e-64	0.508862	0.384	0.142	4.05e-60	5	zfpm2a
1.5e-38	0.453035	0.334	0.146	2.91e-34	5	znf536
7.7e-30	0.611681	0.549	0.367	1.49e-25	5	pcdh7b
2.59e-23	0.283736	0.342	0.189	5.01e-19	5	adgrb1a
5.56e-21	0.379609	0.366	0.217	1.08e-16	5	pcdh11.1
2.07e-19	0.292968	0.351	0.209	4.01e-15	5	ctnnd2a
1.3e-18	0.360275	0.587	0.426	2.52e-14	5	rbfox1
7.75e-18	0.334532	0.584	0.432	1.5e-13	5	nrxn2a
1.93e-16	0.301457	0.585	0.445	3.74e-12	5	kcnma1a
2.16e-15	0.368272	0.391	0.255	4.18e-11	5	cntnap2a
7.15e-15	0.273479	0.373	0.244	1.38e-10	5	dab1a
1.8e-97	0.743929	0.624	0.261	3.49e-93	6	ca10a
7.87e-92	0.762519	0.527	0.202	1.52e-87	6	NPAS3
1.04e-78	0.786957	0.699	0.34	2.01e-74	6	grid1b
3.45e-58	0.512701	0.502	0.226	6.69e-54	6	robo1
6.9e-53	0.260936	0.309	0.105	1.34e-48	6	slc17a6b
4.77e-52	0.597621	0.522	0.248	9.24e-48	6	hs3st4
4.64e-50	0.402263	0.329	0.124	8.98e-46	6	grid1a
2.15e-41	0.481643	0.418	0.197	4.16e-37	6	islr2
1.49e-38	0.315098	0.258	0.094	2.89e-34	6	tcf7l2
1.25e-33	0.464765	0.589	0.368	2.41e-29	6	nlgn1
1.45e-25	0.269661	0.321	0.162	2.8e-21	6	si:dkey-7j14.5
3.67e-22	0.381298	0.391	0.224	7.11e-18	6	adcyap1b
4.35e-22	0.250212	0.441	0.26	8.42e-18	6	olfm2a
2.73e-21	0.394425	0.476	0.306	5.29e-17	6	luzp2
1.08e-19	0.268279	0.285	0.148	2.09e-15	6	si:ch211-186j3.6
0	0.630625	0.287	0.012	0	7	gadd45gb.1
0	0.616689	0.342	0.021	0	7	dla
0	0.572781	0.269	0.015	0	7	fsta
2.55e-307	0.455363	0.295	0.021	4.95e-303	7	CR854827.3
1.4e-291	0.449656	0.272	0.018	2.72e-287	7	boc
1.49e-240	0.779622	0.533	0.094	2.88e-236	7	mdka
4.78e-206	1.00453	0.643	0.176	9.26e-202	7	rplp2l
1.75e-202	0.60739	0.359	0.053	3.4e-198	7	ank1a
1.01e-166	0.44014	0.259	0.032	1.96e-162	7	lbr
9.27e-163	0.812526	0.609	0.186	1.8e-158	7	rpsa
2.12e-158	0.35368	0.264	0.034	4.11e-154	7	ucp2
8.03e-154	0.837718	0.651	0.22	1.55e-149	7	rps12
3.1e-141	0.723661	0.581	0.183	6e-137	7	rpl7a
9.41e-141	1.0132	0.775	0.36	1.82e-136	7	rplp1
1.56e-137	0.814901	0.629	0.229	3.02e-133	7	rps2
2.11e-134	0.779595	0.604	0.21	4.09e-130	7	rpl23
1.2e-133	0.606268	0.466	0.124	2.32e-129	7	rpl3
2.44e-124	0.889939	0.761	0.375	4.73e-120	7	si:dkey-151g10.6
2.36e-123	0.714395	0.539	0.178	4.58e-119	7	rps3a
2.55e-123	0.382729	0.287	0.051	4.94e-119	7	gli3
9.36e-119	0.420852	0.289	0.054	1.81e-114	7	ccnd2a
2.15e-117	0.774281	0.649	0.262	4.17e-113	7	rps29
2.52e-116	0.666277	0.546	0.187	4.88e-112	7	rps8a
2.32e-115	0.356755	0.486	0.132	4.5e-111	7	atp1a1b
3.59e-114	0.693714	0.581	0.213	6.95e-110	7	eef1a1l1
4.72e-112	0.615876	0.514	0.168	9.13e-108	7	rps28
8.36e-112	0.74485	0.634	0.257	1.62e-107	7	rpl19
1.22e-111	0.644196	0.541	0.186	2.35e-107	7	rps7
6.15e-110	0.633933	0.508	0.17	1.19e-105	7	rps9
1.11e-108	0.726419	0.613	0.245	2.15e-104	7	rplp0
3.87e-108	0.593379	0.499	0.165	7.5e-104	7	rpl29
1.95e-106	0.67251	0.528	0.187	3.78e-102	7	rps5
1.92e-105	0.61409	0.526	0.183	3.71e-101	7	rpl13
2.04e-105	0.561232	0.456	0.142	3.95e-101	7	rpl10
2.79e-105	0.686213	0.568	0.213	5.41e-101	7	rps27a
4.61e-104	0.617236	0.514	0.179	8.93e-100	7	rpl35a
3.05e-102	0.49385	0.389	0.107	5.9e-98	7	rps6
2.28e-100	0.654005	0.553	0.209	4.41e-96	7	rps10
9.25e-100	0.510643	0.444	0.138	1.79e-95	7	rpl12
1.84e-99	0.706341	0.644	0.285	3.57e-95	7	rpl37.1
2.46e-97	0.588338	0.492	0.171	4.77e-93	7	rps19
4.38e-95	0.651821	0.529	0.204	8.48e-91	7	rps11
9.16e-95	0.632253	0.558	0.223	1.77e-90	7	rpl24
1.93e-92	0.675015	0.609	0.265	3.74e-88	7	rpl39
2.2e-90	0.582795	0.528	0.202	4.26e-86	7	rps14
2.82e-90	0.610686	0.523	0.199	5.46e-86	7	rpl8
1.05e-89	0.600365	0.506	0.189	2.03e-85	7	rpl10a
1.27e-89	0.553258	0.487	0.177	2.47e-85	7	rpl18a
2.03e-89	0.566323	0.501	0.186	3.94e-85	7	rps15a
6.34e-89	0.628544	0.538	0.218	1.23e-84	7	rps25
6.4e-89	0.568923	0.477	0.172	1.24e-84	7	rps15
1.9e-88	0.574433	0.503	0.188	3.68e-84	7	rps23
2.11e-88	0.549719	0.482	0.173	4.09e-84	7	rpl11
4.64e-88	0.51315	0.482	0.172	8.99e-84	7	uba52
1.09e-83	0.505166	0.346	0.101	2.1e-79	7	hmgn2
8.28e-83	0.337358	0.28	0.068	1.6e-78	7	eef1b2
1.74e-82	0.544017	0.479	0.182	3.37e-78	7	rps16
2.39e-82	0.47538	0.439	0.151	4.63e-78	7	rpl7
1.01e-81	0.401842	0.387	0.121	1.95e-77	7	rpl23a
2.46e-81	0.458403	0.397	0.13	4.76e-77	7	rpl15
1.32e-80	0.592262	0.536	0.227	2.56e-76	7	rpl36a
2.81e-80	0.455769	0.414	0.14	5.44e-76	7	rack1
6.2e-79	0.609616	0.528	0.222	1.2e-74	7	faua
1.08e-78	0.560179	0.492	0.197	2.09e-74	7	rps26l
2.27e-78	0.538637	0.442	0.163	4.39e-74	7	rpl21
1.45e-77	0.516032	0.494	0.193	2.81e-73	7	rpl14
1.66e-77	0.616732	0.541	0.237	3.22e-73	7	rpl17
2.08e-77	0.405849	0.354	0.109	4.03e-73	7	rps3
3.1e-74	0.574994	0.576	0.267	6e-70	7	zgc:171772
7.83e-74	0.378659	0.346	0.107	1.52e-69	7	nme2b.1
8.3e-74	0.523476	0.477	0.19	1.61e-69	7	rps24
9.02e-74	0.489842	0.471	0.184	1.75e-69	7	rpl35
2.48e-73	0.509862	0.454	0.174	4.81e-69	7	rpl28
2.75e-73	0.263588	0.264	0.064	5.32e-69	7	si:ch211-251b21.1
1.69e-70	0.514459	0.511	0.218	3.28e-66	7	rps27.1
2.79e-70	0.414374	0.386	0.133	5.4e-66	7	rpl18
4.94e-70	0.487191	0.474	0.195	9.57e-66	7	zgc:158463
7.07e-70	0.580267	0.499	0.219	1.37e-65	7	rps21
2.74e-69	0.436001	0.411	0.149	5.31e-65	7	rps4x
1.68e-68	0.392466	0.381	0.132	3.26e-64	7	eef1g
1.12e-67	0.539292	0.469	0.196	2.16e-63	7	rps13
3.8e-66	0.459852	0.389	0.141	7.36e-62	7	rpl30
8.28e-66	0.518803	0.481	0.204	1.6e-61	7	RPS17
4.14e-65	0.309795	0.317	0.094	8.02e-61	7	foxp4
4.6e-63	0.506186	0.499	0.222	8.9e-59	7	rpl31
5.17e-63	0.483752	0.452	0.188	1e-58	7	rpl38
2.44e-62	0.395083	0.352	0.123	4.72e-58	7	rpl9
1.6e-61	0.311547	0.267	0.077	3.1e-57	7	rpl6
4.62e-60	0.321682	0.284	0.087	8.95e-56	7	rpl5b
4.74e-59	0.453245	0.467	0.204	9.19e-55	7	rpl32
3.35e-58	0.385417	0.371	0.139	6.49e-54	7	rpl13a
7.97e-54	0.35164	0.322	0.115	1.54e-49	7	rpl27
4.84e-52	0.559067	0.322	0.122	9.37e-48	7	adgrl2a
6.79e-51	0.285221	0.264	0.085	1.32e-46	7	rps18
1.1e-47	0.361002	0.376	0.157	2.14e-43	7	rpl36
1.67e-42	1.28568	0.471	0.256	3.23e-38	7	ptgdsb.1
1.15e-40	0.317458	0.322	0.134	2.23e-36	7	rpl34
1.19e-40	0.447629	0.354	0.16	2.3e-36	7	si:ch211-222l21.1
2.31e-40	0.272815	0.252	0.091	4.46e-36	7	eef2b
9.02e-39	0.302097	0.324	0.138	1.75e-34	7	khdrbs1a
2.52e-38	0.278201	0.28	0.109	4.87e-34	7	mknk2b
7.3e-34	0.26721	0.285	0.12	1.41e-29	7	rpl22
6.72e-33	0.315149	0.379	0.191	1.3e-28	7	DDX17
1.98e-23	0.341142	0.482	0.314	3.83e-19	7	slc25a5
8.91e-23	0.274348	0.284	0.144	1.72e-18	7	naca
2.68e-22	0.321099	0.447	0.286	5.2e-18	7	vdrb
2.16e-13	0.282657	0.346	0.229	4.19e-09	7	ncam1a
0	1.47225	0.754	0.089	0	8	qkia
0	1.18459	0.595	0.044	0	8	neurod1
0	0.955497	0.562	0.038	0	8	cspg5b
0	0.903648	0.51	0.002	0	8	fat2
0	0.826764	0.476	0.025	0	8	zbtb18
0	0.539235	0.322	0.005	0	8	slc17a7a
0	0.381281	0.253	0.01	0	8	mag
8.76e-297	0.554994	0.298	0.021	1.7e-292	8	etv1
4.04e-239	0.700748	0.401	0.055	7.83e-235	8	dlg1
2.12e-211	0.543941	0.348	0.045	4.11e-207	8	gabra4
9.09e-183	0.68136	0.467	0.092	1.76e-178	8	nfia
1.32e-152	0.788701	0.467	0.111	2.56e-148	8	nptx1l
2.46e-136	0.77807	0.58	0.189	4.77e-132	8	cacna1ab
2.72e-133	1.04412	0.661	0.277	5.26e-129	8	sypb
1.01e-116	0.499575	0.349	0.078	1.96e-112	8	znf385b
1.89e-112	0.557574	0.398	0.099	3.66e-108	8	dacha
3.76e-107	0.634254	0.431	0.122	7.28e-103	8	tshz2
2.61e-105	0.392319	0.334	0.077	5.05e-101	8	rims1a
5.33e-105	1.00632	0.668	0.298	1.03e-100	8	luzp2
5.72e-100	0.565958	0.478	0.156	1.11e-95	8	gabrb2a
1.35e-99	0.474447	0.318	0.075	2.61e-95	8	ndrg3b
2.9e-96	0.338517	0.258	0.051	5.62e-92	8	hivep2a
4.82e-88	0.42687	0.298	0.072	9.33e-84	8	tob1b
2.76e-85	0.319491	0.26	0.057	5.34e-81	8	olfm1a
1.42e-73	0.835518	0.569	0.263	2.75e-69	8	rbfox3a
2.53e-72	0.496277	0.419	0.151	4.9e-68	8	c1qtnf4
1.2e-70	0.428604	0.374	0.123	2.33e-66	8	snap25b
4.96e-68	0.355724	0.273	0.073	9.6e-64	8	crhr1
2.13e-64	0.369699	0.332	0.107	4.13e-60	8	hivep3a
1.86e-60	0.662828	0.469	0.207	3.59e-56	8	brinp2
1.37e-58	0.381476	0.32	0.106	2.64e-54	8	mgat4b
5.65e-54	0.365734	0.298	0.1	1.09e-49	8	fam184a
8.98e-54	0.739365	0.372	0.146	1.74e-49	8	bcam
1.63e-51	0.370541	0.317	0.112	3.16e-47	8	srrm4
1.25e-50	0.313268	0.275	0.089	2.42e-46	8	myt1b
1.68e-48	0.515184	0.479	0.24	3.26e-44	8	negr1
1.06e-44	0.28027	0.277	0.094	2.05e-40	8	nfixb
3.3e-42	0.404012	0.329	0.136	6.39e-38	8	tob1a
1.2e-41	0.342963	0.322	0.13	2.33e-37	8	neo1a
3.71e-41	0.568794	0.607	0.388	7.19e-37	8	IGLON5
5.82e-41	0.318518	0.32	0.129	1.13e-36	8	nptnb
2.2e-39	0.4949	0.46	0.252	4.26e-35	8	appa
6.34e-33	0.305154	0.273	0.111	1.23e-28	8	erbb4b
5.24e-30	0.391599	0.438	0.246	1.01e-25	8	atp2b4
5.85e-30	0.435454	0.396	0.216	1.13e-25	8	adarb1b
6.13e-28	0.350346	0.405	0.219	1.19e-23	8	ptprfb
1.8e-26	0.311499	0.317	0.158	3.48e-22	8	atp2b3a
2.05e-24	0.300217	0.265	0.124	3.98e-20	8	h1-10
7.31e-24	0.315259	0.329	0.174	1.42e-19	8	enox1
1.98e-23	0.389484	0.574	0.404	3.84e-19	8	syt1a
2.92e-23	0.294128	0.343	0.187	5.65e-19	8	sncb
4.86e-23	0.250485	0.26	0.123	9.42e-19	8	slc4a10a
5.05e-21	0.258974	0.27	0.135	9.78e-17	8	SRCIN1
1.86e-19	0.357653	0.522	0.341	3.61e-15	8	nrxn3a
7.57e-19	0.378619	0.472	0.324	1.47e-14	8	celf5a
1.36e-18	0.346247	0.706	0.596	2.63e-14	8	gpm6aa
8.16e-18	0.327576	0.538	0.394	1.58e-13	8	aplp1
4.24e-13	0.368235	0.337	0.225	8.22e-09	8	igsf21a
2.87e-75	0.775501	0.457	0.168	5.56e-71	9	bcl11ba
4.2e-67	0.324575	0.294	0.08	8.12e-63	9	lef1
5.93e-63	0.430984	0.274	0.076	1.15e-58	9	mdga1
5.87e-54	0.64091	0.546	0.264	1.14e-49	9	rbfox3a
2.31e-53	0.46752	0.272	0.083	4.47e-49	9	ebf1b
8.22e-49	0.464616	0.347	0.132	1.59e-44	9	tshz1
1.19e-43	0.56101	0.537	0.28	2.31e-39	9	edil3a
7.62e-40	0.405006	0.318	0.127	1.48e-35	9	sox11a
3.31e-39	0.459292	0.477	0.241	6.4e-35	9	dab1a
1.42e-36	0.656382	0.532	0.302	2.76e-32	9	pbx3b
3.73e-33	0.333097	0.41	0.201	7.22e-29	9	dscaml1
4.53e-33	0.510313	0.468	0.251	8.78e-29	9	hs3st4
6.23e-32	0.48185	0.479	0.268	1.21e-27	9	ca10a
8.62e-32	0.448696	0.323	0.144	1.67e-27	9	ebf3a
8.77e-30	0.346284	0.363	0.171	1.7e-25	9	ebf3a.1
1.44e-26	0.266762	0.27	0.119	2.8e-22	9	TENM3
1.6e-26	0.458685	0.399	0.217	3.1e-22	9	pcdh11.1
5.07e-25	0.404111	0.376	0.203	9.82e-21	9	ptprga
7.34e-25	0.339121	0.276	0.128	1.42e-20	9	pcdh11
9.93e-21	0.293266	0.341	0.185	1.92e-16	9	nlgn4xa
2.02e-20	0.306272	0.41	0.244	3.91e-16	9	csmd2
6.69e-20	0.345817	0.485	0.306	1.3e-15	9	luzp2
1.86e-19	0.564228	0.523	0.369	3.6e-15	9	pcdh7b
3.12e-15	0.302598	0.586	0.427	6.04e-11	9	rbfox1
9.09e-15	0.266432	0.287	0.164	1.76e-10	9	unc5da
1.91e-13	0.287145	0.53	0.388	3.7e-09	9	adgrl1a
6.04e-11	0.326934	0.436	0.326	1.17e-06	9	celf5a
6.14e-09	0.370426	0.325	0.232	0.000118913	9	tenm3
9.75e-07	0.28146	0.345	0.265	0.018876	9	olfm2a
1.96e-05	0.292784	0.439	0.375	0.380484	9	nlgn1
6.93e-243	0.636898	0.306	0.028	1.34e-238	10	satb1b
4.14e-218	1.1206	0.603	0.137	8.02e-214	10	si:ch211-186j3.6
3.55e-156	0.502012	0.293	0.04	6.87e-152	10	pax7a
1.05e-152	0.601698	0.436	0.088	2.04e-148	10	nfixb
4.33e-131	0.719356	0.533	0.157	8.38e-127	10	ajap1
2.84e-92	0.668418	0.762	0.333	5.51e-88	10	nrxn3a
1.71e-91	0.665707	0.452	0.141	3.31e-87	10	zfpm2a
2.43e-76	0.405005	0.317	0.084	4.71e-72	10	TCERG1L
2.87e-76	0.607809	0.385	0.123	5.56e-72	10	il1rapl2
3.34e-76	0.444787	0.363	0.108	6.48e-72	10	prkcbb
4.01e-69	0.674808	0.755	0.421	7.76e-65	10	rbfox1
8.63e-66	0.473633	0.429	0.159	1.67e-61	10	dscama
6.96e-62	0.52996	0.441	0.168	1.35e-57	10	bcl11ba
3.17e-60	0.438378	0.418	0.156	6.14e-56	10	slc32a1
1.74e-56	0.639833	0.648	0.364	3.38e-52	10	cadm4
1.85e-51	0.355166	0.282	0.091	3.59e-47	10	grm8a
1.64e-46	0.502522	0.46	0.213	3.17e-42	10	GRIK2
7.95e-36	0.367669	0.337	0.148	1.54e-31	10	dlg2
2.84e-35	0.504471	0.538	0.322	5.51e-31	10	celf5a
1.8e-34	0.331054	0.266	0.101	3.48e-30	10	nfia
2.06e-31	0.291181	0.267	0.11	3.99e-27	10	CR974456.1
7.54e-31	0.363008	0.308	0.136	1.46e-26	10	kirrel3a
3.44e-27	0.314935	0.342	0.169	6.67e-23	10	csmd3a
4.35e-27	0.362077	0.401	0.216	8.42e-23	10	celf2
1.75e-24	0.312565	0.388	0.213	3.39e-20	10	plxna3
5.82e-24	0.298706	0.368	0.196	1.13e-19	10	dscamb
8.22e-22	0.353159	0.462	0.292	1.59e-17	10	gabbr2
1.38e-21	0.283734	0.31	0.161	2.68e-17	10	stxbp5l
3.44e-12	0.312424	0.397	0.27	6.66e-08	10	rbfox3a
1.26e-258	2.25917	0.746	0.211	2.44e-254	11	adcyap1b
7.96e-113	0.423408	0.278	0.049	1.54e-108	11	syt5b
6.01e-102	1.1543	0.681	0.305	1.16e-97	11	scg2b
1.6e-40	0.377438	0.26	0.09	3.1e-36	11	lhx9
4.18e-38	0.351405	0.372	0.167	8.09e-34	11	pam
2.49e-36	0.34148	0.33	0.137	4.82e-32	11	cacna1g
1.21e-26	0.30605	0.573	0.351	2.35e-22	11	nsg2
1.48e-22	0.335079	0.825	0.635	2.87e-18	11	rtn1a
5.22e-22	0.297198	0.475	0.283	1.01e-17	11	si:dkey-205h13.1
1.34e-20	0.272122	0.403	0.23	2.6e-16	11	plxna1a
1.39e-18	0.255908	0.374	0.217	2.69e-14	11	celf2
3.84e-14	0.288595	0.53	0.371	7.44e-10	11	nlgn1
5.11e-12	0.252939	0.427	0.289	9.89e-08	11	ncam2
1.83e-287	2.9475	0.35	0.032	3.55e-283	12	cort
9.11e-122	1.05012	0.698	0.272	1.76e-117	12	slc6a1b
3.93e-80	0.719826	0.722	0.335	7.61e-76	12	nrxn3a
2.44e-79	0.528733	0.459	0.155	4.73e-75	12	slc32a1
1.62e-73	0.630832	0.478	0.185	3.14e-69	12	adgrb1a
4.5e-64	0.528926	0.408	0.143	8.71e-60	12	zfpm2a
2.61e-58	0.364913	0.257	0.07	5.05e-54	12	nxph1
1.49e-33	0.380865	0.454	0.242	2.89e-29	12	slc6a1a
2.17e-30	0.366556	0.363	0.172	4.19e-26	12	zfhx4
3.49e-27	0.295553	0.388	0.196	6.76e-23	12	dscamb
1.87e-20	0.30127	0.28	0.141	3.63e-16	12	zfhx3
2.14e-18	0.258613	0.344	0.195	4.15e-14	12	tmem178b
1.4e-15	0.283325	0.488	0.324	2.71e-11	12	celf5a
1.57e-15	0.274759	0.365	0.222	3.03e-11	12	celf4
7.93e-15	0.293049	0.289	0.164	1.54e-10	12	unc5da
8.01e-15	0.30678	0.597	0.427	1.55e-10	12	rbfox1
6.69e-14	0.300608	0.386	0.249	1.3e-09	12	cdh4
1.06e-13	0.342472	0.541	0.405	2.04e-09	12	syt1a
1.92e-13	0.292863	0.412	0.273	3.72e-09	12	asic2
8e-10	0.260211	0.573	0.463	1.55e-05	12	atp6v0cb
2.38e-09	0.251199	0.329	0.226	4.61e-05	12	igsf21a
3.78e-09	0.39135	0.357	0.258	7.31e-05	12	cntnap2a
1.46e-06	0.255889	0.393	0.307	0.0282303	12	pbx3b
1.11e-99	0.489577	0.269	0.043	2.15e-95	13	esrrga
7.02e-52	0.659443	0.619	0.295	1.36e-47	13	elavl4
2.67e-41	0.418413	0.312	0.105	5.17e-37	13	dacha
1.04e-40	0.397597	0.34	0.123	2.01e-36	13	meis1b
1.15e-27	0.361092	0.326	0.142	2.22e-23	13	camta1a
4.67e-27	0.258551	0.295	0.121	9.04e-23	13	snphb
1.35e-26	0.358624	0.424	0.217	2.62e-22	13	adarb1b
4.38e-26	0.3619	0.424	0.211	8.48e-22	13	msi2b
1.73e-22	0.36307	0.486	0.268	3.35e-18	13	TENM2
2.55e-22	0.423317	0.383	0.201	4.95e-18	13	ptprua
6.49e-21	0.391668	0.386	0.204	1.26e-16	13	ntm
2.87e-18	0.345081	0.255	0.119	5.57e-14	13	dachd
1.19e-15	0.297915	0.374	0.21	2.3e-11	13	NPAS3
1.54e-14	0.252876	0.319	0.176	2.99e-10	13	enox1
1.55e-13	0.360547	0.25	0.131	3.01e-09	13	sox11a
1.28e-12	0.260335	0.462	0.305	2.48e-08	13	elavl3
1.24e-10	0.331624	0.448	0.317	2.41e-06	13	tenm4
2.24e-08	0.260881	0.55	0.435	0.00043357	13	nrxn2a
0	0.390116	0.253	0.009	0	14	bhlhe22
5.63e-266	1.20677	0.612	0.087	1.09e-261	14	nfixb
4.02e-193	0.503497	0.342	0.035	7.78e-189	14	zbtb18
3.08e-187	0.476922	0.311	0.03	5.97e-183	14	nfixa
1.39e-146	0.603952	0.434	0.073	2.69e-142	14	grm2b
1.02e-76	0.502679	0.418	0.113	1.97e-72	14	r3hdm1
2.22e-68	0.668856	0.559	0.213	4.3e-64	14	celf2
4.2e-53	0.345785	0.304	0.082	8.13e-49	14	slc17a6a
3.39e-48	0.375993	0.329	0.101	6.57e-44	14	nell2b
1.41e-47	0.517521	0.526	0.225	2.74e-43	14	agrn
2.71e-39	0.482482	0.383	0.147	5.26e-35	14	zfpm2a
1.88e-37	0.426437	0.401	0.161	3.64e-33	14	nrn1a
5.78e-33	0.456912	0.628	0.366	1.12e-28	14	cspg5a
4.52e-30	0.327214	0.444	0.203	8.76e-26	14	dscaml1
8.9e-30	0.35037	0.362	0.155	1.72e-25	14	ptprsa.1
8.62e-29	0.485216	0.349	0.149	1.67e-24	14	znf536
1.08e-28	0.398239	0.314	0.127	2.1e-24	14	il1rapl2
1.18e-27	0.458128	0.538	0.301	2.28e-23	14	olfm1b
4.56e-25	0.269608	0.27	0.106	8.83e-21	14	nrp2b
7.07e-24	0.322819	0.362	0.172	1.37e-19	14	cadpsb
7.45e-23	0.285738	0.319	0.143	1.44e-18	14	grin2bb
3.15e-22	0.320225	0.393	0.2	6.1e-18	14	hdac4
1.15e-21	0.36878	0.27	0.114	2.24e-17	14	spon1a
3.33e-21	0.363831	0.824	0.61	6.45e-17	14	gpm6ab
4.26e-21	0.390202	0.406	0.217	8.25e-17	14	GRIK2
4.78e-20	0.257228	0.306	0.143	9.25e-16	14	asap1b
1.46e-17	0.309786	0.485	0.294	2.82e-13	14	gabbr2
4.39e-16	0.293338	0.283	0.142	8.51e-12	14	baiap2a
2.33e-15	0.277315	0.314	0.167	4.51e-11	14	lrp8
3.23e-15	0.32407	0.582	0.388	6.26e-11	14	adgrl1a
3.71e-14	0.257831	0.352	0.2	7.19e-10	14	cacna1ab
4.63e-13	0.254229	0.449	0.288	8.96e-09	14	sypb
2.33e-11	0.259161	0.393	0.254	4.52e-07	14	grin1b
8.09e-09	0.264617	0.36	0.24	0.000156589	14	TENM2.1
1.88e-08	0.275008	0.395	0.279	0.000364353	14	aff2
5.67e-08	0.401705	0.421	0.316	0.0010981	14	scg2b
5.39e-295	3.0401	0.328	0.018	1.04e-290	15	pyya
5.12e-271	0.455952	0.254	0.011	9.92e-267	15	lmx1bb
1.75e-67	0.338652	0.251	0.045	3.39e-63	15	raraa
1.91e-66	0.626928	0.361	0.089	3.71e-62	15	cbln2b
2.7e-56	0.506085	0.284	0.065	5.22e-52	15	cbln1
9.81e-48	0.530595	0.423	0.147	1.9e-43	15	plxna2
8.22e-41	0.767173	0.624	0.315	1.59e-36	15	pcdh1b
5e-28	0.653933	0.68	0.427	9.69e-24	15	rbfox1
1.09e-27	0.31765	0.325	0.125	2.11e-23	15	hs6st1a
2.46e-26	0.453438	0.509	0.261	4.76e-22	15	sema6e
5.67e-26	0.5756	0.42	0.205	1.1e-21	15	ptprga
2.81e-22	0.469261	0.441	0.226	5.45e-18	15	adcyap1b
8.55e-21	0.429633	0.491	0.273	1.66e-16	15	asic2
1.56e-19	0.261079	0.281	0.117	3.02e-15	15	mab21l2
6.01e-17	0.321203	0.393	0.205	1.16e-12	15	ntm
2.25e-16	0.303009	0.296	0.141	4.36e-12	15	cacna1g
2.87e-15	0.343443	0.464	0.276	5.56e-11	15	grin1a
1.41e-13	0.313857	0.367	0.211	2.72e-09	15	ctnnd2a
4.9e-12	0.286752	0.754	0.596	9.48e-08	15	gpm6aa
2.44e-11	0.362031	0.278	0.152	4.72e-07	15	znf536
3.83e-11	0.251056	0.269	0.143	7.42e-07	15	zfhx3
9.77e-11	0.368057	0.269	0.148	1.89e-06	15	ebf3a
1.12e-10	0.277489	0.731	0.576	2.17e-06	15	nrxn1a
1.48e-10	0.383015	0.37	0.233	2.86e-06	15	tenm3
3.19e-10	0.370257	0.536	0.39	6.18e-06	15	adgrl1a
4.68e-08	0.250336	0.311	0.195	0.000906698	15	cadm1a
0.000193504	0.3001	0.352	0.273	1	15	rbfox3a
7.29e-263	1.17765	0.675	0.089	1.41e-258	16	tcf7l2
7.57e-206	1.39585	0.81	0.165	1.47e-201	16	bcl11ba
5.37e-188	0.467031	0.289	0.02	1.04e-183	16	im:7142702
1.68e-113	0.811601	0.452	0.083	3.26e-109	16	ebf1b
2.77e-107	0.790888	0.452	0.088	5.36e-103	16	cbln2b
1.05e-64	0.576079	0.377	0.091	2.04e-60	16	lhx9
4.96e-41	0.354159	0.311	0.088	9.6e-37	16	nrp1a
1.24e-39	0.487504	0.295	0.084	2.41e-35	16	lmo3
1.51e-33	0.341293	0.282	0.084	2.93e-29	16	lef1
1.73e-24	0.46597	0.862	0.61	3.36e-20	16	gpm6ab
3.97e-24	0.300423	0.315	0.122	7.68e-20	16	thsd7aa
8.69e-24	0.48758	0.466	0.231	1.68e-19	16	tenm3
1.04e-23	0.355431	0.472	0.228	2.01e-19	16	agrn
2.08e-23	0.611527	0.548	0.308	4.04e-19	16	luzp2
7.9e-23	0.448956	0.548	0.302	1.53e-18	16	olfm1b
2.07e-22	0.580672	0.613	0.372	4.02e-18	16	nlgn1
6.72e-21	0.273494	0.282	0.11	1.3e-16	16	alcama
1.49e-19	0.360939	0.416	0.205	2.89e-15	16	dscaml1
3.79e-19	0.267476	0.262	0.103	7.34e-15	16	cntn4
3.5e-17	0.258944	0.279	0.119	6.78e-13	16	GRIK3
1.06e-16	0.25666	0.311	0.141	2.05e-12	16	cacna1g
2.12e-16	0.336639	0.482	0.271	4.11e-12	16	ca10a
5.21e-14	0.298174	0.311	0.154	1.01e-09	16	thsd7ba
8.04e-14	0.292252	0.393	0.219	1.56e-09	16	celf2
8.37e-13	0.262952	0.433	0.26	1.62e-08	16	adgrl3.1
1.48e-12	0.26195	0.331	0.178	2.86e-08	16	myt1la
2.04e-12	0.254517	0.256	0.122	3.94e-08	16	TENM3
2.31e-12	0.319263	0.41	0.24	4.48e-08	16	TENM2.1
7.2e-12	0.251067	0.59	0.389	1.39e-07	16	adgrl1a
2.69e-11	0.281682	0.452	0.278	5.22e-07	16	aff2
5.24e-11	0.254882	0.393	0.233	1.01e-06	16	plxna1a
1.03e-10	0.251995	0.384	0.23	1.99e-06	16	csmd3a.1
1.91e-09	0.271188	0.803	0.638	3.7e-05	16	rtn1a
2.02e-280	1.90211	0.439	0.033	3.91e-276	17	tac1
1.81e-136	0.878638	0.426	0.063	3.5e-132	17	cbln1
5.05e-68	0.789097	0.584	0.198	9.79e-64	17	islr2
5.82e-49	0.390468	0.253	0.054	1.13e-44	17	syt5b
1.26e-41	0.940886	0.53	0.225	2.44e-37	17	adcyap1b
1.22e-35	0.573723	0.632	0.312	2.37e-31	17	scg2b
1.41e-28	0.371187	0.52	0.243	2.73e-24	17	gas7a
1.48e-26	0.501347	0.527	0.254	2.87e-22	17	hs3st4
7.91e-24	0.592554	0.615	0.349	1.53e-19	17	grid1b
9.05e-24	0.288451	0.351	0.144	1.75e-19	17	serpini1
6.45e-23	0.42238	0.459	0.219	1.25e-18	17	pcdh11.1
3.53e-21	0.29808	0.27	0.104	6.83e-17	17	nell2b
6.58e-21	0.317606	0.324	0.136	1.27e-16	17	grm8b
5.8e-20	0.297549	0.274	0.109	1.12e-15	17	slitrk4
7.05e-18	0.2861	0.385	0.189	1.37e-13	17	kidins220b
4.57e-17	0.295596	0.314	0.142	8.85e-13	17	baiap2a
2.28e-15	0.27705	0.287	0.13	4.41e-11	17	pcdh11
3.8e-14	0.370504	0.466	0.272	7.35e-10	17	ca10a
5.51e-12	0.252928	0.432	0.251	1.07e-07	17	pcdh17
1.78e-09	0.266413	0.351	0.208	3.45e-05	17	nectin1b
3.96e-08	0.252283	0.52	0.372	0.000767751	17	cadm4
5.71e-65	0.804165	0.599	0.19	1.11e-60	18	rpl13
9.47e-65	0.73396	0.521	0.145	1.83e-60	18	rpl12
1.84e-62	0.831898	0.616	0.21	3.56e-58	18	rps11
1.5e-61	0.83554	0.591	0.199	2.91e-57	18	rpl14
3.19e-61	1.09096	0.764	0.37	6.19e-57	18	rplp1
4.01e-60	0.666686	0.479	0.132	7.77e-56	18	rpl3
1.33e-58	0.884852	0.616	0.221	2.58e-54	18	rps27a
2.78e-58	0.842228	0.624	0.234	5.39e-54	18	rpl36a
4.62e-58	0.885114	0.657	0.253	8.95e-54	18	rplp0
5.19e-58	0.905691	0.612	0.221	1e-53	18	eef1a1l1
5.31e-58	1.04377	0.76	0.384	1.03e-53	18	si:dkey-151g10.6
1.59e-56	0.733157	0.579	0.194	3.09e-52	18	rps5
2.3e-56	0.821462	0.616	0.23	4.45e-52	18	rpl24
9.35e-55	0.72559	0.504	0.157	1.81e-50	18	rpl7
3.32e-54	0.885641	0.657	0.271	6.43e-50	18	rps29
3.54e-54	0.734544	0.562	0.189	6.86e-50	18	rplp2l
3.54e-54	0.757694	0.558	0.196	6.86e-50	18	rpl10a
3.36e-53	0.834639	0.554	0.196	6.51e-49	18	rps8a
6.47e-53	0.738916	0.599	0.22	1.25e-48	18	rpl23
8.38e-53	0.785773	0.628	0.243	1.62e-48	18	rpl17
1.09e-52	0.78885	0.616	0.231	2.11e-48	18	rps12
2.23e-52	0.732	0.521	0.172	4.31e-48	18	rpl29
4.96e-52	0.708733	0.529	0.176	9.61e-48	18	rps28
5.11e-52	0.890263	0.669	0.294	9.9e-48	18	rpl37.1
1.97e-51	0.709212	0.57	0.206	3.82e-47	18	rpl8
2.39e-51	0.598193	0.488	0.149	4.62e-47	18	rpl10
2.58e-51	0.730489	0.558	0.195	5e-47	18	rps7
3.08e-51	0.752583	0.587	0.217	5.97e-47	18	rps10
4.5e-51	0.907134	0.645	0.272	8.72e-47	18	rpl39
8.3e-51	0.767601	0.558	0.203	1.61e-46	18	rps26l
8.86e-51	1.48396	0.843	0.617	1.72e-46	18	mt-co3
1.87e-50	0.554305	0.471	0.143	3.61e-46	18	rpl13a
2.06e-50	0.727945	0.525	0.179	3.99e-46	18	uba52
4.47e-50	0.593795	0.438	0.127	8.66e-46	18	rpl23a
8.61e-50	0.765143	0.545	0.196	1.67e-45	18	rps24
9e-50	0.808363	0.566	0.21	1.74e-45	18	RPS17
9.08e-50	0.667528	0.533	0.184	1.76e-45	18	rpl18a
1.18e-49	0.785349	0.583	0.225	2.29e-45	18	rps25
1.87e-49	0.611334	0.533	0.18	3.63e-45	18	rpl11
2.15e-49	1.43669	0.826	0.576	4.17e-45	18	mt-co2
3.57e-48	0.655816	0.525	0.18	6.91e-44	18	rpl28
5.15e-48	0.639241	0.541	0.187	9.98e-44	18	rps3a
6.39e-48	0.732416	0.545	0.198	1.24e-43	18	rpsa
1.31e-47	0.537019	0.459	0.138	2.53e-43	18	rpl18
1.96e-47	0.660976	0.529	0.188	3.79e-43	18	rps16
3.94e-46	0.676527	0.521	0.187	7.62e-42	18	rpl35a
4.18e-46	0.723129	0.583	0.228	8.09e-42	18	rpl31
6.48e-46	0.56262	0.463	0.146	1.26e-41	18	rack1
9.75e-45	0.581172	0.471	0.155	1.89e-40	18	rps4x
2.51e-44	0.677661	0.554	0.209	4.86e-40	18	rps14
2.62e-44	0.786012	0.583	0.24	5.07e-40	18	rps2
3.04e-44	0.475842	0.426	0.127	5.89e-40	18	rpl9
1.28e-43	0.539439	0.393	0.114	2.48e-39	18	rps6
1.85e-43	0.678221	0.517	0.19	3.59e-39	18	rpl35
2.96e-43	0.789026	0.616	0.274	5.73e-39	18	zgc:171772
3.49e-43	0.672547	0.521	0.194	6.75e-39	18	rpl7a
4.76e-43	0.569212	0.475	0.161	9.22e-39	18	rpl36
5.04e-43	0.69581	0.537	0.209	9.75e-39	18	rpl32
1.71e-42	0.405204	0.281	0.063	3.31e-38	18	rpl4
3.34e-42	0.479975	0.401	0.119	6.47e-38	18	rpl27
6.56e-42	0.619096	0.562	0.225	1.27e-37	18	rps27.1
1.01e-41	0.42565	0.281	0.065	1.95e-37	18	mt-nd3
1.28e-41	0.64919	0.475	0.169	2.47e-37	18	rpl21
8.02e-41	0.673509	0.508	0.194	1.55e-36	18	rpl38
5.45e-40	1.16999	0.727	0.469	1.06e-35	18	mt-co1
2.09e-38	0.677524	0.599	0.267	4.05e-34	18	rpl19
2.12e-38	0.657243	0.512	0.202	4.11e-34	18	rps13
2.55e-37	0.578737	0.5	0.194	4.94e-33	18	rps15a
2.85e-37	0.584562	0.475	0.179	5.53e-33	18	rps9
2.42e-36	0.468642	0.384	0.122	4.7e-32	18	rpl22
2.68e-36	0.68041	0.537	0.23	5.19e-32	18	faua
5.38e-36	1.04517	0.591	0.31	1.04e-31	18	mt-atp6
8.26e-36	0.375993	0.318	0.088	1.6e-31	18	rps18
1.3e-35	0.588618	0.5	0.196	2.52e-31	18	rps23
1.89e-35	0.617149	0.467	0.18	3.65e-31	18	rps15
2.24e-35	0.597464	0.483	0.19	4.34e-31	18	mt-nd1
5.38e-35	0.592267	0.467	0.18	1.04e-30	18	rps19
5.94e-35	0.461002	0.405	0.136	1.15e-30	18	rpl15
2.48e-33	0.395004	0.314	0.091	4.79e-29	18	rpl5b
8.11e-33	0.382491	0.355	0.112	1.57e-28	18	nme2b.1
1.59e-32	0.520425	0.405	0.147	3.08e-28	18	rpl30
2.49e-32	0.582622	0.521	0.225	4.83e-28	18	rps21
4.01e-32	0.32503	0.269	0.071	7.76e-28	18	rsl24d1
9.63e-31	0.893377	0.64	0.396	1.87e-26	18	mt-cyb
2.21e-29	0.445231	0.393	0.145	4.29e-25	18	rps26
4.41e-29	0.395575	0.36	0.125	8.53e-25	18	rps27.2
4.6e-29	0.406132	0.397	0.146	8.9e-25	18	naca
4.62e-29	0.408616	0.277	0.081	8.95e-25	18	rpl6
5.78e-29	0.320347	0.281	0.082	1.12e-24	18	tpt1
2.63e-28	0.434604	0.376	0.138	5.09e-24	18	eef1g
3.64e-28	0.288135	0.285	0.084	7.04e-24	18	ppiaa
2.38e-27	0.370035	0.298	0.094	4.61e-23	18	eef2b
3.38e-27	0.448875	0.36	0.132	6.54e-23	18	mt-nd2
2.11e-24	0.384849	0.36	0.138	4.09e-20	18	rpl34
4.24e-24	0.524437	0.583	0.317	8.22e-20	18	slc25a5
6.61e-24	0.334845	0.372	0.144	1.28e-19	18	btf3
3.25e-23	0.341159	0.318	0.116	6.29e-19	18	rps3
2.91e-22	0.35055	0.397	0.166	5.64e-18	18	pabpc1a
5.35e-22	0.508444	0.463	0.227	1.04e-17	18	mt-nd4
6.2e-19	0.504352	0.525	0.303	1.2e-14	18	hsp90ab1
7.29e-19	0.322471	0.314	0.127	1.41e-14	18	ybx1
1.92e-18	0.331486	0.372	0.166	3.73e-14	18	actb2
1.54e-15	0.280989	0.339	0.155	2.98e-11	18	ppiab
4.23e-13	0.297117	0.302	0.145	8.2e-09	18	hspa8
1.17e-11	0.311508	0.372	0.206	2.26e-07	18	ptmab
4.15e-09	0.262231	0.269	0.142	8.04e-05	18	cox8a
0	1.40677	0.698	0.037	0	19	bnc2
3.72e-278	0.692074	0.427	0.024	7.2e-274	19	slc1a6
9.32e-259	0.711618	0.453	0.03	1.81e-254	19	raver2
6.01e-249	0.362717	0.25	0.008	1.16e-244	19	BX248501.2
5.63e-184	0.560113	0.397	0.032	1.09e-179	19	nrgna
3.7e-160	0.826823	0.5	0.06	7.16e-156	19	fign
1.94e-125	0.402307	0.272	0.022	3.75e-121	19	grm5a
1.65e-114	0.688026	0.466	0.07	3.19e-110	19	iqsec2b
2.88e-106	0.771513	0.491	0.084	5.57e-102	19	KCNB2
3.76e-97	0.964654	0.595	0.138	7.28e-93	19	baiap2a
8.01e-83	0.410617	0.28	0.035	1.55e-78	19	ccdc136b.1
2.23e-79	0.680805	0.5	0.111	4.33e-75	19	prkcbb
3.15e-68	0.434228	0.323	0.054	6.1e-64	19	si:dkey-35i13.1
8.35e-68	0.399469	0.319	0.053	1.62e-63	19	gabra4
7.36e-66	0.60638	0.457	0.107	1.43e-61	19	sulf2b
9.46e-65	1.07694	0.789	0.315	1.83e-60	19	pcdh1b
4.35e-62	0.480217	0.392	0.083	8.43e-58	19	galnt18b
4.72e-61	0.715158	0.642	0.216	9.14e-57	19	celf2
4.63e-57	0.400965	0.293	0.052	8.96e-53	19	dgkza
7.84e-56	0.601673	0.478	0.127	1.52e-51	19	il1rapl2
4.86e-52	0.38793	0.323	0.067	9.42e-48	19	si:dkey-172j4.3
9.71e-52	0.43313	0.323	0.067	1.88e-47	19	BX569787.1
1.62e-50	0.38895	0.328	0.071	3.15e-46	19	rdh12
1.99e-47	1.07107	0.772	0.387	3.85e-43	19	adgrl1a
9.27e-46	0.418655	0.272	0.054	1.8e-41	19	syt5b
1.71e-43	0.971139	0.582	0.232	3.31e-39	19	robo1
1.73e-36	0.435104	0.349	0.097	3.35e-32	19	tcf7l2
1.07e-34	0.339815	0.306	0.081	2.06e-30	19	nrp2a
1.63e-34	0.552847	0.582	0.255	3.15e-30	19	gria3b
1.87e-29	0.516977	0.5	0.201	3.63e-25	19	islr2
2.92e-28	0.377338	0.427	0.16	5.65e-24	19	syngap1b
2.98e-24	0.3681	0.444	0.187	5.77e-20	19	ppp3ca
8.13e-24	0.28382	0.263	0.08	1.57e-19	19	ZNF423
8.15e-24	0.315294	0.341	0.121	1.58e-19	19	gria2b
1.2e-23	0.48574	0.513	0.25	2.32e-19	19	atp2b4
4.4e-23	0.419183	0.517	0.241	8.52e-19	19	ntrk3a
2.15e-21	0.296951	0.25	0.08	4.17e-17	19	nrg2a
2.95e-21	0.427593	0.418	0.175	5.71e-17	19	ebf3a.1
4.44e-20	0.463048	0.638	0.35	8.59e-16	19	grid1b
7.27e-20	0.491245	0.366	0.152	1.41e-15	19	bcam
8.01e-20	0.366125	0.379	0.162	1.55e-15	19	opcml
6.7e-18	0.399436	0.517	0.272	1.3e-13	19	ca10a
2.28e-17	0.329078	0.422	0.204	4.42e-13	19	kif1aa
1.1e-16	0.287844	0.272	0.105	2.13e-12	19	slc8a4a
1.59e-16	0.277158	0.263	0.101	3.07e-12	19	b4galnt4a
8.24e-16	0.259045	0.293	0.121	1.6e-11	19	tbkbp1
1.6e-14	0.276918	0.323	0.145	3.11e-10	19	grin2bb
1.98e-14	0.320757	0.879	0.638	3.84e-10	19	rtn1a
4.74e-14	0.282761	0.353	0.168	9.18e-10	19	ajap1
1.57e-13	0.345726	0.414	0.214	3.04e-09	19	brinp2
3.52e-13	0.262779	0.345	0.167	6.83e-09	19	ppib
3.53e-12	0.254839	0.353	0.178	6.83e-08	19	map1aa
5.76e-12	0.32424	0.289	0.136	1.12e-07	19	enox2
6.68e-12	0.251869	0.302	0.143	1.29e-07	19	gria1a
9.07e-12	0.329532	0.44	0.256	1.76e-07	19	nptna
1.89e-11	0.279906	0.397	0.217	3.66e-07	19	plxna3
8.7e-11	0.415533	0.621	0.43	1.69e-06	19	rbfox1
1.95e-10	0.27363	0.379	0.207	3.77e-06	19	ptprga
8.14e-10	0.305984	0.362	0.204	1.58e-05	19	ptprua
1.09e-08	0.311891	0.552	0.386	0.000211565	19	rtn1b
1.39e-07	0.282825	0.448	0.292	0.00268865	19	ncam2
8.13e-07	0.290855	0.392	0.251	0.0157416	19	cdh4
0.000353444	0.285308	0.728	0.619	1	19	mt-co3
0	1.68396	0.807	0.05	0	20	slit3
0	1.1268	0.605	0.012	0	20	slc18a3a
0	0.733575	0.314	0.009	0	20	chodl
0	0.616947	0.377	0.015	0	20	slc5a7a
0	0.58088	0.372	0.006	0	20	chata
0	0.580099	0.363	0.014	0	20	cacna2d1a
1.59e-80	0.631812	0.291	0.037	3.08e-76	20	tac1
1.76e-79	0.930413	0.709	0.226	3.4e-75	20	agrn
1.36e-65	0.636695	0.489	0.115	2.64e-61	20	mab21l2
5.74e-51	0.688118	0.587	0.201	1.11e-46	20	cd81a
1.34e-44	0.407177	0.417	0.11	2.59e-40	20	qkia
1.65e-44	0.447913	0.332	0.078	3.19e-40	20	ache
1.03e-37	0.541306	0.341	0.092	2e-33	20	chga
1.63e-35	0.402613	0.305	0.078	3.15e-31	20	stmn4l
1.79e-34	0.618727	0.395	0.129	3.47e-30	20	epha4b
1.93e-33	0.433195	0.318	0.087	3.74e-29	20	KCNB2
8.38e-27	0.43653	0.426	0.165	1.62e-22	20	si:dkey-7j14.5
2.75e-24	0.388585	0.404	0.152	5.33e-20	20	bcam
2.08e-22	0.319451	0.35	0.127	4.04e-18	20	pcdh7a
3.52e-20	0.337581	0.291	0.106	6.81e-16	20	fndc4b
2.12e-18	0.356192	0.583	0.3	4.11e-14	20	elavl4
1.06e-16	0.546087	0.453	0.232	2.06e-12	20	tenm3
2.49e-13	0.373313	0.309	0.14	4.82e-09	20	kirrel3a
4.11e-13	0.286251	0.345	0.163	7.95e-09	20	cntfr
5.32e-13	0.25223	0.309	0.141	1.03e-08	20	flot2a
3.41e-12	0.275364	0.305	0.144	6.61e-08	20	nkain2
3.62e-12	0.420163	0.457	0.264	7e-08	20	sema6e
1.62e-11	0.38006	0.439	0.256	3.13e-07	20	nptna
1.95e-10	0.413801	0.507	0.319	3.78e-06	20	pcdh1b
2.38e-09	0.307626	0.632	0.448	4.6e-05	20	kcnma1a
6.27e-09	0.258873	0.404	0.236	0.000121447	20	syt2a
1.15e-08	0.345352	0.547	0.352	0.00022353	20	grid1b
5.35e-08	0.280505	0.377	0.23	0.00103642	20	spock3
0	0.658892	0.403	0.014	0	21	nkx2.4a
0	0.459386	0.253	0.003	0	21	ppfibp2a
5.56e-275	0.611266	0.367	0.017	1.08e-270	21	slc1a3b
4e-241	0.519794	0.276	0.01	7.75e-237	21	fgfrl1a
8.16e-181	1.5016	0.674	0.097	1.58e-176	21	fgfbp3
4.26e-176	0.387828	0.299	0.018	8.25e-172	21	ildr2
2.17e-152	1.5775	0.52	0.066	4.2e-148	21	si:ch211-251b21.1
2.84e-148	1.42936	0.747	0.138	5.5e-144	21	atp1a1b
9.85e-105	0.59283	0.416	0.058	1.91e-100	21	ccnd2a
6.51e-96	0.444146	0.299	0.033	1.26e-91	21	cyp2ad3
2.14e-95	0.405712	0.271	0.028	4.15e-91	21	ptpn13
6.76e-95	0.390615	0.285	0.03	1.31e-90	21	eif4ebp3l
1.65e-91	2.26971	0.769	0.258	3.19e-87	21	ptgdsb.1
3.91e-90	0.539173	0.294	0.034	7.58e-86	21	ppap2d
4.97e-90	0.708827	0.457	0.079	9.62e-86	21	lpin1
2.57e-78	0.589174	0.285	0.036	4.98e-74	21	si:ch211-66e2.5
9.66e-76	1.67272	0.719	0.255	1.87e-71	21	ptgdsb.2
6.19e-73	0.40634	0.271	0.035	1.2e-68	21	cebpd
6.46e-73	0.49394	0.326	0.05	1.25e-68	21	adgrv1
9.22e-62	0.38187	0.276	0.042	1.79e-57	21	selenop
1.32e-59	0.384919	0.281	0.045	2.56e-55	21	fgfr2
7.96e-57	0.611801	0.312	0.057	1.54e-52	21	gpm6bb
7.05e-50	0.578456	0.425	0.112	1.36e-45	21	mknk2b
1.54e-45	0.392163	0.267	0.049	2.99e-41	21	cx43
2.78e-43	1.01727	0.394	0.107	5.37e-39	21	mdka
8.7e-40	0.665991	0.376	0.104	1.68e-35	21	cd63
9.7e-27	1.064	0.394	0.152	1.88e-22	21	slc1a2b
7.18e-24	0.460454	0.299	0.097	1.39e-19	21	fabp7a
4.84e-23	0.440672	0.462	0.203	9.37e-19	21	cd81a
1.25e-22	0.580114	0.652	0.372	2.43e-18	21	rplp1
1.86e-21	0.513396	0.43	0.191	3.6e-17	21	rplp2l
4.5e-21	0.402934	0.439	0.193	8.71e-17	21	rpl13
4.79e-19	0.405823	0.416	0.19	9.28e-15	21	rps3a
1.45e-18	0.460059	0.471	0.242	2.8e-14	21	rps2
3.4e-16	0.327443	0.276	0.108	6.59e-12	21	nrp2b
5.23e-16	0.401111	0.443	0.225	1.01e-11	21	eef1a1l1
8.28e-16	0.334494	0.412	0.198	1.6e-11	21	rps8a
1.25e-15	0.39324	0.439	0.223	2.42e-11	21	rpl23
3.63e-15	0.414712	0.448	0.234	7.03e-11	21	rps12
1.61e-14	0.382528	0.33	0.152	3.12e-10	21	rpl10
1.73e-14	0.333618	0.38	0.182	3.35e-10	21	uba52
1.03e-13	0.454924	0.502	0.297	1.99e-09	21	rpl37.1
1.89e-13	0.366797	0.389	0.2	3.66e-09	21	rpl10a
2.1e-13	0.328727	0.389	0.198	4.07e-09	21	rps7
2.47e-13	0.493682	0.584	0.387	4.78e-09	21	si:dkey-151g10.6
6.82e-13	0.318044	0.421	0.225	1.32e-08	21	itm2ba
8.08e-13	0.334507	0.362	0.182	1.57e-08	21	rps19
1.91e-12	0.442478	0.462	0.276	3.69e-08	21	rpl39
3.99e-12	0.300588	0.348	0.176	7.73e-08	21	rpl29
4.02e-12	0.279551	0.299	0.138	7.79e-08	21	rpl15
5.53e-12	0.33851	0.362	0.19	1.07e-07	21	rpl35a
8.86e-12	0.361041	0.367	0.198	1.72e-07	21	rps23
1.93e-11	0.277925	0.308	0.148	3.74e-07	21	rpl12
2.14e-11	0.340277	0.389	0.214	4.14e-07	21	rps11
2.9e-11	0.33131	0.412	0.228	5.62e-07	21	rps21
4.74e-11	0.3634	0.38	0.209	9.18e-07	21	rpl8
1.07e-10	0.326698	0.412	0.237	2.06e-06	21	rpl36a
1.16e-10	0.250377	0.348	0.181	2.24e-06	21	rps9
1.22e-10	0.342153	0.367	0.201	2.35e-06	21	rpsa
1.47e-10	0.259596	0.367	0.197	2.84e-06	21	rpl7a
1.49e-10	0.28649	0.367	0.198	2.88e-06	21	rps5
1.69e-10	0.266065	0.271	0.13	3.27e-06	21	rpl9
1.92e-10	0.258084	0.312	0.157	3.71e-06	21	rps4x
1.93e-10	0.261424	0.271	0.13	3.73e-06	21	rpl23a
2.16e-10	0.377757	0.448	0.27	4.18e-06	21	rpl19
4.1e-10	0.326589	0.416	0.247	7.93e-06	21	rpl17
4.31e-10	0.355473	0.394	0.231	8.35e-06	21	rpl31
5.61e-10	0.317808	0.376	0.212	1.09e-05	21	rps14
7.07e-10	0.297695	0.452	0.277	1.37e-05	21	zgc:171772
7.86e-10	0.310518	0.335	0.183	1.52e-05	21	rpl28
1.39e-09	0.251176	0.335	0.18	2.69e-05	21	rps28
1.69e-09	0.318519	0.462	0.29	3.27e-05	21	vdrb
3.61e-09	0.357103	0.434	0.275	6.99e-05	21	rps29
4.94e-09	0.356125	0.371	0.221	9.56e-05	21	rps10
5.14e-09	0.263793	0.33	0.182	9.96e-05	21	rps15
1.16e-08	0.456274	0.674	0.595	0.000224442	21	mdkb
1.19e-08	0.340919	0.348	0.204	0.000230467	21	rpl14
2.11e-08	0.304131	0.371	0.225	0.000408182	21	rps27a
3.73e-08	0.292882	0.357	0.213	0.000721486	21	rpl32
5.19e-08	0.346849	0.398	0.257	0.00100499	21	rplp0
7.59e-08	0.311789	0.344	0.207	0.00147075	21	rps26l
1.91e-07	0.250776	0.326	0.192	0.00369212	21	rps16
2.71e-07	0.313582	0.367	0.233	0.0052506	21	faua
5.55e-07	0.252409	0.326	0.2	0.0107404	21	rps24
1.58e-06	0.299527	0.271	0.161	0.0305368	21	rpl7
1.77e-05	0.251782	0.317	0.206	0.343378	21	rps13
2.09e-05	0.269828	0.344	0.235	0.404381	21	rpl24
1.28e-136	0.924855	0.6	0.093	2.48e-132	22	tcf7l2
2.15e-68	0.859442	0.609	0.173	4.17e-64	22	zfhx4
5.42e-58	0.79278	0.47	0.12	1.05e-53	22	nptx1l
1.17e-52	0.557302	0.4	0.092	2.26e-48	22	lhx9
1.21e-46	0.551066	0.251	0.045	2.35e-42	22	rnf220a
3.23e-44	0.579617	0.507	0.161	6.25e-40	22	tmeff2a
5.89e-39	0.870093	0.656	0.289	1.14e-34	22	ncam2
2.26e-35	0.490858	0.34	0.092	4.37e-31	22	cbln2b
7.18e-33	0.528194	0.442	0.151	1.39e-28	22	bcam
3.52e-32	0.629831	0.535	0.218	6.82e-28	22	pcdh19
1.07e-31	0.499709	0.451	0.161	2.08e-27	22	robo2.1
6.74e-31	0.49298	0.414	0.142	1.31e-26	22	zfhx3
7.04e-30	0.512704	0.363	0.118	1.36e-25	22	meis2a.1
5.87e-28	0.32585	0.302	0.088	1.14e-23	22	tspan18b
9.59e-28	0.535852	0.372	0.129	1.86e-23	22	il1rapl2
1.29e-25	0.574184	0.581	0.277	2.5e-21	22	aff2
1.51e-25	0.512845	0.405	0.153	2.92e-21	22	thsd7ba
5.49e-22	0.682224	0.707	0.429	1.06e-17	22	rbfox1
3.89e-21	0.301602	0.256	0.079	7.53e-17	22	skia
6e-19	0.423589	0.428	0.197	1.16e-14	22	rtn4r
1.23e-18	0.306645	0.284	0.101	2.39e-14	22	id2a
1.55e-18	0.656989	0.628	0.371	3e-14	22	pcdh7b
2.59e-18	0.573969	0.302	0.116	5.02e-14	22	spon1a
2.68e-17	0.359779	0.344	0.143	5.19e-13	22	baiap2a
3.41e-17	0.328456	0.358	0.151	6.6e-13	22	plxna2
1.21e-14	0.407879	0.633	0.373	2.35e-10	22	nlgn1
1.24e-14	0.319964	0.363	0.171	2.41e-10	22	adgrb3
1.91e-14	0.263879	0.274	0.11	3.69e-10	22	BRSK2
6.6e-14	0.350359	0.535	0.304	1.28e-09	22	olfm1b
2.65e-13	0.414588	0.326	0.15	5.13e-09	22	zfpm2a
1.02e-12	0.277382	0.251	0.103	1.97e-08	22	cacna1ha
5.37e-12	0.426423	0.795	0.613	1.04e-07	22	gpm6ab
8.35e-12	0.473328	0.423	0.233	1.62e-07	22	tenm3
1.65e-10	0.456298	0.488	0.308	3.19e-06	22	pbx3b
2.92e-10	0.302873	0.419	0.235	5.65e-06	22	robo1
5.52e-10	0.400807	0.437	0.257	1.07e-05	22	hs3st4
1e-09	0.269582	0.414	0.234	1.94e-05	22	plxna1a
1.13e-08	0.324953	0.34	0.19	0.000218346	22	pbx1a
1.83e-08	0.319504	0.279	0.142	0.00035375	22	cacna1g
2.38e-08	0.44094	0.484	0.32	0.000461417	22	pcdh1b
3.42e-08	0.276121	0.572	0.397	0.000661553	22	aplp1
3.66e-07	0.258899	0.363	0.219	0.00708357	22	unc5a
1.49e-06	0.285612	0.321	0.196	0.028845	22	cadm1a
0.00186933	0.252599	0.358	0.273	1	22	TENM2
9.92e-275	0.66241	0.369	0.015	1.92e-270	23	nkx2.4a
5.38e-228	2.82674	0.404	0.024	1.04e-223	23	ccka
1.62e-41	0.398909	0.283	0.056	3.13e-37	23	RAMP1
3.21e-37	0.591242	0.449	0.142	6.22e-33	23	baiap2a
7.48e-31	0.47579	0.374	0.114	1.45e-26	23	prkcbb
8.89e-31	0.702574	0.51	0.202	1.72e-26	23	islr2
3.47e-28	0.302438	0.313	0.087	6.73e-24	23	cacng8a
1.01e-25	0.599408	0.652	0.318	1.96e-21	23	pcdh1b
2.06e-24	0.343766	0.253	0.069	3.99e-20	23	si:dkey-172j4.3
1.96e-22	0.270106	0.263	0.076	3.79e-18	23	xpr1a
3e-22	0.383359	0.333	0.115	5.81e-18	23	map2
7.64e-20	0.594494	0.682	0.39	1.48e-15	23	adgrl1a
5.19e-19	0.283246	0.258	0.081	1.01e-14	23	mdga1
2.49e-18	0.405934	0.667	0.369	4.83e-14	23	cspg5a
5.91e-18	0.61383	0.52	0.256	1.14e-13	23	hs3st4
6.44e-18	0.778912	0.621	0.351	1.25e-13	23	grid1b
1.78e-16	0.295742	0.354	0.146	3.45e-12	23	LRRTM4.1
3.36e-16	0.340221	0.414	0.19	6.52e-12	23	kidins220b
4.59e-16	0.342472	0.596	0.315	8.88e-12	23	scg2b
8.17e-15	0.356611	0.616	0.356	1.58e-10	23	nsg2
1.12e-14	0.280544	0.338	0.146	2.18e-10	23	pcsk1nl
1.93e-14	0.338302	0.52	0.279	3.73e-10	23	ptprn2
6.52e-14	0.345512	0.359	0.164	1.26e-09	23	slc32a1
9.42e-14	0.270875	0.545	0.292	1.82e-09	23	cpe
1.52e-12	0.259914	0.288	0.122	2.94e-08	23	gria2b
2.35e-11	0.316961	0.485	0.274	4.55e-07	23	scg5.1
7.04e-11	0.332591	0.581	0.345	1.36e-06	23	nrxn3a
1.24e-10	0.362443	0.263	0.117	2.39e-06	23	spon1a
1.46e-10	0.286145	0.722	0.463	2.83e-06	23	atp6v0cb
2.65e-10	0.252581	0.556	0.335	5.13e-06	23	atp6ap2
3.58e-10	0.285691	0.404	0.224	6.93e-06	23	atp1b3b
1.45e-09	0.253319	0.667	0.435	2.8e-05	23	rnasekb
1.08e-08	0.273699	0.864	0.639	0.000209464	23	rtn1a
1.69e-07	0.302	0.47	0.305	0.00327102	23	olfm1b
2.33e-07	0.376348	0.399	0.252	0.00451681	23	cdh4
2.61e-05	0.264067	0.394	0.259	0.505912	23	cntnap2a
1.17e-268	0.673439	0.335	0.012	2.26e-264	24	c1ql4b
6.73e-235	0.728363	0.335	0.015	1.3e-230	24	pax5
2.51e-117	0.774507	0.387	0.041	4.87e-113	24	pax2a
9.91e-39	0.594982	0.526	0.175	1.92e-34	24	zfhx4
2.98e-30	0.476201	0.376	0.114	5.77e-26	24	erbb4b
9.4e-28	0.436962	0.325	0.094	1.82e-23	24	lhx9
4.44e-24	0.332523	0.407	0.143	8.59e-20	24	zfhx3
7.72e-20	0.605556	0.263	0.084	1.49e-15	24	tubb5
8.26e-18	0.442827	0.34	0.136	1.6e-13	24	cd99l2
1.34e-14	0.294313	0.299	0.119	2.59e-10	24	meis2a.1
1.52e-14	0.586228	0.278	0.112	2.94e-10	24	alcama
1.34e-13	0.396776	0.861	0.639	2.6e-09	24	rtn1a
1.33e-12	0.570469	0.314	0.144	2.58e-08	24	TMEM132C.1
1.52e-12	0.512673	0.423	0.221	2.95e-08	24	pcdh11.1
2.19e-11	0.350777	0.381	0.198	4.25e-07	24	rtn4r
1.09e-10	0.258286	0.289	0.131	2.1e-06	24	pcdh11
1.74e-10	0.656575	0.309	0.153	3.38e-06	24	bcam
1.14e-09	0.413482	0.495	0.301	2.21e-05	24	elavl4
4.89e-09	0.325103	0.577	0.386	9.47e-05	24	rtn1b
1.73e-08	0.348232	0.531	0.357	0.000334172	24	nsg2
2.32e-08	0.381188	0.732	0.578	0.000449076	24	nrxn1a
8.89e-08	0.346217	0.768	0.614	0.00172214	24	gpm6ab
1.56e-07	0.306841	0.402	0.241	0.00302235	24	TENM2.1
3.77e-07	0.339534	0.448	0.292	0.00730538	24	ncam2
4.02e-07	0.397056	0.407	0.259	0.00777891	24	cntnap2a
1.51e-05	0.2506	0.541	0.398	0.292837	24	aplp1
3.03e-05	0.291921	0.433	0.308	0.58701	24	elavl3
0.000430111	0.263471	0.423	0.311	1	24	luzp2
0.000885798	0.329479	0.366	0.273	1	24	TENM2
0.00140836	0.385388	0.345	0.258	1	24	hs3st4
2.86e-152	0.497811	0.339	0.022	5.53e-148	25	calb2a
3.89e-50	0.804386	0.598	0.173	7.53e-46	25	bcl11ba
5.67e-42	0.488045	0.259	0.043	1.1e-37	25	pax2a
1.68e-39	0.528983	0.322	0.068	3.25e-35	25	BX569787.1
8.81e-25	0.839733	0.506	0.206	1.71e-20	25	ptprga
8.17e-21	0.50241	0.299	0.093	1.58e-16	25	cbln2b
3.49e-19	0.618737	0.695	0.407	6.77e-15	25	syt1a
1.85e-18	0.476132	0.391	0.161	3.59e-14	25	auts2a
3.17e-18	0.511253	0.397	0.163	6.14e-14	25	tmeff2a
1.23e-17	0.534495	0.615	0.319	2.38e-13	25	pcdh1b
1.49e-16	0.483913	0.586	0.301	2.89e-12	25	elavl4
2.02e-15	0.363417	0.305	0.116	3.91e-11	25	rbms3
8.18e-15	0.256932	0.253	0.086	1.58e-10	25	slc17a6a
2.19e-14	0.389718	0.356	0.148	4.23e-10	25	ebf3a
2.33e-14	0.29973	0.293	0.112	4.51e-10	25	mgat4b
2.52e-14	0.31661	0.339	0.137	4.88e-10	25	grm8b
2.28e-13	0.506443	0.362	0.171	4.42e-09	25	iqsec1b
3.56e-12	0.30706	0.293	0.12	6.9e-08	25	GRIK3
5.43e-12	0.350751	0.299	0.127	1.05e-07	25	meis1b
9.7e-11	0.451705	0.534	0.317	1.88e-06	25	grid2
1.89e-10	0.402688	0.448	0.251	3.66e-06	25	cdh4
4.09e-10	0.412835	0.667	0.431	7.92e-06	25	rbfox1
8.16e-10	0.273434	0.27	0.119	1.58e-05	25	meis2a.1
2.12e-09	0.31427	0.845	0.613	4.1e-05	25	gpm6ab
1.37e-08	0.440215	0.575	0.391	0.00026477	25	adgrl1a
1.84e-08	0.374405	0.454	0.279	0.000356463	25	grin1a
1.92e-08	0.336175	0.328	0.174	0.000371014	25	csmd3a
4.05e-08	0.268867	0.259	0.123	0.000783673	25	TENM3
9.93e-08	0.328296	0.759	0.578	0.00192224	25	nrxn1a
6.04e-07	0.438564	0.425	0.28	0.0116899	25	aff2
7.24e-07	0.323687	0.603	0.437	0.0140244	25	nrxn2a
8.05e-07	0.266883	0.431	0.265	0.0155903	25	sema6e
8.43e-07	0.292101	0.374	0.22	0.0163303	25	GRIK2
2.19e-06	0.261095	0.356	0.218	0.0423403	25	plxna3
2.13e-05	0.297601	0.529	0.387	0.413393	25	rtn1b
0.00037573	0.254203	0.31	0.208	1	25	ntm
0.00282476	0.277376	0.282	0.2	1	25	atp2b3b
0.00344245	0.321126	0.466	0.376	1	25	nlgn1
0.00418324	0.886074	0.42	0.354	1	25	grid1b
0.00441814	0.296649	0.299	0.216	1	25	GALNTL6
2.25e-141	0.639815	0.351	0.026	4.36e-137	26	gata2a
4.11e-69	1.07837	0.845	0.281	7.97e-65	26	slc6a1b
3.59e-47	0.413842	0.328	0.06	6.95e-43	26	b3glcta
1.96e-35	0.873964	0.759	0.344	3.8e-31	26	nrxn3a
4.09e-29	0.539025	0.471	0.163	7.91e-25	26	slc32a1
1.04e-20	0.873259	0.713	0.43	2.02e-16	26	rbfox1
1.09e-20	0.859844	0.356	0.135	2.12e-16	26	gfra4a
1.6e-20	0.436972	0.408	0.155	3.09e-16	26	kcnd2
7.66e-19	0.337223	0.264	0.08	1.48e-14	26	znf385c
1.37e-17	0.538145	0.5	0.247	2.66e-13	26	slc6a1a
2.28e-15	0.358997	0.316	0.121	4.42e-11	26	dachd
7.82e-15	0.464183	0.402	0.176	1.51e-10	26	bcl11ba
1.64e-14	0.405676	0.414	0.193	3.17e-10	26	adgrb1a
5.05e-14	0.288668	0.333	0.137	9.78e-10	26	zgc:165603
9.2e-13	0.36219	0.362	0.167	1.78e-08	26	dscama
1.26e-12	0.390077	0.483	0.257	2.45e-08	26	gria3b
2.82e-12	0.416125	0.339	0.154	5.46e-08	26	gria4b
6.08e-12	0.327035	0.259	0.102	1.18e-07	26	id2a
2.43e-11	0.365722	0.443	0.237	4.71e-07	26	syt2a
1.15e-10	0.457025	0.414	0.227	2.22e-06	26	igsf21a
1.13e-09	0.35887	0.414	0.231	2.19e-05	26	csmd3a.1
1.72e-09	0.402688	0.443	0.251	3.34e-05	26	cdh4
7.97e-09	0.426019	0.282	0.139	0.000154391	26	tshz1
1.1e-08	0.289153	0.368	0.201	0.000213607	26	dscamb
2.61e-08	0.303667	0.299	0.152	0.000505184	26	si:ch211-186j3.6
1.51e-07	0.303986	0.42	0.262	0.00293306	26	adgrl3.1
1.68e-07	0.345655	0.615	0.437	0.00324931	26	nrxn2a
3.83e-06	0.2577	0.489	0.325	0.0741826	26	atp1a3a
1.27e-05	0.330756	0.351	0.225	0.246289	26	ptprfb
2.08e-05	0.287463	0.356	0.235	0.403634	26	plxna1a
0.0029473	0.351214	0.31	0.235	1	26	tenm3
0	4.16152	0.964	0.029	0	27	sst1.1
2.31e-30	0.747178	0.741	0.344	4.47e-26	27	nrxn3a
2.19e-20	0.329205	0.44	0.163	4.24e-16	27	slc32a1
2.47e-12	0.362343	0.265	0.1	4.78e-08	27	vgf
8.88e-11	0.333352	0.404	0.204	1.72e-06	27	ptprua
1.03e-10	0.444954	0.506	0.285	1.99e-06	27	slc6a1b
4.98e-09	0.306841	0.482	0.28	9.64e-05	27	ptprn2
7.58e-09	0.35549	0.392	0.215	0.000146705	27	GALNTL6
9.94e-09	0.427303	0.386	0.215	0.00019248	27	msi2b
1.04e-08	0.364643	0.512	0.317	0.000201676	27	scg2b
4.37e-08	0.354927	0.518	0.32	0.000845648	27	pcdh1b
7.52e-07	0.309821	0.277	0.146	0.014561	27	sez6b
1.68e-06	0.346308	0.271	0.145	0.0325006	27	TMEM132C.1
6.68e-05	0.250425	0.343	0.221	1	27	GRIK2
0.00115628	0.270005	0.512	0.409	1	27	syt1a
0.002731	0.299371	0.392	0.293	1	27	ncam2
0	2.00594	0.718	0.033	0	28	mfge8a
0	1.83554	0.761	0.023	0	28	aqp1a.1
0	0.863289	0.534	0.013	0	28	robo4
0	0.488439	0.301	0.005	0	28	dock8
4.36e-292	2.8652	0.92	0.096	8.43e-288	28	fgfbp3
3.53e-280	1.21506	0.656	0.044	6.84e-276	28	atp1b4
5.76e-280	2.16322	0.945	0.102	1.11e-275	28	mdka
2.44e-276	1.87969	0.656	0.046	4.72e-272	28	cx43
9.18e-240	1.09711	0.607	0.044	1.78e-235	28	ptn
1.03e-234	1.15216	0.724	0.066	2e-230	28	qkib
1.1e-232	1.19034	0.656	0.054	2.12e-228	28	gpm6bb
8.12e-232	0.941062	0.583	0.042	1.57e-227	28	fgfr2
8.24e-224	0.634394	0.38	0.017	1.6e-219	28	slc6a11b
9.02e-217	2.72419	0.926	0.138	1.75e-212	28	atp1a1b
1.07e-211	2.98231	0.926	0.147	2.07e-207	28	slc1a2b
8.99e-181	0.711792	0.448	0.031	1.74e-176	28	s1pr1
2.1e-167	0.483256	0.301	0.015	4.06e-163	28	hepacama
7.58e-166	0.911193	0.546	0.051	1.47e-161	28	id1
5.39e-164	1.36243	0.742	0.101	1.04e-159	28	cd63
2.15e-163	0.574081	0.393	0.026	4.16e-159	28	efhd1
1.04e-157	0.599355	0.38	0.025	2.02e-153	28	slc4a4a
3.51e-157	0.43693	0.27	0.012	6.79e-153	28	slc7a10b
1.75e-156	0.38061	0.264	0.012	3.38e-152	28	hs3st3b1b
2.01e-156	0.599471	0.374	0.025	3.9e-152	28	boc
1.18e-148	0.661644	0.417	0.033	2.28e-144	28	cyp2ad3
9.54e-148	0.748816	0.387	0.028	1.85e-143	28	her4.2
8.13e-133	0.553282	0.27	0.015	1.57e-128	28	her4.1
3.81e-132	0.478083	0.319	0.021	7.39e-128	28	slc3a2a
4.89e-126	0.423358	0.294	0.019	9.48e-122	28	cyp26b1
9.6e-124	0.533277	0.393	0.034	1.86e-119	28	ppap2d
8.14e-123	1.32326	0.632	0.094	1.58e-118	28	fabp7a
2.52e-113	0.702231	0.472	0.054	4.88e-109	28	cspg5b
7.47e-108	0.508855	0.362	0.033	1.45e-103	28	nfixa
6.14e-98	0.469875	0.356	0.035	1.19e-93	28	cebpd
4.29e-95	0.955562	0.571	0.097	8.31e-91	28	chl1b
5.46e-93	2.49987	0.84	0.259	1.06e-88	28	ptgdsb.1
2.43e-90	0.32399	0.264	0.021	4.7e-86	28	lpl
2.16e-88	2.49966	0.816	0.256	4.19e-84	28	ptgdsb.2
2.86e-81	0.636305	0.399	0.054	5.54e-77	28	atp1b1a
2.24e-80	0.488845	0.331	0.037	4.35e-76	28	si:ch211-66e2.5
1.25e-77	1.1475	0.607	0.136	2.43e-73	28	glula
1.91e-74	0.562535	0.411	0.061	3.69e-70	28	ptprz1b
2.69e-73	0.438846	0.288	0.031	5.21e-69	28	si:dkey-7j14.6
1.81e-72	0.36039	0.276	0.029	3.51e-68	28	npc2
1.34e-71	1.91791	0.933	0.593	2.6e-67	28	mdkb
2e-70	0.392308	0.337	0.043	3.88e-66	28	pgrmc1
5.44e-70	0.521622	0.35	0.046	1.05e-65	28	pax7a
1.91e-66	0.423759	0.325	0.042	3.7e-62	28	selenop
6.84e-60	0.34841	0.258	0.03	1.32e-55	28	fhod3b
2.73e-59	0.962982	0.423	0.081	5.29e-55	28	zgc:153704
6.57e-59	0.588183	0.417	0.077	1.27e-54	28	sema5ba
2.93e-57	0.409987	0.307	0.044	5.67e-53	28	crtac1a
4.34e-56	0.97708	0.687	0.21	8.4e-52	28	NPAS3
6.43e-54	0.654875	0.497	0.115	1.25e-49	28	efna2a
8.51e-52	0.596152	0.466	0.106	1.65e-47	28	psap
7.06e-50	1.22281	0.73	0.282	1.37e-45	28	slc6a1b
1.51e-49	0.318634	0.252	0.034	2.93e-45	28	tmem47
8.58e-49	0.384727	0.337	0.057	1.66e-44	28	gli3
3.04e-48	0.507239	0.368	0.071	5.88e-44	28	pag1
3.54e-38	0.562867	0.356	0.08	6.85e-34	28	mt2
1.34e-36	0.441528	0.264	0.048	2.59e-32	28	smox
2.9e-34	0.568143	0.503	0.162	5.62e-30	28	ctsla
1.65e-33	0.598326	0.564	0.203	3.19e-29	28	cd81a
3.35e-33	0.440373	0.38	0.099	6.48e-29	28	ctsd
4.07e-32	0.392549	0.288	0.061	7.87e-28	28	ccnd2a
1.98e-30	0.370891	0.294	0.067	3.83e-26	28	cachd1
4.89e-29	0.471406	0.405	0.118	9.47e-25	28	mab21l2
7.16e-29	0.506291	0.325	0.082	1.39e-24	28	lpin1
9.23e-29	0.394754	0.307	0.075	1.79e-24	28	slc38a3a
2.41e-26	0.328951	0.252	0.057	4.68e-22	28	cnksr2a
1.35e-23	0.388104	0.288	0.078	2.62e-19	28	zeb1b
3.45e-23	0.514911	0.344	0.104	6.69e-19	28	nfia
7.22e-22	0.334175	0.307	0.089	1.4e-17	28	kirrel3l
1.81e-21	0.351412	0.313	0.096	3.51e-17	28	ctsba
3.42e-21	0.316644	0.264	0.071	6.62e-17	28	mylipa
9.48e-21	0.598736	0.632	0.334	1.84e-16	28	cst3
1.34e-17	0.270405	0.258	0.077	2.59e-13	28	proza
6.67e-17	0.381302	0.405	0.163	1.29e-12	28	cntfr
2.68e-15	0.452883	0.417	0.189	5.19e-11	28	sesn1
6.42e-15	0.344521	0.319	0.121	1.24e-10	28	dachd
9.26e-15	0.399315	0.344	0.141	1.79e-10	28	sorcs2
1.11e-13	0.485283	0.607	0.381	2.15e-09	28	bsg
3.05e-11	0.305493	0.258	0.099	5.91e-07	28	nfixb
1.03e-10	0.281015	0.356	0.169	1.99e-06	28	lrp8
3.08e-10	0.329974	0.423	0.225	5.96e-06	28	itm2ba
4.12e-08	0.347303	0.282	0.14	0.000797032	28	scg3
2.05e-05	0.353768	0.417	0.288	0.397118	28	si:dkey-205h13.1
0.00026759	0.278101	0.503	0.379	1	28	nova2
0	0.847697	0.272	0.002	0	29	FQ378016.1
0	0.577921	0.347	0.003	0	29	prdx1
0	0.574122	0.265	0.001	0	29	si:dkey-219c10.4
0	0.493244	0.306	0.005	0	29	aoc1
3.23e-306	1.64172	0.259	0.004	6.26e-302	29	si:ch211-131k2.2
2.76e-247	0.674927	0.381	0.014	5.35e-243	29	dgkzb
9.31e-164	0.492661	0.333	0.017	1.8e-159	29	nkx2.4a
2.42e-99	0.418797	0.286	0.021	4.68e-95	29	ak5l
1.11e-89	0.594703	0.463	0.059	2.15e-85	29	cadpsa
7.28e-76	0.748426	0.415	0.057	1.41e-71	29	baiap3
4.4e-71	1.02997	0.272	0.027	8.51e-67	29	ccka
1.18e-60	0.532863	0.313	0.04	2.29e-56	29	rap1b
3.26e-53	1.01406	0.544	0.137	6.32e-49	29	scg3
1.56e-43	0.938655	0.721	0.278	3.03e-39	29	ptprn2
2.03e-38	0.726685	0.51	0.143	3.93e-34	29	TMEM132C.1
3.79e-36	0.708046	0.429	0.107	7.35e-32	29	dacha
8.39e-36	0.900299	0.592	0.213	1.62e-31	29	msi2b
9e-36	0.590954	0.401	0.098	1.74e-31	29	zbtb20
1.25e-33	0.76144	0.347	0.08	2.42e-29	29	mt2
1.38e-31	1.43979	0.293	0.061	2.67e-27	29	chgb
3.41e-30	0.591841	0.388	0.106	6.61e-26	29	ptpn5
3.94e-27	0.716862	0.463	0.144	7.63e-23	29	atp1a1b
4.1e-23	0.481068	0.361	0.11	7.94e-19	29	CDK18
2.23e-15	0.279379	0.293	0.097	4.32e-11	29	ctnnb1
8.63e-13	0.315034	0.293	0.108	1.67e-08	29	nrp2b
1.91e-10	0.411472	0.367	0.18	3.69e-06	29	ntrk3b
4.82e-09	0.350692	0.293	0.131	9.33e-05	29	grid1a
1.01e-08	0.304867	0.265	0.116	0.000196483	29	prkcbb
1.41e-07	0.415505	0.551	0.353	0.00272638	29	grid1b
8.65e-06	0.296683	0.49	0.32	0.167473	29	pcdh1b
4.32e-05	0.251826	0.544	0.376	0.837497	29	nlgn1
5.32e-05	0.265235	0.408	0.275	1	29	scg5.1
0.000145178	0.266379	0.395	0.266	1	29	olfm2a
0.0007061	0.282497	0.306	0.202	1	29	dscamb
0	4.41825	0.634	0.015	0	30	si:dkey-183j2.10
0	0.741097	0.325	0.005	0	30	s100b
0	0.548051	0.285	0.001	0	30	s1pr5a
6.2e-159	1.8818	0.683	0.067	1.2e-154	30	si:ch211-251b21.1
2.39e-135	1.94727	0.789	0.106	4.63e-131	30	mdka
2.35e-128	1.07609	0.545	0.052	4.55e-124	30	id1
2.13e-107	0.395936	0.285	0.016	4.13e-103	30	rfx4
4.24e-95	0.771117	0.512	0.059	8.22e-91	30	ccnd2a
3.02e-92	1.00213	0.585	0.081	5.85e-88	30	lpin1
3.74e-86	0.701766	0.423	0.045	7.24e-82	30	fgfr2
2.34e-79	0.540286	0.341	0.032	4.52e-75	30	eif4ebp3l
4.46e-79	0.413571	0.341	0.031	8.64e-75	30	si:dkey-7j14.6
9.27e-68	0.974823	0.341	0.038	1.8e-63	30	si:ch211-66e2.5
7.07e-67	1.00774	0.569	0.103	1.37e-62	30	nfia
1.57e-66	0.561315	0.333	0.036	3.03e-62	30	ppap2d
1.2e-65	1.18628	0.683	0.142	2.32e-61	30	atp1a1b
1.12e-56	0.373622	0.252	0.024	2.17e-52	30	zic2a
6.34e-41	0.768349	0.341	0.058	1.23e-36	30	gpm6bb
9.16e-37	0.672204	0.439	0.098	1.77e-32	30	nfixb
2.27e-34	0.584111	0.463	0.114	4.4e-30	30	dap1b
1.39e-31	1.00812	0.407	0.097	2.68e-27	30	fabp7a
1.68e-31	0.701816	0.577	0.189	3.25e-27	30	sesn1
9.85e-31	0.537398	0.285	0.051	1.91e-26	30	cx43
2.71e-29	0.58488	0.431	0.114	5.26e-25	30	mknk2b
1.04e-28	0.465979	0.268	0.05	2.01e-24	30	mycn
1.04e-28	0.760821	0.407	0.106	2.02e-24	30	cd63
2.3e-26	0.351038	0.252	0.047	4.46e-22	30	fgfr3
3.21e-26	0.78201	0.545	0.192	6.22e-22	30	rplp2l
3.5e-26	0.686273	0.455	0.139	6.78e-22	30	glula
8.91e-26	0.328849	0.26	0.049	1.72e-21	30	atp1b4
3.55e-25	0.498249	0.309	0.072	6.88e-21	30	mylipa
2.87e-24	0.372931	0.268	0.056	5.55e-20	30	atp1b1a
2.7e-23	0.43096	0.276	0.061	5.22e-19	30	zeb2a
8.41e-22	0.501788	0.48	0.163	1.63e-17	30	cntfr
5.21e-21	0.914138	0.439	0.153	1.01e-16	30	slc1a2b
2.14e-20	0.543368	0.488	0.18	4.14e-16	30	rps28
6.95e-19	0.442164	0.48	0.176	1.35e-14	30	rpl29
7.97e-19	0.944388	0.569	0.26	1.54e-14	30	ptgdsb.2
1.93e-18	0.643742	0.504	0.199	3.73e-14	30	rps8a
2.97e-18	0.282278	0.252	0.061	5.74e-14	30	arhgef4
2.57e-17	0.620499	0.285	0.081	4.97e-13	30	mt2
5.44e-17	0.333949	0.317	0.095	1.05e-12	30	hbp1
1.13e-16	0.609705	0.593	0.276	2.19e-12	30	rpl39
1.34e-16	0.537338	0.488	0.203	2.6e-12	30	rpl14
1.36e-16	0.620397	0.512	0.225	2.64e-12	30	rps27a
1.66e-16	0.522103	0.48	0.198	3.21e-12	30	rps5
1.31e-15	0.816779	0.65	0.374	2.54e-11	30	rplp1
1.33e-15	0.357969	0.407	0.149	2.58e-11	30	rpl30
1.61e-15	0.631025	0.463	0.201	3.13e-11	30	rpsa
4.04e-15	0.537466	0.48	0.213	7.82e-11	30	rps14
1.45e-14	0.732783	0.528	0.271	2.82e-10	30	rpl19
1.66e-14	0.598059	0.463	0.199	3.21e-10	30	rps24
1.91e-14	0.387737	0.35	0.124	3.69e-10	30	zgc:194659
3.77e-14	0.312171	0.293	0.094	7.3e-10	30	foxo3b
5.11e-14	0.631982	0.463	0.207	9.89e-10	30	ntm
6.43e-14	0.615899	0.496	0.235	1.25e-09	30	rps12
8.37e-14	0.527529	0.488	0.229	1.62e-09	30	rps25
2.03e-13	0.521414	0.504	0.238	3.93e-09	30	rpl36a
2.31e-13	0.505576	0.439	0.192	4.46e-09	30	rps16
3.29e-13	0.752135	0.634	0.388	6.36e-09	30	si:dkey-151g10.6
8.96e-13	0.422942	0.374	0.149	1.74e-08	30	rpl12
1.14e-12	0.537999	0.537	0.275	2.22e-08	30	rps29
1.22e-12	0.62295	0.48	0.243	2.37e-08	30	rps2
1.27e-12	0.561842	0.431	0.2	2.47e-08	30	rpl10a
1.67e-12	0.517541	0.439	0.205	3.24e-08	30	rps13
2.88e-12	0.496969	0.431	0.198	5.58e-08	30	rpl7a
3.24e-12	0.462278	0.35	0.139	6.28e-08	30	rpl15
5.77e-12	0.359525	0.333	0.13	1.12e-07	30	rpl23a
5.81e-12	0.449115	0.341	0.136	1.12e-07	30	rpl3
1.13e-11	0.504714	0.463	0.231	2.18e-07	30	rpl31
1.23e-11	0.309375	0.309	0.115	2.39e-07	30	nme2b.1
1.4e-11	0.522436	0.488	0.258	2.71e-07	30	rplp0
1.98e-11	0.449497	0.431	0.199	3.83e-07	30	rps7
2.71e-11	0.432134	0.423	0.197	5.25e-07	30	rps15a
3.78e-11	0.39424	0.431	0.197	7.32e-07	30	rpl38
4.5e-11	0.378757	0.407	0.183	8.71e-07	30	rps15
5.06e-11	0.357669	0.439	0.205	9.81e-07	30	zgc:158463
6.45e-11	0.395953	0.463	0.225	1.25e-06	30	itm2ba
7.33e-11	0.341402	0.341	0.14	1.42e-06	30	rpl34
8.35e-11	0.310306	0.325	0.127	1.62e-06	30	meis1b
9.97e-11	0.391943	0.407	0.191	1.93e-06	30	rpl35a
1.28e-10	0.412356	0.447	0.221	2.47e-06	30	rps10
3.06e-10	0.468425	0.39	0.188	5.93e-06	30	rpl18a
5.26e-10	0.264974	0.293	0.113	1.02e-05	30	qkia
5.83e-10	0.344661	0.293	0.117	1.13e-05	30	rps6
9.76e-10	0.436598	0.407	0.199	1.89e-05	30	rps23
1.32e-09	0.374348	0.325	0.142	2.56e-05	30	rpl18
1.42e-09	0.397089	0.423	0.21	2.75e-05	30	rpl8
3.2e-09	0.414804	0.431	0.215	6.19e-05	30	rps11
3.45e-09	0.478892	0.39	0.194	6.69e-05	30	rpl35
4.01e-09	0.459731	0.439	0.235	7.78e-05	30	rpl24
4.43e-09	0.433539	0.423	0.213	8.57e-05	30	rpl32
5.7e-09	0.490972	0.423	0.224	0.000110437	30	rpl23
6.05e-09	0.25489	0.358	0.164	0.000117117	30	ctsla
9.54e-09	0.484728	0.447	0.248	0.000184831	30	rpl17
1.17e-08	0.443267	0.341	0.161	0.000227049	30	rpl7
1.82e-08	0.386068	0.366	0.182	0.00035171	30	rps9
2.75e-08	0.412857	0.431	0.233	0.000532657	30	faua
4.27e-08	1.83549	0.618	0.596	0.000827099	30	mdkb
4.7e-08	0.503891	0.407	0.226	0.000909553	30	eef1a1l1
5.71e-08	0.468363	0.374	0.195	0.00110521	30	rpl13
6.02e-08	0.430037	0.472	0.263	0.00116616	30	ptgdsb.1
6.22e-08	0.494032	0.39	0.214	0.00120432	30	RPS17
6.32e-08	0.457249	0.488	0.298	0.0012233	30	rpl37.1
9.99e-08	0.305985	0.398	0.207	0.00193383	30	rps26l
1e-07	0.397605	0.52	0.336	0.00194398	30	cst3
2.3e-07	0.455381	0.463	0.278	0.00445088	30	zgc:171772
2.54e-07	0.455891	0.358	0.192	0.00491503	30	rps3a
8.51e-07	0.29696	0.35	0.183	0.0164722	30	rps19
1.16e-06	0.293455	0.317	0.158	0.0223718	30	rps4x
1.21e-06	0.254135	0.268	0.125	0.0235209	30	rpl22
2.36e-06	0.27726	0.301	0.153	0.0456898	30	rpl10
2.88e-06	0.291302	0.325	0.173	0.0558547	30	rpl21
3.44e-06	0.311908	0.341	0.184	0.0666399	30	rpl11
5.19e-06	0.305552	0.333	0.184	0.100473	30	rpl28
7.97e-06	0.292992	0.39	0.229	0.15443	30	rps27.1
1e-05	0.688187	0.423	0.289	0.194004	30	si:dkey-205h13.1
1.01e-05	0.345167	0.382	0.229	0.195011	30	rps21
1.47e-05	0.276731	0.285	0.15	0.285553	30	rack1
1.83e-05	0.255794	0.26	0.131	0.353577	30	rpl9
2.31e-05	0.257272	0.341	0.197	0.448223	30	DDX17
4.21e-05	0.358353	0.439	0.291	0.815508	30	vdrb
4.55e-05	0.291872	0.317	0.184	0.880913	30	uba52
0.000112148	0.267106	0.333	0.204	1	30	hdac4
0.00018668	0.261768	0.333	0.206	1	30	cd81a
0.00364811	0.260756	0.504	0.397	1	30	dedd1
0	2.1784	0.752	0.003	0	31	GPR151
0	1.61351	0.786	0.038	0	31	cadps2
0	1.44018	0.752	0.029	0	31	ano2b
0	1.26979	0.59	0.013	0	31	dgkzb
0	0.947439	0.53	0.001	0	31	gng8
0	0.861475	0.419	0.002	0	31	prkg2
0	0.792878	0.479	0.006	0	31	cpne4b
0	0.704959	0.479	0.011	0	31	si:dkeyp-72h1.1
0	0.690462	0.453	0.009	0	31	synpr
0	0.559221	0.308	0.003	0	31	zgc:101731
0	0.552042	0.256	0.002	0	31	tacr3l
0	0.543432	0.282	0.002	0	31	tgfbi
0	0.539191	0.35	0.005	0	31	nr4a3
5.55e-292	1.69894	0.419	0.012	1.07e-287	31	tac3a
1.67e-265	2.01547	0.855	0.065	3.24e-261	31	nwd2
5.95e-265	1.4909	0.795	0.054	1.15e-260	31	gabbr1a
7.15e-194	0.597228	0.385	0.015	1.39e-189	31	syt6b
4.66e-192	0.648281	0.393	0.016	9.02e-188	31	pou4f1
2.69e-178	0.448735	0.342	0.013	5.21e-174	31	CNNM1
2.61e-175	0.592131	0.444	0.023	5.05e-171	31	cnih3
5.5e-173	0.840584	0.487	0.028	1.07e-168	31	etv1
1.41e-156	0.622879	0.453	0.027	2.72e-152	31	gdpd5b
1.22e-136	0.380856	0.256	0.01	2.37e-132	31	kcnab2b
7.05e-121	0.440486	0.265	0.012	1.36e-116	31	ca4a
1.6e-109	0.745067	0.513	0.05	3.09e-105	31	cacna1ea
2.57e-104	0.484409	0.325	0.021	4.97e-100	31	syt9b
1.15e-99	0.561566	0.368	0.028	2.24e-95	31	ccl44
5.32e-97	0.345826	0.256	0.014	1.03e-92	31	kcnh5a
6.68e-96	0.611077	0.385	0.033	1.29e-91	31	bean1
2.83e-90	0.629691	0.41	0.039	5.49e-86	31	slit2
5.23e-86	0.366911	0.274	0.018	1.01e-81	31	casz1
1.16e-85	0.813452	0.581	0.083	2.26e-81	31	rims1a
1.43e-85	0.405167	0.274	0.018	2.77e-81	31	pik3r6a
3.75e-84	0.753924	0.547	0.073	7.26e-80	31	robo3
3.12e-80	0.627428	0.419	0.046	6.04e-76	31	adgrb2
4.3e-80	1.25162	0.769	0.163	8.32e-76	31	nrn1a
1.65e-79	0.657649	0.444	0.051	3.2e-75	31	CR392045.1
4.76e-79	0.369436	0.256	0.017	9.21e-75	31	prkcaa
1.88e-74	0.681887	0.393	0.043	3.65e-70	31	kctd8
2.42e-74	0.745093	0.436	0.053	4.68e-70	31	spon1b
9.3e-74	1.54404	0.821	0.212	1.8e-69	31	msi2b
4e-69	1.5354	0.889	0.294	7.74e-65	31	gabbr2
4.34e-65	1.0203	0.769	0.174	8.4e-61	31	bcl11ba
8.96e-64	0.568656	0.402	0.051	1.73e-59	31	vav2
1.18e-58	1.83512	0.325	0.037	2.29e-54	31	sst1.1
2.85e-57	1.02196	0.667	0.163	5.52e-53	31	stxbp5l
1.86e-51	0.388077	0.274	0.03	3.61e-47	31	lrrc75ba
1.93e-51	0.821753	0.632	0.152	3.73e-47	31	gria4a
4.78e-49	0.419849	0.35	0.049	9.26e-45	31	trpm3
1.11e-43	0.561415	0.513	0.11	2.15e-39	31	slc17a6b
1.07e-40	0.448172	0.282	0.039	2.08e-36	31	zgc:77784
1.54e-37	0.34987	0.282	0.041	2.99e-33	31	rap1b
3.69e-37	0.60408	0.427	0.092	7.15e-33	31	necab2
4.57e-37	0.805148	0.718	0.254	8.85e-33	31	gnao1a
7.25e-36	0.438985	0.325	0.056	1.4e-31	31	dclk1b
3.2e-34	0.633317	0.487	0.122	6.19e-30	31	tafa5a
3.15e-30	0.578262	0.65	0.216	6.1e-26	31	plxna3
3.92e-28	0.533847	0.393	0.094	7.59e-24	31	lhx9
1.22e-27	0.632636	0.453	0.13	2.36e-23	31	LRFN2
3.51e-27	1.04761	0.692	0.291	6.8e-23	31	ncam2
4.48e-27	0.376151	0.333	0.072	8.68e-23	31	qkib
3.91e-26	0.733114	0.709	0.304	7.58e-22	31	olfm1b
8.63e-26	0.399157	0.265	0.05	1.67e-21	31	sox6
1.22e-24	1.07146	0.598	0.228	2.37e-20	31	adcyap1b
4.25e-24	0.58473	0.462	0.145	8.24e-20	31	dpp6b
1.43e-22	0.656143	0.65	0.279	2.77e-18	31	ptprn2
2.02e-22	0.374216	0.376	0.099	3.92e-18	31	tcf7l2
5.39e-21	0.404735	0.359	0.099	1.04e-16	31	rab6ba
6.15e-21	0.309218	0.274	0.062	1.19e-16	31	b3gat2
5.06e-20	0.43638	0.359	0.103	9.81e-16	31	lnx1
1.35e-19	0.492518	0.53	0.197	2.62e-15	31	rtn4r
3.58e-18	0.438907	0.427	0.146	6.93e-14	31	ppfia4
4.65e-18	0.346064	0.256	0.063	9.01e-14	31	zmat4a
5.33e-17	0.604467	0.573	0.265	1.03e-12	31	olfm2a
2.51e-16	0.50492	0.53	0.22	4.86e-12	31	celf2
2.86e-16	0.35553	0.291	0.082	5.54e-12	31	nrp2a
2.89e-16	0.372912	0.274	0.075	5.59e-12	31	iqsec2b
1.16e-15	0.267743	0.265	0.072	2.25e-11	31	bsnb
8.91e-15	0.336443	0.325	0.105	1.73e-10	31	nos1apa.1
3.47e-14	0.340743	0.325	0.107	6.72e-10	31	elmo1
5.97e-14	0.270303	0.282	0.085	1.16e-09	31	cntnap5b
1.01e-13	0.330411	0.342	0.117	1.95e-09	31	mgat4c
2.76e-13	0.480905	0.632	0.316	5.34e-09	31	scg2b
5.25e-12	0.448359	0.513	0.252	1.02e-07	31	atp2b4
1.35e-11	0.365274	0.359	0.145	2.61e-07	31	DOCK4
1.85e-11	0.341361	0.342	0.135	3.58e-07	31	camk2b1
3.71e-11	0.384479	0.47	0.225	7.18e-07	31	atp1b3b
7.48e-11	0.285715	0.342	0.136	1.45e-06	31	kif1b
1.58e-10	0.329893	0.308	0.119	3.05e-06	31	elfn1b
1.73e-10	0.404854	0.385	0.173	3.35e-06	31	pam
3.65e-10	0.319092	0.316	0.127	7.07e-06	31	myrip
6.94e-10	0.367941	0.701	0.408	1.34e-05	31	syt1a
4.96e-09	0.309944	0.376	0.176	9.61e-05	31	ralgapa2
5.97e-09	0.32339	0.359	0.164	0.00011557	31	tmeff2a
7.86e-09	0.379102	0.521	0.29	0.000152141	31	sypb
1.1e-08	0.387259	0.444	0.231	0.000212356	31	agrn
2.35e-07	0.283483	0.393	0.204	0.00454973	31	nlgn3a
5.89e-07	0.322085	0.291	0.14	0.0114156	31	SRCIN1
6.97e-07	0.281092	0.496	0.294	0.0134973	31	cpe
3.07e-06	0.305274	0.41	0.232	0.0593707	31	ncam1a
5.46e-06	0.287547	0.632	0.436	0.105807	31	rnasekb
6.17e-06	0.293598	0.265	0.132	0.119505	31	grid1a
7.06e-06	0.297759	0.274	0.137	0.136721	31	hs2st1b
2.89e-05	0.286807	0.47	0.312	0.559862	31	ank2b
0	0.569394	0.339	0.002	0	32	tbr1a
1.26e-132	0.581333	0.357	0.02	2.45e-128	32	drd4-rs
4.28e-93	1.33424	0.696	0.116	8.3e-89	32	r3hdm1
5.64e-68	0.511197	0.33	0.033	1.09e-63	32	efnb2a
2.8e-52	1.22853	0.861	0.3	5.43e-48	32	elavl4
2.02e-47	0.476754	0.313	0.041	3.92e-43	32	dok6
2.38e-46	0.56106	0.391	0.064	4.62e-42	32	ptprdb
1.67e-41	0.536868	0.348	0.056	3.24e-37	32	sipa1l2
3.88e-34	0.654424	0.522	0.137	7.51e-30	32	grm8b
1.55e-25	0.43069	0.4	0.103	3.01e-21	32	strbp
8.85e-25	0.510079	0.313	0.068	1.71e-20	32	cbln1
1.87e-24	0.455636	0.53	0.168	3.63e-20	32	ajap1
4.15e-24	0.344086	0.33	0.076	8.04e-20	32	tmem198b
2.61e-23	0.922401	0.765	0.408	5.05e-19	32	syt1a
9.05e-23	0.362234	0.287	0.063	1.75e-18	32	epha3
3.2e-22	0.723623	0.722	0.356	6.19e-18	32	nsg2
7.7e-22	0.607366	0.704	0.316	1.49e-17	32	clstn1
3.76e-21	0.712771	0.583	0.228	7.29e-17	32	adcyap1b
4.91e-19	0.345827	0.322	0.086	9.5e-15	32	slc17a6a
5.84e-18	0.47205	0.53	0.203	1.13e-13	32	islr2
5.28e-17	0.461814	0.539	0.22	1.02e-12	32	celf2
8.54e-16	0.315332	0.322	0.095	1.65e-11	32	lhx9
1.62e-15	0.46121	0.487	0.198	3.14e-11	32	rtn4r
1.66e-15	0.288299	0.287	0.082	3.21e-11	32	srgap1b
1.23e-14	0.44492	0.365	0.128	2.37e-10	32	pcdh7a
1.52e-13	0.540773	0.443	0.176	2.95e-09	32	bcl11ba
7.47e-13	0.380626	0.383	0.149	1.45e-08	32	ppfia2
1.73e-12	0.352834	0.296	0.1	3.35e-08	32	mtus2a
1.86e-12	0.36988	0.365	0.138	3.61e-08	32	grm4
4.49e-12	0.445104	0.374	0.154	8.69e-08	32	gria4b
6.46e-12	0.297017	0.304	0.107	1.25e-07	32	fat3a
6.68e-12	0.284486	0.261	0.082	1.29e-07	32	grm2b
1.6e-10	0.579099	0.53	0.287	3.09e-06	32	edil3a
3.96e-10	0.326962	0.365	0.154	7.67e-06	32	gria4a
4.15e-10	0.252946	0.287	0.107	8.03e-06	32	fxyd6
1.28e-09	0.404196	0.435	0.215	2.47e-05	32	cadm3
1.72e-09	0.332665	0.391	0.18	3.33e-05	32	ntrk3b
2.21e-09	0.402905	0.548	0.305	4.29e-05	32	olfm1b
5.09e-09	0.324654	0.443	0.221	9.86e-05	32	adarb1b
5.26e-09	0.258252	0.261	0.1	0.000101927	32	tanc2a
9.27e-09	0.380305	0.435	0.216	0.000179525	32	brinp2
1.26e-07	0.370732	0.443	0.244	0.0024444	32	ntrk3a
1.79e-07	0.282245	0.33	0.158	0.00345684	32	gabra1
1.8e-07	0.279957	0.252	0.106	0.00349442	32	cntn4
2.32e-07	0.450904	0.522	0.32	0.00448384	32	tenm4
2.63e-07	0.276238	0.27	0.118	0.00509464	32	mgat4c
3.6e-07	0.39594	0.67	0.437	0.00697489	32	nrxn2a
5.46e-07	0.271845	0.4	0.211	0.0105647	32	ank3a
5.9e-07	0.260335	0.4	0.208	0.0114298	32	nrg3b
7.6e-07	0.303902	0.252	0.109	0.0147145	32	epha6
1.46e-06	0.263	0.252	0.112	0.0282925	32	slc17a6b
1.93e-06	0.285415	0.678	0.465	0.0374494	32	atp6v0cb
3.98e-06	0.457202	0.443	0.26	0.0770719	32	cntnap2a
4.17e-06	0.262874	0.313	0.159	0.0806904	32	grip1
2.71e-05	0.362543	0.557	0.373	0.524337	32	pcdh7b
4.13e-05	0.258519	0.278	0.141	0.799094	32	kirrel3a
5.14e-05	0.311016	0.557	0.373	0.994564	32	cadm4
7.16e-05	0.253238	0.409	0.263	1	32	adgrl3.1
0.000217481	0.434551	0.461	0.318	1	32	scg2b
0	3.37422	0.877	0.016	0	33	penka
9.58e-16	0.374973	0.447	0.164	1.86e-11	33	slc32a1
5.07e-13	0.464476	0.605	0.285	9.83e-09	33	slc6a1b
1.85e-12	0.434826	0.684	0.346	3.58e-08	33	nrxn3a
9.84e-08	0.250515	0.281	0.119	0.00190657	33	cacna1bb
1.21e-07	0.378662	0.447	0.25	0.00233747	33	si:dkey-178k16.1
2.15e-06	0.333356	0.465	0.275	0.0416225	33	scg5.1
3.25e-06	0.293083	0.526	0.317	0.0628457	33	scg2b
8.63e-06	0.306057	0.789	0.598	0.167198	33	gpm6aa
2.25e-05	0.297129	0.667	0.489	0.436093	33	serinc1
3.07e-05	0.267384	0.553	0.358	0.593889	33	nsg2
8.48e-05	0.300256	0.535	0.353	1	33	grid1b
0.000101618	0.266139	0.395	0.249	1	33	slc6a1a
0.000199035	0.337256	0.544	0.392	1	33	adgrl1a
0.000296666	0.330372	0.351	0.216	1	33	GALNTL6
0.00334094	0.257264	0.316	0.209	1	33	ptprga
0	3.26896	1	0.02	0	34	crhbp
3.03e-19	0.434635	0.272	0.059	5.88e-15	34	si:dkey-175g6.2
1.38e-11	0.687455	0.602	0.317	2.67e-07	34	scg2b
1.42e-10	0.371635	0.398	0.165	2.75e-06	34	slc32a1
4.54e-09	0.359402	0.534	0.275	8.79e-05	34	scg5.1
4.47e-08	0.425228	0.612	0.347	0.000865911	34	nrxn3a
1.56e-07	0.377382	0.524	0.286	0.00302284	34	slc6a1b
2.5e-07	0.319976	0.553	0.325	0.00483381	34	atp1a3a
3.68e-07	0.338568	0.718	0.465	0.0071294	34	atp6v0cb
3.88e-07	0.25062	0.33	0.149	0.00750562	34	cacna2d2a
4.9e-07	0.258137	0.252	0.101	0.00949716	34	vgf
1.29e-06	0.257479	0.282	0.122	0.0249493	34	LO017650.1
3.12e-05	0.25831	0.32	0.168	0.603786	34	si:dkey-7j14.5
3.23e-05	0.284609	0.476	0.295	0.625448	34	cpe
5.09e-05	0.262268	0.544	0.358	0.984888	34	nsg2
7.75e-05	0.328196	0.35	0.197	1	34	cadm1a
0.000106518	0.253785	0.369	0.208	1	34	ntm
0.000144876	0.275412	0.359	0.21	1	34	nectin1b
0.000149911	0.314956	0.447	0.277	1	34	asic2
0.000220755	0.262905	0.398	0.249	1	34	slc6a1a
0.00028855	0.250348	0.466	0.303	1	34	elavl4
0.000305947	0.263216	0.534	0.353	1	34	grid1b
0.000436996	0.386302	0.272	0.156	1	34	thsd7ba
0.000928901	0.261547	0.408	0.281	1	34	ptprn2
0.00135648	0.2912	0.359	0.236	1	34	scg5
0	2.06879	0.578	0.002	0	35	aplnra
0	1.98118	0.819	0.004	0	35	kcnj11l.1
0	1.55557	0.843	0.031	0	35	si:ch211-132g1.3
0	0.870518	0.458	0.001	0	35	si:busm1-57f23.1
0	0.820981	0.47	0.002	0	35	zcchc24
0	0.644465	0.386	0.002	0	35	olig2
0	0.530863	0.301	0.001	0	35	cx27.5
0	0.494634	0.313	0	0	35	aplnrb
4.4e-305	0.781508	0.434	0.008	8.51e-301	35	bcan
3.78e-246	1.4448	0.253	0.003	7.33e-242	35	mbpa
8.62e-246	1.18696	0.651	0.027	1.67e-241	35	cd82a
5.91e-145	0.675159	0.446	0.021	1.14e-140	35	syt9b
5.51e-124	0.82484	0.506	0.032	1.07e-119	35	cxcl12a
3.84e-109	1.11383	0.59	0.052	7.44e-105	35	traf4a
4.01e-105	0.423756	0.313	0.014	7.76e-101	35	frya
7.86e-96	1.75837	0.687	0.085	1.52e-91	35	sema5a
2.66e-86	0.564489	0.422	0.032	5.15e-82	35	kazna
1.2e-81	0.597503	0.386	0.028	2.33e-77	35	wscd1b
4.8e-81	1.06107	0.747	0.105	9.3e-77	35	cd63
3.19e-69	0.449534	0.301	0.02	6.17e-65	35	prex2
2.65e-67	0.404035	0.289	0.019	5.13e-63	35	itsn2a
1.61e-65	0.377265	0.289	0.02	3.12e-61	35	slitrk2
7.8e-60	0.999432	0.783	0.143	1.51e-55	35	atp1a1b
8.93e-57	0.428667	0.313	0.026	1.73e-52	35	serpine2
2.37e-56	0.430973	0.301	0.024	4.58e-52	35	prex1
1.08e-55	0.9403	0.651	0.112	2.1e-51	35	qkia
7.4e-53	0.505917	0.47	0.061	1.43e-48	35	arhgef4
1.37e-51	0.398522	0.265	0.021	2.65e-47	35	plxnb1a
1.99e-47	0.386889	0.301	0.029	3.85e-43	35	myo9aa
1.73e-38	0.376584	0.301	0.035	3.35e-34	35	rassf2a
1.97e-38	1.09413	0.699	0.2	3.81e-34	35	dscamb
1.72e-37	0.797126	0.759	0.206	3.33e-33	35	dscaml1
1.25e-35	0.739448	0.639	0.153	2.43e-31	35	slc1a2b
6.29e-35	0.37022	0.265	0.03	1.22e-30	35	qki2
3.48e-34	0.35745	0.265	0.03	6.74e-30	35	dock1
1.21e-32	0.388077	0.289	0.037	2.33e-28	35	SIPA1
1.43e-30	0.378326	0.301	0.043	2.76e-26	35	gnai2a
7.32e-29	0.819879	0.506	0.125	1.42e-24	35	igsf9ba
1.14e-26	0.688966	0.687	0.225	2.2e-22	35	itm2ba
1.47e-25	0.659885	0.518	0.139	2.84e-21	35	scg3
1.1e-24	0.913066	0.602	0.198	2.12e-20	35	tmem178b
1.7e-23	0.387127	0.289	0.05	3.3e-19	35	smox
4.26e-23	0.612145	0.53	0.153	8.24e-19	35	gria4a
7.54e-22	0.379125	0.313	0.059	1.46e-17	35	gpm6bb
9.58e-22	0.630314	0.566	0.178	1.86e-17	35	si:ch211-133n4.4
5.58e-21	0.752221	0.602	0.204	1.08e-16	35	ptprua
9.24e-21	0.335307	0.289	0.054	1.79e-16	35	lrrn1
3.37e-20	0.761802	0.711	0.287	6.53e-16	35	si:dkey-205h13.1
2.02e-19	0.356509	0.289	0.058	3.91e-15	35	ptprea
8.33e-19	0.392641	0.265	0.051	1.61e-14	35	abca2
9.91e-19	0.516662	0.59	0.208	1.92e-14	35	ctsf
2.85e-18	0.309266	0.253	0.048	5.52e-14	35	si:dkey-26c10.5
3.01e-17	0.505044	0.614	0.231	5.83e-13	35	arl6ip1
3.34e-17	0.295712	0.289	0.062	6.47e-13	35	b3gat2
9.1e-17	0.302787	0.253	0.051	1.76e-12	35	pisd
4.51e-16	0.937262	0.602	0.26	8.74e-12	35	ptgdsb.2
5.79e-16	0.523797	0.578	0.207	1.12e-11	35	ntm
3.11e-15	0.385922	0.41	0.123	6.02e-11	35	gria2b
3.15e-15	0.302402	0.313	0.078	6.11e-11	35	serpina10a
8.49e-15	0.270659	0.265	0.06	1.64e-10	35	dusp19b
3.14e-14	0.506428	0.53	0.205	6.08e-10	35	cd81a
6.23e-14	0.560223	0.759	0.372	1.21e-09	35	cadm4
6.63e-14	0.370284	0.337	0.095	1.28e-09	35	myt1b
1.3e-13	0.357819	0.47	0.164	2.51e-09	35	ctsla
1.77e-13	0.334421	0.325	0.092	3.43e-09	35	pcbp4
2.84e-13	0.549532	0.458	0.168	5.5e-09	35	ptprub
4.9e-13	0.553696	0.506	0.204	9.49e-09	35	nlgn3a
1.59e-12	0.465126	0.458	0.176	3.07e-08	35	ralgapa2
1.69e-12	0.295702	0.289	0.079	3.27e-08	35	zeb1b
2.7e-12	0.325107	0.301	0.087	5.23e-08	35	lrp1aa
3.72e-12	0.303272	0.289	0.08	7.2e-08	35	tub
1.53e-11	0.3346	0.301	0.09	2.95e-07	35	tspan18b
2.94e-11	0.343633	0.301	0.092	5.7e-07	35	rnf145a
3.12e-11	0.338672	0.41	0.145	6.04e-07	35	TMEM132C.1
3.43e-11	0.523869	0.506	0.214	6.65e-07	35	NPAS3
1.23e-10	0.291845	0.337	0.112	2.38e-06	35	b4galt2
3.79e-10	0.296358	0.386	0.14	7.34e-06	35	glula
6.61e-10	0.2828	0.265	0.08	1.28e-05	35	kmt2ca
7.84e-10	0.398684	0.506	0.231	1.52e-05	35	spock3
9.14e-10	0.481263	0.482	0.221	1.77e-05	35	lrrc4ba
1.65e-09	0.293107	0.313	0.109	3.2e-05	35	psap
5.38e-09	0.352879	0.41	0.174	0.000104284	35	abca1a
5.83e-09	0.489201	0.53	0.26	0.000112839	35	cntnap2a
6.14e-09	0.297976	0.313	0.111	0.000118936	35	grik4
7.94e-09	0.447047	0.627	0.336	0.000153789	35	cst3
2.07e-08	0.337939	0.41	0.174	0.000401534	35	cdh11
2.49e-08	0.2804	0.422	0.18	0.000482002	35	ntrk3b
2.86e-08	0.253029	0.265	0.09	0.00055327	35	spock2
3.81e-08	0.295312	0.289	0.106	0.000738803	35	slc3a2b
4.25e-08	0.422436	0.253	0.088	0.000823167	35	atrnl1a
6.67e-08	0.400422	0.639	0.382	0.00129168	35	bsg
7.57e-08	0.269689	0.277	0.1	0.0014654	35	nfasca
8.19e-08	0.354394	0.446	0.215	0.00158559	35	cadm3
2.1e-07	0.269758	0.277	0.102	0.00406349	35	tnr
3.56e-07	0.326096	0.639	0.353	0.0068924	35	grid1b
5.09e-07	0.293096	0.361	0.162	0.00986213	35	macf1a
1.54e-06	0.261429	0.349	0.157	0.0297574	35	arvcfb
2.21e-06	0.261534	0.337	0.152	0.0428338	35	ncam1b
5.38e-06	0.300561	0.627	0.376	0.104203	35	nlgn1
1.07e-05	0.337647	0.446	0.257	0.207139	35	syt11a
2e-05	0.267258	0.277	0.125	0.386629	35	zgc:194659
0.000185789	0.270649	0.386	0.221	1	35	astn1
2.53e-177	0.561673	0.337	0.009	4.9e-173	36	chata
3.44e-154	1.19728	0.675	0.047	6.66e-150	36	nxph3
3.22e-93	0.425217	0.277	0.013	6.24e-89	36	vwc2
7.38e-87	0.874154	0.325	0.019	1.43e-82	36	slc18a3a
2.13e-73	0.565265	0.301	0.019	4.12e-69	36	slc5a7a
1.89e-52	1.52347	0.843	0.22	3.66e-48	36	pcdh11.1
3.76e-52	0.98314	0.687	0.13	7.28e-48	36	pcdh11
2.93e-49	1.54143	0.867	0.264	5.68e-45	36	olfm2a
4.3e-46	0.683347	0.398	0.05	8.34e-42	36	sox6
6.88e-39	0.469765	0.325	0.039	1.33e-34	36	zfpm2b
1.64e-35	0.887543	0.639	0.152	3.18e-31	36	znf536
3.35e-20	0.405217	0.373	0.087	6.49e-16	36	man1a1
3.9e-20	0.367423	0.265	0.048	7.55e-16	36	slc4a11
2.11e-19	0.759006	0.506	0.162	4.09e-15	36	auts2a
7.54e-19	0.36216	0.289	0.059	1.46e-14	36	gabbr1a
9.2e-18	0.573007	0.47	0.142	1.78e-13	36	cacna1g
1.59e-15	0.622576	0.675	0.305	3.07e-11	36	olfm1b
1.27e-13	0.34118	0.361	0.105	2.45e-09	36	nfia
1.57e-13	0.623359	0.614	0.274	3.04e-09	36	ca10a
1.01e-12	0.271256	0.313	0.087	1.96e-08	36	lef1
2.21e-12	0.338439	0.313	0.092	4.28e-08	36	ephb3a
2.06e-11	0.502649	0.361	0.123	4e-07	36	tafa5a
2.25e-11	0.55864	0.494	0.208	4.35e-07	36	ntm
3.17e-11	0.594926	0.53	0.242	6.14e-07	36	TENM2.1
1.27e-10	0.283617	0.253	0.07	2.46e-06	36	tmeff2b
3.59e-10	0.429453	0.458	0.193	6.96e-06	36	brsk2b
6.91e-10	0.252212	0.41	0.151	1.34e-05	36	zfpm2a
9.9e-09	0.294678	0.253	0.082	0.000191812	36	prkcz
1.06e-08	0.386282	0.458	0.208	0.000206046	36	dscaml1
2.79e-08	0.335193	0.398	0.167	0.000540293	36	unc5da
2.98e-08	0.433421	0.518	0.263	0.000576254	36	atp1a1a.1
3.6e-08	0.317074	0.41	0.179	0.000697787	36	enox1
5.98e-08	0.388413	0.482	0.235	0.00115792	36	plxna1a
7.04e-08	0.313523	0.386	0.164	0.0013643	36	opcml
7.28e-07	0.25276	0.349	0.153	0.0140933	36	mtss1lb
8.04e-07	0.2551	0.301	0.122	0.0155622	36	dachd
3.74e-06	0.285227	0.337	0.155	0.0725015	36	gria4b
1.33e-05	0.26113	0.253	0.106	0.257587	36	nell2b
2.36e-05	0.303264	0.41	0.216	0.456295	36	GALNTL6
2.36e-05	0.302887	0.446	0.249	0.457664	36	csmd2
3.59e-05	0.629639	0.458	0.294	0.695044	36	ncam2
4.32e-05	0.26625	0.277	0.129	0.837413	36	adgrl2a
0.000108386	0.267678	0.47	0.274	1	36	TENM2
0.000197224	0.293892	0.41	0.245	1	36	ntrk3a
0.000514749	0.320538	0.386	0.232	1	36	agrn
0.000816374	0.316853	0.434	0.281	1	36	aff2
0.0012083	0.310676	0.542	0.374	1	36	pcdh7b
0.00142035	0.290534	0.398	0.257	1	36	grin1b
0.00586584	0.310943	0.41	0.295	1	36	cpe
0.00703295	0.286022	0.361	0.249	1	36	negr1
0	1.28994	0.352	0.002	0	37	sat1a.1
0	0.73112	0.268	0.001	0	37	zgc:158423
1.12e-266	2.56983	0.507	0.012	2.16e-262	37	apoc1
4.98e-235	0.527894	0.338	0.006	9.65e-231	37	pros1
2.69e-185	0.696727	0.324	0.007	5.2e-181	37	tfpia
1.99e-169	1.62645	0.423	0.014	3.86e-165	37	apoeb
1.03e-165	1.43885	0.352	0.01	2e-161	37	fxyd1
9.7e-164	4.04725	0.451	0.017	1.88e-159	37	rbp4
4.44e-128	0.454632	0.268	0.007	8.6e-124	37	gas6
1.11e-106	2.45625	0.338	0.014	2.15e-102	37	ccl34b.1
1.36e-91	2.65171	0.493	0.037	2.64e-87	37	soul5
4.27e-79	4.81917	0.451	0.036	8.28e-75	37	epd
2.17e-72	2.10274	0.324	0.02	4.2e-68	37	ggctb
5.16e-67	1.03967	0.465	0.044	9.99e-63	37	selenop
9.09e-48	0.843654	0.282	0.023	1.76e-43	37	lpl
3.2e-43	0.56351	0.324	0.032	6.2e-39	37	cyp3c1
2.34e-33	0.524018	0.338	0.044	4.53e-29	37	sat1a.2
8.75e-31	0.431734	0.268	0.03	1.7e-26	37	npc2
2.13e-30	1.90605	0.606	0.163	4.12e-26	37	ctsla
7.98e-29	0.749632	0.479	0.096	1.55e-24	37	ctsba
2.55e-23	0.489091	0.282	0.043	4.93e-19	37	ucp2
4.55e-21	0.61711	0.451	0.107	8.8e-17	37	cd63
8.84e-20	0.640066	0.296	0.053	1.71e-15	37	slc7a8a
2.4e-16	1.03146	0.408	0.11	4.65e-12	37	mdka
8.11e-15	0.541262	0.338	0.084	1.57e-10	37	lpin1
1.69e-10	0.406035	0.282	0.08	3.27e-06	37	crhr1
3.15e-08	0.658474	0.254	0.082	0.000609552	37	lgmn
3.12e-07	0.3075	0.282	0.101	0.00603713	37	ctsd
1.83e-06	0.55523	0.817	0.579	0.0354036	37	mt-co2
2.4e-06	0.632209	0.268	0.106	0.0465644	37	slc3a2b
2.52e-06	0.738233	0.648	0.472	0.0487274	37	mt-co1
5.02e-06	0.387843	0.648	0.399	0.097298	37	mt-cyb
4.1e-05	0.250909	0.437	0.226	0.793417	37	rps27a
0.000107802	0.415337	0.437	0.257	1	37	tmsb4x
0.000377249	0.260989	0.394	0.227	1	37	itm2ba
0.00184134	0.336515	0.366	0.227	1	37	eef1a1l1
0.00200988	0.279642	0.31	0.182	1	37	rps28
0.00217144	0.41142	0.732	0.62	1	37	mt-co3
0	1.67299	0.5	0.007	0	38	pbxip1b
0	1.3012	0.4	0.002	0	38	aldoca
0	1.02931	0.429	0.001	0	38	casq2
0	0.422642	0.271	0.002	0	38	ca8
3.56e-223	0.861845	0.457	0.012	6.89e-219	38	plxdc1
1.4e-201	0.533499	0.329	0.006	2.71e-197	38	pcp4l1
5.26e-199	0.768896	0.429	0.012	1.02e-194	38	rorb
5.18e-190	0.952354	0.386	0.01	1e-185	38	pvalb7
3.42e-181	0.419001	0.257	0.004	6.62e-177	38	ppp1r1b
2.08e-158	0.400134	0.286	0.006	4.02e-154	38	nbeal2
7.14e-157	1.63608	0.629	0.035	1.38e-152	38	itpr1b
4.23e-147	0.501795	0.257	0.005	8.2e-143	38	elovl1b
5.42e-127	1.05549	0.514	0.028	1.05e-122	38	grm1a
1.33e-109	0.862717	0.514	0.032	2.58e-105	38	ano2b
2.25e-105	0.687911	0.443	0.025	4.36e-101	38	dazap1
8.81e-104	0.40813	0.271	0.009	1.71e-99	38	myo18aa
3.01e-90	1.03316	0.543	0.044	5.83e-86	38	foxp1b
1.25e-72	1.12991	0.757	0.1	2.42e-68	38	foxp4
3.2e-69	0.543312	0.343	0.022	6.2e-65	38	bcl11ab
8.12e-69	0.343055	0.257	0.013	1.57e-64	38	si:ch73-305o9.3
9.74e-69	1.38604	0.571	0.067	1.89e-64	38	dgkh
9.24e-59	0.748719	0.371	0.031	1.79e-54	38	atp2a3
5.91e-57	0.713275	0.357	0.029	1.14e-52	38	mpped1
2.02e-52	0.439666	0.271	0.018	3.92e-48	38	si:dkey-52j6.3
3.3e-50	0.635426	0.257	0.018	6.38e-46	38	prkcg
6.42e-49	0.349772	0.257	0.018	1.24e-44	38	slco3a1
1.63e-45	1.1483	0.743	0.148	3.15e-41	38	ebf3a
3.01e-42	0.347161	0.257	0.02	5.83e-38	38	limch1b
6.52e-41	0.533039	0.414	0.053	1.26e-36	38	ptpreb
3.37e-35	0.733728	0.514	0.094	6.52e-31	38	nup93
2.11e-32	0.371619	0.271	0.029	4.08e-28	38	cd82a
1.46e-30	0.610636	0.557	0.115	2.83e-26	38	prkcbb
1.5e-29	0.53272	0.386	0.06	2.9e-25	38	lhx1a
4.56e-29	0.398192	0.286	0.035	8.82e-25	38	st6galnac5a
9.44e-29	0.361048	0.257	0.029	1.83e-24	38	efhd1
1.08e-28	0.584882	0.371	0.06	2.09e-24	38	hpca
9.97e-28	0.413048	0.286	0.037	1.93e-23	38	prmt8b
1.27e-27	0.43786	0.314	0.044	2.45e-23	38	mmp17a
1.5e-27	0.413402	0.329	0.048	2.9e-23	38	ywhaz
1.99e-27	0.520013	0.357	0.057	3.85e-23	38	si:dkey-35i13.1
2.72e-26	0.711148	0.614	0.162	5.27e-22	38	auts2a
6.33e-26	0.750337	0.486	0.107	1.23e-21	38	fbrsl1
7.3e-26	0.694445	0.457	0.096	1.41e-21	38	FRMD5
1.46e-22	0.470517	0.4	0.081	2.82e-18	38	shank1
1.06e-21	0.407146	0.386	0.077	2.05e-17	38	spns2
6.78e-21	0.378974	0.357	0.068	1.31e-16	38	lrp1ba.1
4.58e-20	0.67833	0.457	0.115	8.87e-16	38	kcnc3a
5.95e-19	0.439069	0.357	0.076	1.15e-14	38	psd3l
1.12e-18	0.324322	0.271	0.047	2.17e-14	38	mbnl2
1.81e-18	0.855084	0.586	0.19	3.51e-14	38	pbx1a
6.92e-18	1.32972	0.686	0.318	1.34e-13	38	grid2
2.54e-17	0.433688	0.457	0.123	4.92e-13	38	kcnn1a
1.26e-16	0.354644	0.286	0.056	2.45e-12	38	gabra4
1.67e-16	0.326746	0.3	0.06	3.23e-12	38	adarb2
3.05e-16	0.477735	0.386	0.097	5.91e-12	38	sash1a
5.25e-16	0.461638	0.314	0.07	1.02e-11	38	shisa9b
6.54e-16	0.560055	0.471	0.144	1.27e-11	38	gria1a
9.95e-16	0.427952	0.357	0.087	1.93e-11	38	znf385b
1.36e-15	0.62948	0.543	0.177	2.63e-11	38	ebf3a.1
1.47e-14	0.390977	0.3	0.068	2.84e-10	38	mef2aa
1.02e-13	0.488071	0.414	0.124	1.98e-09	38	nptx1l
2.93e-13	0.327528	0.3	0.072	5.67e-09	38	slc8a1b
3.31e-13	0.394057	0.343	0.089	6.41e-09	38	ebf1b
1.16e-12	0.392341	0.329	0.089	2.25e-08	38	arid1b
3e-12	0.748178	0.571	0.248	5.81e-08	38	dab1a
8.14e-12	0.294733	0.286	0.072	1.58e-07	38	gpc1a
1.49e-11	0.487509	0.386	0.121	2.89e-07	38	CT990561.1
5.42e-11	0.704522	0.4	0.15	1.05e-06	38	gpc6a
1.97e-10	0.472756	0.543	0.232	3.81e-06	38	ncam1a
4.97e-10	0.304973	0.286	0.082	9.62e-06	38	znf385c
7.09e-10	0.430777	0.429	0.166	1.37e-05	38	atp2b2
7.33e-10	0.501885	0.314	0.1	1.42e-05	38	bcl11aa
7.91e-10	0.335429	0.314	0.096	1.53e-05	38	cox7a2a
8.14e-10	0.386453	0.286	0.085	1.58e-05	38	rtn3
9.58e-09	0.285488	0.286	0.09	0.000185583	38	atp5mc3b
9.74e-09	0.499041	0.443	0.193	0.000188667	38	mt-nd1
6.49e-08	0.537695	0.429	0.195	0.00125782	38	atp2b1a
1.3e-07	0.278217	0.343	0.129	0.0025263	38	hs6st1a
1.35e-07	0.340748	0.3	0.108	0.00261334	38	elmo1
1.47e-07	0.30994	0.314	0.115	0.0028414	38	sptan1
3.26e-07	0.268827	0.257	0.085	0.00631881	38	sox4a.1
5.98e-07	0.369483	0.357	0.149	0.0115767	38	cacna2d2a
1.58e-06	0.278008	0.3	0.117	0.030635	38	camk2d2
2.66e-06	0.274533	0.329	0.137	0.0514414	38	reep2
3.32e-06	0.285454	0.343	0.146	0.0642537	38	cox4i1
3.34e-06	0.257232	0.343	0.145	0.0646888	38	baiap2a
4.44e-06	0.38012	0.329	0.147	0.0860214	38	ppdpfb
5.79e-06	0.459434	0.8	0.619	0.112044	38	mt-co3
8.35e-06	0.334662	0.414	0.208	0.161788	38	ptmab
1.01e-05	0.567448	0.529	0.314	0.195275	38	mt-atp6
1.31e-05	0.327675	0.443	0.232	0.253291	38	arl6ip1
2.23e-05	0.497523	0.614	0.399	0.431329	38	mt-cyb
2.25e-05	0.278899	0.329	0.15	0.434832	38	COX5B.1
3.94e-05	0.292425	0.3	0.136	0.762282	38	camk2b1
0.000115336	0.259524	0.4	0.208	1	38	dscaml1
0.000167363	0.286935	0.371	0.198	1	38	ckbb
0.000391232	0.388131	0.714	0.58	1	38	mt-co2
0.00100506	0.339413	0.371	0.232	1	38	spock3
0.00104497	0.250044	0.271	0.141	1	38	camk2g1
0.00112739	0.289702	0.571	0.399	1	38	aplp1
0.00172681	0.343812	0.457	0.306	1	38	hsp90ab1
0.00615376	0.293594	0.443	0.321	1	38	slc25a5
0.00827708	0.317816	0.614	0.473	1	38	mt-co1
0.00973468	0.252724	0.286	0.17	1	38	ppib
0	0.669285	0.391	0.002	0	39	tmtops3b
0	0.615255	0.362	0.003	0	39	ngfrb
8.39e-196	1.26418	0.681	0.031	1.62e-191	39	ano2b
3.51e-159	0.375845	0.261	0.005	6.79e-155	39	sfrp1a
1.48e-140	0.452473	0.261	0.006	2.86e-136	39	mstnb
3.39e-126	0.78932	0.435	0.02	6.56e-122	39	galnt18a
1.11e-111	0.766486	0.478	0.027	2.16e-107	39	grik1a
1.04e-99	0.616465	0.362	0.017	2.01e-95	39	prkcg
2.91e-73	0.562791	0.319	0.018	5.64e-69	39	mfge8b
3.07e-66	0.413364	0.304	0.018	5.94e-62	39	cacna2d1a
4.5e-65	0.840334	0.551	0.06	8.71e-61	39	zeb2a
1.08e-58	0.65074	0.435	0.041	2.09e-54	39	zbtb18
1.19e-52	2.33951	0.884	0.251	2.31e-48	39	cdh4
1.54e-52	0.788019	0.623	0.094	2.98e-48	39	nup93
2.51e-51	0.398803	0.29	0.021	4.85e-47	39	tanc1a
7.64e-50	0.543569	0.333	0.029	1.48e-45	39	grm1a
8.98e-46	0.565704	0.304	0.026	1.74e-41	39	b3gat1a
2.26e-44	0.774029	0.58	0.088	4.38e-40	39	ebf1b
1.03e-40	0.64989	0.464	0.064	2e-36	39	neurod1
2.21e-40	0.443116	0.362	0.04	4.28e-36	39	bcl2a
3.17e-39	0.469901	0.333	0.036	6.15e-35	39	nfixa
7.42e-38	0.532575	0.348	0.04	1.44e-33	39	kcnq5a
1.41e-37	0.664313	0.406	0.054	2.73e-33	39	dgkza
6.77e-35	0.436037	0.261	0.025	1.31e-30	39	si:dkey-71h2.2
5.21e-34	0.925885	0.58	0.123	1.01e-29	39	il1rapl1a
2.89e-32	0.804662	0.536	0.105	5.6e-28	39	nfia
4.78e-30	0.457836	0.435	0.073	9.25e-26	39	pcp4a
5.5e-30	0.514019	0.377	0.057	1.07e-25	39	cnksr2a
1.05e-29	0.440851	0.348	0.049	2.03e-25	39	anos1a
3.66e-29	0.785853	0.507	0.106	7.09e-25	39	slc8a4a
3.66e-28	0.378085	0.319	0.043	7.09e-24	39	ntng2a
3.16e-26	0.391285	0.304	0.043	6.12e-22	39	CR381531.2
1.16e-25	0.714951	0.449	0.092	2.24e-21	39	neto1l
2.32e-25	0.689601	0.478	0.099	4.49e-21	39	nfixb
7.73e-24	0.597067	0.406	0.081	1.5e-19	39	shank1
1.63e-23	0.420474	0.261	0.036	3.17e-19	39	cyth3a
1.56e-22	0.486234	0.42	0.088	3.03e-18	39	lrrc4.1
7.6e-22	0.74916	0.536	0.146	1.47e-17	39	grin2bb
4.3e-21	0.559742	0.464	0.112	8.32e-17	39	b4galt2
7.59e-21	0.528144	0.29	0.048	1.47e-16	39	cxcl14
1.27e-20	0.688388	0.551	0.165	2.47e-16	39	atp2b2
2.14e-20	0.530043	0.464	0.109	4.14e-16	39	dacha
2.67e-18	0.805105	0.623	0.221	5.16e-14	39	celf2
1.35e-17	0.472374	0.42	0.105	2.61e-13	39	igsf3
1.53e-17	0.81605	0.71	0.297	2.96e-13	39	gabbr2
2.5e-17	0.373247	0.29	0.056	4.83e-13	39	plppr3a
5.31e-17	0.875573	0.623	0.244	1.03e-12	39	ntrk3a
6.64e-17	0.457134	0.362	0.084	1.29e-12	39	dab2ipb
2.58e-16	0.549043	0.348	0.081	5e-12	39	skia
2.33e-15	0.442697	0.42	0.117	4.52e-11	39	camk2d2
1.02e-14	0.79876	0.522	0.194	1.98e-10	39	atp2b1a
1.03e-13	0.795638	0.681	0.32	1.99e-09	39	tenm4
4.14e-13	0.549622	0.406	0.125	8.02e-09	39	camk2n1a
4.79e-13	0.612356	0.551	0.207	9.28e-09	39	dscaml1
5.73e-13	0.698609	0.551	0.21	1.11e-08	39	nectin1b
2.1e-12	0.470542	0.435	0.144	4.06e-08	39	gria1a
7.89e-11	0.372276	0.377	0.12	1.53e-06	39	oprl1
3.72e-10	0.993974	0.652	0.353	7.21e-06	39	grid1b
5.07e-10	0.715604	0.406	0.152	9.81e-06	39	zfpm2a
7.34e-10	0.513939	0.551	0.25	1.42e-05	39	si:dkey-178k16.1
9.94e-10	0.359672	0.304	0.093	1.93e-05	39	fxyd6l
1.66e-09	0.431284	0.522	0.223	3.21e-05	39	marcksl1a
1.89e-09	0.354098	0.333	0.109	3.67e-05	39	efna3a
2.21e-09	0.439941	0.435	0.169	4.28e-05	39	ptprub
5.11e-09	0.588567	0.87	0.614	9.89e-05	39	gpm6ab
6.14e-09	0.293116	0.348	0.12	0.000118846	39	agap1
9.97e-09	0.311315	0.29	0.091	0.00019304	39	kirrel3l
1.76e-08	0.375348	0.319	0.111	0.000341622	39	st6gal2a
4.39e-08	0.36881	0.464	0.204	0.000850468	39	hdac4
1.72e-07	0.347193	0.304	0.111	0.00332154	39	abat
2.14e-07	0.457369	0.522	0.264	0.00413477	39	marcksl1b
7.15e-07	0.42908	0.493	0.249	0.0138537	39	slc6a1a
1.43e-06	0.254631	0.261	0.093	0.0276503	39	erbin
3.54e-06	0.329486	0.29	0.117	0.0685852	39	syt3
3.71e-06	0.288026	0.348	0.149	0.0719349	39	cry3a
5.86e-06	0.367021	0.435	0.222	0.113456	39	lrrc4ba
5.98e-06	0.335171	0.522	0.28	0.115742	39	grin1a
7.4e-06	0.30844	0.478	0.248	0.143328	39	negr1
9e-06	0.287822	0.29	0.121	0.174269	39	arid5b
1.52e-05	0.303585	0.333	0.152	0.295282	39	ncam1b
1.59e-05	0.32975	0.29	0.124	0.308586	39	gria2b
4.57e-05	0.336632	0.551	0.319	0.885778	39	grid2
0.000243083	0.256434	0.261	0.117	1	39	prkcbb
0.000258441	0.277116	0.609	0.376	1	39	nlgn1
0.000662438	0.359871	0.275	0.139	1	39	grm8b
0.00122204	0.266342	0.493	0.306	1	39	olfm1b
0.00124823	0.28056	0.391	0.237	1	39	nr1d2a
0.00293672	0.34999	0.377	0.248	1	39	gas7a
0.00829513	0.291694	0.536	0.396	1	39	IGLON5
0	0.726058	0.448	0.002	0	40	susd5
4.55e-82	1.03351	0.448	0.031	8.82e-78	40	grm2a
4.06e-73	1.23811	0.537	0.051	7.86e-69	40	kcnj19a
6.63e-53	1.67816	0.881	0.214	1.28e-48	40	msi2b
6.66e-41	1.30261	0.761	0.176	1.29e-36	40	ebf3a.1
3.46e-38	1.45278	0.746	0.197	6.7e-34	40	rtn4r
4.35e-30	0.710069	0.612	0.138	8.43e-26	40	grm8b
2.65e-29	0.535177	0.388	0.06	5.14e-25	40	tp53i11b
3.76e-26	0.55055	0.343	0.053	7.29e-22	40	CR392045.1
3.8e-24	0.437694	0.343	0.056	7.37e-20	40	gpc3
3.03e-23	0.315117	0.284	0.041	5.86e-19	40	pde4a
6.3e-23	0.423945	0.343	0.059	1.22e-18	40	ek1
1.09e-19	0.501491	0.388	0.082	2.12e-15	40	mdga1
2.59e-18	0.333602	0.269	0.045	5.02e-14	40	lhx5
3.1e-18	0.325941	0.254	0.041	6e-14	40	gpc1b
6.8e-17	0.946488	0.925	0.578	1.32e-12	40	nrxn1a
3.83e-15	0.411891	0.284	0.059	7.41e-11	40	atxn1a
1.59e-13	0.460471	0.388	0.111	3.08e-09	40	st6gal2a
1.71e-13	0.745231	0.627	0.28	3.31e-09	40	ptprn2
3.65e-13	0.515144	0.567	0.204	7.07e-09	40	islr2
1.64e-12	0.400911	0.284	0.069	3.17e-08	40	gpr158a
3.37e-12	0.524895	0.328	0.091	6.52e-08	40	ptprt.1
7.37e-12	0.731201	0.627	0.288	1.43e-07	40	edil3a
1.25e-11	0.316381	0.254	0.059	2.43e-07	40	chmp6b
2.67e-11	0.301105	0.284	0.071	5.17e-07	40	b4galnt4b
4.11e-10	0.469519	0.358	0.119	7.96e-06	40	cacna1bb
1.59e-08	0.991189	0.642	0.392	0.000307625	40	adgrl1a
2.73e-07	0.324615	0.269	0.09	0.00527869	40	ptprfa
3.27e-07	0.250949	0.313	0.113	0.00634193	40	mgat4b
5.85e-07	0.332115	0.254	0.087	0.01132	40	slc17a6a
6.06e-07	0.416087	0.373	0.162	0.0117316	40	lrp1bb
8.84e-07	0.271945	0.284	0.101	0.0171279	40	mtus2a
1.76e-06	0.373496	0.299	0.117	0.0339891	40	prkcbb
3.29e-06	0.394921	0.567	0.318	0.0637476	40	scg2b
7.51e-06	0.369475	0.299	0.125	0.145518	40	spock1
8.2e-06	0.270016	0.269	0.104	0.158767	40	lnx1
3.24e-05	0.421564	0.567	0.358	0.628241	40	nsg2
3.48e-05	0.492876	0.418	0.221	0.673228	40	GRIK2
4.41e-05	0.420345	0.418	0.225	0.853618	40	ptprfb
6.04e-05	0.267086	0.284	0.124	1	40	gria2b
0.00016905	0.422409	0.493	0.306	1	40	olfm1b
0.000226229	0.263897	0.358	0.178	1	40	zfhx4
0.000341991	0.263602	0.328	0.165	1	40	tmeff2a
0.000358427	0.418972	0.582	0.374	1	40	pcdh7b
0.000377319	0.254813	0.537	0.321	1	40	pcdh1b
0.000477208	0.283054	0.358	0.197	1	40	cadm1a
0.000523221	0.276239	0.313	0.161	1	40	c1qtnf4
0.000651754	0.289829	0.478	0.295	1	40	cpe
0.000680094	0.300644	0.299	0.155	1	40	dlg2
0.00169953	0.321065	0.567	0.399	1	40	aplp1
0.00357377	0.337184	0.418	0.275	1	40	ca10a
0.0049225	0.296809	0.597	0.45	1	40	kcnma1a
0	2.78942	0.918	0.01	0	41	synpr
0	1.4901	0.469	0.003	0	41	pyyb
0	0.742349	0.49	0	0	41	parm1
1.14e-215	0.696022	0.408	0.007	2.2e-211	41	UNC13B
1.18e-176	0.586093	0.327	0.005	2.29e-172	41	htra1b
7.52e-176	1.17937	0.653	0.023	1.46e-171	41	kcnab1a
3.32e-153	2.50974	0.796	0.041	6.42e-149	41	cort
4.44e-111	0.607809	0.429	0.016	8.6e-107	41	syt10
5.96e-81	0.542748	0.327	0.012	1.15e-76	41	chodl
7.47e-76	1.96214	0.551	0.039	1.45e-71	41	tac1
4.11e-68	0.435398	0.265	0.01	7.96e-64	41	sall3a
3.2e-62	0.503056	0.367	0.021	6.19e-58	41	llgl1
3.89e-57	1.5903	0.694	0.086	7.53e-53	41	cpne5b
1.18e-49	0.425099	0.286	0.016	2.29e-45	41	hs6st3b
2.17e-48	0.621172	0.388	0.03	4.2e-44	41	gdpd5b
1.09e-45	0.704952	0.51	0.053	2.11e-41	41	cacna1ea
8.16e-40	1.04636	0.571	0.078	1.58e-35	41	zeb1b
7.26e-37	0.589555	0.51	0.064	1.41e-32	41	fgf14
2.97e-35	0.387135	0.286	0.022	5.75e-31	41	c1ql3b
3.34e-34	0.485517	0.327	0.029	6.47e-30	41	grm1a
3.26e-30	0.583725	0.51	0.075	6.31e-26	41	iqsec2b
5.85e-29	0.885525	0.51	0.082	1.13e-24	41	grm2b
1.29e-27	0.495631	0.347	0.04	2.5e-23	41	si:dkeyp-77h1.4
1.15e-25	1.23926	0.939	0.308	2.24e-21	41	pbx3b
1.62e-23	0.536455	0.429	0.068	3.13e-19	41	dgkh
3.69e-23	0.354427	0.286	0.032	7.15e-19	41	syt6a
3.19e-20	0.675414	0.673	0.178	6.17e-16	41	nrxn3b
4.07e-20	0.447912	0.286	0.037	7.88e-16	41	nrgna
1.78e-18	0.420873	0.367	0.062	3.45e-14	41	zeb2b
1.23e-17	0.541619	0.49	0.11	2.38e-13	41	VSTM2B
1.36e-17	0.703664	0.592	0.156	2.63e-13	41	thsd7ba
2.06e-17	0.474508	0.265	0.037	3.99e-13	41	yjefn3
6.03e-17	0.570739	0.429	0.09	1.17e-12	41	KCNB2
1.07e-16	0.770446	0.531	0.139	2.08e-12	41	tshz1
2.01e-16	0.282744	0.265	0.038	3.9e-12	41	zgc:77880
5.82e-16	0.95644	0.878	0.347	1.13e-11	41	nrxn3a
6.57e-16	1.20888	0.898	0.595	1.27e-11	41	mdkb
9.3e-16	0.430703	0.347	0.064	1.8e-11	41	egr4
3.32e-15	0.572267	0.367	0.076	6.44e-11	41	fam184b
4.48e-15	0.563009	0.531	0.147	8.67e-11	41	ppfia4
6.23e-15	0.606619	0.531	0.144	1.21e-10	41	baiap2a
1.15e-14	0.50488	0.265	0.043	2.23e-10	41	ERBB4
4.05e-14	0.418597	0.327	0.063	7.85e-10	41	cpne5a
6.38e-14	0.647442	0.673	0.226	1.24e-09	41	celf4
1.51e-13	0.339215	0.306	0.058	2.93e-09	41	sipa1l1
2.38e-13	0.850604	0.469	0.131	4.61e-09	41	il1rapl2
4.12e-13	0.499879	0.51	0.147	7.97e-09	41	grin2bb
2.04e-12	0.397042	0.327	0.071	3.95e-08	41	trhde.2
2.23e-12	0.430928	0.306	0.063	4.31e-08	41	dhrsx
7.7e-12	0.556022	0.633	0.228	1.49e-07	41	igsf21a
1.17e-11	0.378801	0.347	0.082	2.26e-07	41	znf385c
1.32e-11	0.536909	0.429	0.121	2.55e-07	41	GRIK3
1.51e-11	0.389888	0.306	0.066	2.92e-07	41	pkig
[truncated: 159 more rows]

## Sheet: Merged_WTspecificDEGs
cluster	gene	p_val	avg_log2FC	pct.1	pct.2	p_val_adj
0	scg5.1	1.32359e-19	0.369369	0.467	0.236	2.56326e-15
1	scg5.1	4.88364e-28	0.486759	0.484	0.202	9.45765e-24
1	ptgdsb.1	9.9481e-06	0.266373	0.319	0.214	0.192655
2	scg5.1	3.5552e-08	0.214971	0.22	0.084	0.000688501
3	fkbp5	4.21047e-05	0.203246	0.256	0.137	0.8154
3	rpl8	0.000102943	0.230619	0.436	0.298	1
3	rps8a	0.000339755	0.222563	0.409	0.285	1
3	rplp2l	0.000389141	0.327308	0.46	0.354	1
3	rps23	0.000782268	0.225478	0.369	0.26	1
3	rps12	0.000783685	0.241138	0.393	0.28	1
3	rps29	0.00202009	0.207965	0.479	0.372	1
3	zgc:171772	0.00244842	0.203467	0.427	0.323	1
3	dedd1	0.00582441	0.240749	0.497	0.405	1
3	faua	0.00632653	0.20194	0.396	0.31	1
3	rpl36a	0.00670684	0.220854	0.448	0.369	1
4	scg5.1	2.03765e-08	0.298098	0.329	0.152	0.00039461
5	scg5.1	5.88651e-05	0.218681	0.333	0.192	1
5	gli3	0.000957498	0.343956	0.276	0.167	1
6	scg5.1	1.88623e-09	0.372676	0.451	0.227	3.65287e-05
7	si:ch73-1a9.3	3.70244e-08	0.280082	0.232	0.072	0.000717014
7	ptgdsb.2	0.0232217	0.433548	0.402	0.328	1
7	ptgdsb.1	0.0715006	0.311484	0.503	0.437	1
8	scg5.1	1.36577e-08	0.375056	0.359	0.16	0.000264495
8	syngr1a	6.49272e-05	0.203239	0.236	0.112	1
8	nptna	0.000300769	0.218197	0.366	0.235	1
8	si:dkey-178k16.1	0.00262455	0.215636	0.419	0.306	1
8	sypb	0.0322325	0.227523	0.673	0.65	1
9	scg5.1	3.51308e-08	0.296693	0.292	0.106	0.000680343
9	gpm6ab	0.000187381	0.26451	0.749	0.644	1
10	scg5.1	0.000107837	0.253519	0.281	0.149	1
11	scg5.1	5.30622e-11	0.456253	0.515	0.263	1.0276e-06
12	scg5.1	7.1699e-11	0.485017	0.44	0.2	1.38852e-06
12	stmn1b	0.00356353	0.210756	0.35	0.244	1
12	ptgdsb.1	0.0175245	0.272312	0.256	0.176	1
13	scg5.1	0.000166191	0.262865	0.448	0.272	1
13	znf536	0.154188	0.205599	0.271	0.217	1
14	scg5.1	7.7701e-06	0.363572	0.388	0.203	0.150476
14	lrfn5a	0.00243643	0.22858	0.241	0.126	1
14	elavl3	0.00988976	0.269932	0.412	0.306	1
14	rbfox3a	0.117116	0.311961	0.241	0.185	1
14	aff2	0.396419	0.207302	0.4	0.392	1
15	scg5.1	1.17183e-06	0.437956	0.481	0.242	0.0226937
15	ubc	0.000765351	0.236399	0.244	0.11	1
15	pyya	0.0148411	0.447233	0.397	0.269	1
15	pcdh11.1	0.0230356	0.294707	0.224	0.137	1
15	edil3a	0.0321729	0.204763	0.34	0.236	1
15	id2a	0.142693	0.228762	0.237	0.181	1
16	scg5.1	9.22827e-07	0.405279	0.433	0.183	0.0178715
16	luzp2	0.00974256	0.277502	0.638	0.47	1
16	mdkb	0.0191645	0.270332	0.794	0.713	1
16	pcdh19	0.0953745	0.205617	0.34	0.262	1
16	pbx3b	0.504108	0.227046	0.376	0.348	1
17	ndufa4l	2.47565e-05	0.261387	0.253	0.073	0.479435
17	rps23	6.74815e-05	0.366035	0.308	0.127	1
17	scg5.1	0.000126947	0.373177	0.493	0.293	1
17	lrfn5a	0.000366417	0.256412	0.24	0.087	1
17	rpl11	0.000867903	0.266228	0.281	0.133	1
17	pabpc1a	0.00224415	0.234914	0.226	0.1	1
17	rpl31	0.00409169	0.202493	0.267	0.133	1
17	rps9	0.00766091	0.205186	0.26	0.14	1
17	rplp0	0.00833894	0.209795	0.315	0.187	1
17	tubb5	0.00956661	0.261387	0.212	0.107	1
17	RPS17	0.0131421	0.200745	0.288	0.173	1
17	mt-co1	0.0393697	0.222269	0.534	0.427	1
17	rpl19	0.0504344	0.201933	0.295	0.207	1
17	nlgn1	0.0964068	0.348748	0.432	0.367	1
17	mt-co3	0.187838	0.2124	0.664	0.627	1
18	rpl38	0.0534797	0.288284	0.547	0.478	1
18	scg5.1	0.105331	0.201663	0.245	0.169	1
18	ptgdsb.1	0.945412	0.233434	0.349	0.397	1
19	scg5.1	1.75354e-06	0.533121	0.47	0.191	0.0339591
19	ptmaa	0.000135082	0.323853	0.316	0.113	1
19	rplp1	0.00183678	0.40636	0.47	0.304	1
19	fam107b	0.00240903	0.222435	0.205	0.07	1
19	rpl18a	0.00254524	0.223053	0.231	0.087	1
19	nfia	0.0042824	0.258918	0.299	0.148	1
19	lrfn5a	0.0101899	0.321576	0.308	0.183	1
19	cspg5a	0.0105174	0.246197	0.573	0.409	1
19	rpl23	0.0126712	0.248502	0.316	0.183	1
19	calm3a	0.0145245	0.204912	0.316	0.183	1
19	BX569787.1	0.0180396	0.236618	0.393	0.252	1
19	enox2	0.0202734	0.204067	0.359	0.217	1
19	cadm4	0.0247194	0.248987	0.462	0.322	1
19	ppib	0.0281155	0.244515	0.402	0.287	1
19	mt-atp6	0.0317045	0.263182	0.479	0.339	1
19	celf5a	0.0662345	0.214952	0.573	0.461	1
19	mt-co3	0.111626	0.31946	0.769	0.687	1
20	scg5.1	0.000124509	0.352449	0.455	0.205	1
20	phox2bb	0.000455568	0.272526	0.238	0.074	1
20	ptmaa	0.00377957	0.235051	0.386	0.213	1
20	ptgdsb.2	0.00614096	0.327318	0.337	0.18	1
20	syngr1a	0.0139157	0.220058	0.257	0.131	1
20	rpl11	0.0228367	0.20979	0.228	0.115	1
20	histh1l	0.0308324	0.211125	0.277	0.164	1
20	atp6v0cb	0.0513705	0.238092	0.564	0.484	1
20	RPS17	0.0574722	0.211984	0.267	0.172	1
20	meis1b	0.137678	0.20715	0.287	0.205	1
20	pcdh1b	0.31344	0.255452	0.515	0.5	1
21	ucp2	0.00232959	0.244223	0.295	0.128	1
21	scg5.1	0.00358744	0.268497	0.223	0.083	1
21	cebpd	0.0166566	0.244622	0.339	0.202	1
21	clk4a	0.0265219	0.23345	0.25	0.138	1
21	rps25	0.0511804	0.231599	0.42	0.294	1
21	bsg	0.0812393	0.228177	0.438	0.339	1
21	rpl18a	0.0896667	0.2034	0.312	0.229	1
21	faua	0.195117	0.300459	0.384	0.349	1
21	rps23	0.224324	0.225329	0.384	0.349	1
21	fgfbp3	0.368703	0.218627	0.679	0.67	1
21	ptgdsb.1	0.378006	0.302627	0.804	0.734	1
22	scg5.1	0.00044052	0.345038	0.404	0.198	1
22	mab21l1	0.00110158	0.251506	0.245	0.083	1
22	si:ch211-196l7.4	0.00360738	0.275007	0.372	0.198	1
22	rpl35	0.00753561	0.221534	0.277	0.132	1
22	cntn4	0.0142787	0.240539	0.309	0.174	1
22	gpm6ba	0.0167217	0.230691	0.34	0.207	1
22	robo1	0.0180936	0.203383	0.521	0.339	1
22	marcksl1a	0.0649267	0.239579	0.351	0.248	1
22	tenm3	0.0666615	0.245085	0.5	0.364	1
22	clstn2	0.0762449	0.248797	0.266	0.182	1
22	kcnd2	0.0879439	0.207549	0.202	0.124	1
22	rps28	0.101637	0.234018	0.223	0.149	1
22	edil3a	0.1029	0.24398	0.383	0.281	1
22	mdkb	0.131404	0.22945	0.67	0.628	1
22	rps29	0.346952	0.223902	0.255	0.223	1
23	scg5.1	1.60832e-05	0.501618	0.61	0.344	0.311466
23	syngr1a	9.92337e-05	0.287019	0.257	0.054	1
23	h2ax1	0.000392233	0.308431	0.362	0.14	1
23	ncor2	0.00409851	0.200125	0.238	0.086	1
23	gapdhs	0.00528621	0.264198	0.429	0.247	1
23	pbx1a	0.00620645	0.236638	0.305	0.14	1
23	epha4b	0.00646196	0.264734	0.21	0.075	1
23	ptmaa	0.00689954	0.209577	0.314	0.151	1
23	rpl21	0.0171807	0.225876	0.219	0.097	1
23	nptx1l	0.0216948	0.215934	0.2	0.086	1
23	gas7a	0.0301663	0.225793	0.448	0.301	1
23	ctnnd2a	0.0727226	0.23017	0.267	0.172	1
23	nectin1b	0.0867692	0.207857	0.362	0.258	1
23	sema6e	0.0922207	0.210567	0.352	0.247	1
23	nkx2.4a	0.169863	0.261012	0.4	0.333	1
23	rtn1b	0.211264	0.211936	0.59	0.548	1
23	ccka	0.357815	0.301713	0.438	0.366	1
24	ebf3a	1.91234e-05	0.445685	0.294	0.054	0.370343
24	CRACD	0.000445059	0.298596	0.265	0.076	1
24	nrp1a	0.00195711	0.218508	0.225	0.065	1
24	scg5.1	0.00276912	0.297744	0.363	0.174	1
24	aff2	0.0161427	0.324206	0.461	0.315	1
24	rpl14	0.0302409	0.203653	0.284	0.152	1
24	rpl21	0.0484747	0.232699	0.275	0.163	1
24	rpl38	0.0493835	0.21519	0.275	0.163	1
24	cadm4	0.0595102	0.202609	0.275	0.163	1
24	gpm6ab	0.0674731	0.246829	0.784	0.75	1
24	rtn1b	0.0729167	0.22037	0.618	0.533	1
24	nrn1a	0.114813	0.211033	0.324	0.228	1
24	rps23	0.151839	0.225532	0.245	0.174	1
24	nectin1b	0.187597	0.252877	0.216	0.152	1
24	rpl18a	0.221863	0.213707	0.255	0.185	1
24	bcl11ba	0.381444	0.287776	0.216	0.174	1
24	tubb5	0.404623	0.360435	0.284	0.239	1
24	cntnap2a	0.589541	0.22232	0.412	0.402	1
24	alcama	0.979269	0.241083	0.275	0.283	1
25	elavl3	0.00607208	0.265173	0.479	0.277	1
25	rpl18a	0.0145	0.200191	0.247	0.109	1
25	scg5.1	0.0174275	0.215845	0.452	0.277	1
25	rps10	0.0230574	0.218064	0.233	0.109	1
25	ptprub	0.0234217	0.254262	0.247	0.119	1
25	zgc:171772	0.030537	0.266753	0.26	0.139	1
25	rplp0	0.0398853	0.205353	0.233	0.119	1
25	cntfr	0.0450007	0.265173	0.356	0.218	1
25	grin2bb	0.0516507	0.226312	0.329	0.208	1
25	slc1a2b	0.0567045	0.311985	0.329	0.198	1
25	nrxn3a	0.10282	0.203042	0.233	0.139	1
25	rbms3	0.113349	0.287815	0.356	0.267	1
25	cd99l2	0.132778	0.251895	0.26	0.178	1
25	meis1b	0.222418	0.215406	0.329	0.277	1
25	nlgn1	0.286859	0.286447	0.507	0.436	1
26	si:ch73-1a9.3	6.17014e-05	0.348695	0.225	0.024	1
26	sncb	0.000307701	0.425511	0.337	0.118	1
26	dpp6b	0.000455409	0.278103	0.213	0.035	1
26	ckbb	0.000533541	0.325975	0.326	0.106	1
26	ttyh3b	0.00106553	0.28046	0.27	0.082	1
26	slc25a5	0.00995695	0.303303	0.416	0.235	1
26	stc1	0.0114223	0.234167	0.225	0.082	1
26	foxp2	0.0116259	0.230275	0.202	0.071	1
26	calm3a	0.0117087	0.21745	0.202	0.071	1
26	si:ch211-196l7.4	0.0142776	0.252726	0.326	0.165	1
26	atp1b3a	0.0155686	0.211959	0.213	0.082	1
26	bsg	0.0187777	0.200762	0.449	0.271	1
26	scg5.1	0.0229566	0.221902	0.326	0.176	1
26	gpm6ab	0.0258105	0.294158	0.629	0.482	1
26	gapdhs	0.0590892	0.227016	0.303	0.188	1
26	tmeff2a	0.0736548	0.216388	0.213	0.118	1
26	hsp90ab1	0.0983661	0.255586	0.371	0.271	1
26	GRIK2	0.108847	0.263505	0.292	0.2	1
26	foxp4	0.115751	0.244445	0.213	0.129	1
26	ptmaa	0.13825	0.255586	0.292	0.212	1
26	grid2	0.196788	0.318779	0.427	0.376	1
26	brsk2b	0.243149	0.219709	0.337	0.271	1
27	scg5.1	4.81206e-05	0.560527	0.519	0.259	0.931904
27	BX511178.2	0.000324393	0.309368	0.321	0.094	1
27	zgc:55733	0.00518936	0.219958	0.222	0.071	1
27	ncam1a	0.00543784	0.439653	0.395	0.224	1
27	syngr1a	0.0059028	0.246419	0.235	0.082	1
27	si:ch211-196l7.4	0.00725746	0.244219	0.346	0.165	1
27	ptgdsb.1	0.0130299	0.33478	0.346	0.176	1
27	magi2a	0.0233568	0.242873	0.235	0.106	1
27	rps26l	0.0253982	0.289931	0.321	0.176	1
27	rpl14	0.0363858	0.215392	0.21	0.094	1
27	ptmaa	0.0416421	0.239466	0.333	0.2	1
27	rbfox1	0.0463119	0.277136	0.531	0.365	1
27	pank2	0.0483111	0.22022	0.383	0.247	1
27	dedd1	0.0612815	0.31321	0.469	0.376	1
27	grin1b	0.0795125	0.220321	0.42	0.294	1
27	rpl39	0.0874394	0.237938	0.309	0.2	1
27	rpl35	0.128619	0.211095	0.222	0.141	1
27	zfpm2a	0.135559	0.308548	0.284	0.2	1
27	pcdh7b	0.191868	0.270006	0.457	0.388	1
27	elavl4	0.239321	0.305029	0.432	0.365	1
27	ptgdsb.2	0.260687	0.251744	0.272	0.212	1
28	mmgt1	0.00039948	0.272961	0.241	0.048	1
28	stom	0.000928311	0.230556	0.203	0.036	1
28	fgfbp3	0.00225929	0.524736	0.949	0.893	1
28	neo1a	0.0029131	0.227513	0.203	0.048	1
28	angptl2b	0.00408011	0.211393	0.215	0.06	1
28	meis1b	0.00721534	0.249818	0.253	0.095	1
28	dcbld1	0.00723983	0.269109	0.215	0.071	1
28	rps3a	0.0127476	0.207589	0.241	0.095	1
28	tspan3a	0.0135766	0.207589	0.253	0.107	1
28	cx43	0.0144661	0.473827	0.709	0.607	1
28	ptgdsb.1	0.0150939	0.59599	0.873	0.81	1
28	cd81a	0.0165471	0.244408	0.658	0.476	1
28	id1	0.017704	0.490908	0.595	0.5	1
28	gpm6bb	0.0178094	0.367253	0.722	0.595	1
28	ptgdsb.2	0.0215412	0.347965	0.873	0.762	1
28	rps10	0.028953	0.263215	0.291	0.155	1
28	crtac1a	0.0300438	0.24054	0.38	0.238	1
28	atp1a1b	0.0487342	0.223052	0.975	0.881	1
28	s1pr1	0.0609632	0.254786	0.519	0.381	1
28	itm2ba	0.0617307	0.242865	0.494	0.357	1
28	fabp7a	0.06257	0.29103	0.684	0.583	1
28	slc1a2b	0.0627056	0.270375	0.937	0.917	1
28	mdkb	0.0654986	0.237716	0.949	0.917	1
28	slc38a3a	0.0783869	0.249691	0.367	0.25	1
28	ptn	0.100943	0.241346	0.646	0.571	1
28	slc3a2a	0.118452	0.236635	0.367	0.274	1
28	slc6a11b	0.175172	0.233485	0.405	0.357	1
28	si:ch211-66e2.5	0.185915	0.218172	0.367	0.298	1
28	zgc:153704	0.249019	0.391333	0.443	0.405	1
29	kcnc1a	0.00395002	0.239614	0.333	0.128	1
29	si:ch211-26b3.4	0.018654	0.226346	0.232	0.09	1
29	asic2	0.0308117	0.29593	0.304	0.167	1
29	scg5.1	0.0360951	0.294235	0.493	0.333	1
29	adarb1a	0.048421	0.210045	0.217	0.103	1
29	si:ch211-56a11.2	0.132551	0.239342	0.304	0.192	1
29	th2	0.156032	0.323267	0.246	0.167	1
29	celf4	0.21643	0.254046	0.232	0.167	1
29	dacha	0.238521	0.297172	0.478	0.385	1
29	ptgdsb.1	0.238623	0.346803	0.217	0.141	1
29	chgb	0.348942	0.665717	0.246	0.333	1
29	mt-co2	0.904894	0.220821	0.478	0.487	1
30	ptgdsb.1	0.0036479	1.48049	0.559	0.364	1
30	rps6	0.0108377	0.366732	0.382	0.182	1
30	ptgdsb.2	0.0114848	1.08573	0.662	0.455	1
30	trnau1apb	0.0126118	0.26274	0.265	0.091	1
30	cebpd	0.0129704	0.309556	0.309	0.127	1
30	msra	0.0152402	0.245307	0.206	0.055	1
30	calcoco1a	0.0288374	0.224412	0.294	0.127	1
30	tenm4	0.0386521	0.213271	0.206	0.073	1
30	aff2	0.0555074	0.247495	0.221	0.091	1
30	atp1b1a	0.0912697	0.292935	0.324	0.2	1
30	rplp2l	0.105701	0.41131	0.574	0.509	1
30	rps14	0.109545	0.299618	0.529	0.418	1
30	rpl31	0.116247	0.367911	0.5	0.418	1
30	h1-0	0.146427	0.200082	0.309	0.2	1
30	nme2b.1	0.162114	0.251114	0.353	0.255	1
30	rps24	0.233711	0.489358	0.471	0.455	1
30	rpl24	0.256122	0.236424	0.485	0.382	1
30	clk4a	0.256859	0.206347	0.309	0.236	1
30	rpl13	0.266898	0.356862	0.397	0.345	1
30	rpl23	0.279102	0.242201	0.456	0.382	1
30	rpsa	0.342702	0.215594	0.471	0.455	1
30	rpl32	0.349134	0.20025	0.456	0.382	1
30	rps28	0.36358	0.241385	0.5	0.473	1
30	rpl15	0.385647	0.297007	0.368	0.327	1
30	rps21	0.390459	0.290541	0.397	0.364	1
30	si:ch211-66e2.5	0.390466	0.237039	0.368	0.309	1
30	eef1a1l1	0.416142	0.315385	0.412	0.4	1
30	rps16	0.483838	0.267888	0.441	0.436	1
30	rpl7a	0.499217	0.20847	0.441	0.418	1
30	rpl14	0.622089	0.216124	0.485	0.491	1
30	cx43	0.635901	0.244094	0.294	0.273	1
30	rpl7	0.698181	0.314483	0.338	0.345	1
30	rps4x	0.732177	0.25896	0.309	0.327	1
30	rps3a	0.767972	0.284506	0.338	0.382	1
30	rps27a	0.778334	0.202911	0.485	0.545	1
30	rpl10a	0.785795	0.222073	0.412	0.455	1
30	rpl39	0.872068	0.269926	0.559	0.636	1
30	RPS17	0.912126	0.21002	0.368	0.418	1
31	GPR151	9.70729e-07	1.00467	0.885	0.607	0.0187991
31	scg5.1	0.000149299	0.5034	0.525	0.214	1
31	islr2	0.000709267	0.350549	0.443	0.143	1
31	atp1b2a	0.00226922	0.304039	0.23	0.036	1
31	ndfip1	0.00736675	0.325602	0.328	0.125	1
31	rtn1b	0.00875091	0.369216	0.639	0.411	1
31	ywhaqb	0.0122145	0.222793	0.213	0.054	1
31	zgc:100920	0.0131965	0.246567	0.344	0.143	1
31	dock7	0.0242482	0.212667	0.246	0.089	1
31	rps23	0.0242482	0.212667	0.246	0.089	1
31	zgc:55733	0.0256755	0.202846	0.344	0.161	1
31	olfm1b	0.0262076	0.353431	0.754	0.661	1
31	xbp1	0.0284049	0.217655	0.213	0.071	1
31	slc25a5	0.0412871	0.239188	0.377	0.196	1
31	elavl3	0.0461215	0.32913	0.426	0.25	1
31	id2a	0.0569166	0.212667	0.213	0.089	1
31	MARK4	0.0693939	0.226202	0.23	0.107	1
31	bsg	0.143034	0.344123	0.492	0.411	1
31	kctd12.1	0.147487	0.207263	0.246	0.143	1
31	unc5a	0.162377	0.286262	0.279	0.179	1
31	elfn1b	0.173578	0.202388	0.361	0.25	1
31	qkia	0.19915	0.259946	0.279	0.179	1
31	nrxn2a	0.259535	0.316317	0.459	0.393	1
31	olfm2a	0.264055	0.221753	0.59	0.554	1
31	zgc:101731	0.572464	0.262509	0.311	0.304	1
31	grid1b	0.716962	0.473858	0.295	0.286	1
32	rplp1	0.00237455	0.380433	0.458	0.194	1
32	nkain1	0.00404974	0.335696	0.292	0.09	1
32	syngr1a	0.00636103	0.234487	0.208	0.045	1
32	rps12	0.00736714	0.42142	0.25	0.075	1
32	scg5.1	0.009196	0.379247	0.5	0.284	1
32	slc8a2b	0.0100624	0.22587	0.25	0.075	1
32	cirbpb	0.0112593	0.255567	0.312	0.119	1
32	rps14	0.017527	0.341724	0.292	0.119	1
32	adgrl1a	0.024891	0.529221	0.583	0.418	1
32	tbxas1	0.0330338	0.241939	0.208	0.075	1
32	rpl30	0.0692932	0.206504	0.208	0.09	1
32	XKR4	0.0743821	0.23537	0.333	0.194	1
32	tmem198b	0.078135	0.224787	0.417	0.269	1
32	ptmaa	0.107602	0.210479	0.229	0.119	1
32	ndfip1	0.113289	0.252858	0.333	0.209	1
32	cpe	0.117719	0.25606	0.396	0.269	1
32	rtn1b	0.14091	0.242615	0.5	0.388	1
32	kcnma1a	0.176147	0.236504	0.521	0.463	1
32	rpl31	0.180704	0.214612	0.292	0.194	1
32	msi2b	0.236958	0.281189	0.333	0.269	1
32	GALNTL6	0.242921	0.22126	0.354	0.269	1
32	tshz1	0.277777	0.26156	0.292	0.209	1
32	lrp1ba.1	0.394897	0.244686	0.271	0.224	1
32	cntnap2a	0.412019	0.249311	0.479	0.418	1
33	cox8a	0.000486182	0.377436	0.232	0.017	1
33	srrm4	0.00301658	0.408178	0.321	0.103	1
33	RPS17	0.0041725	0.430898	0.286	0.086	1
33	dnajc5aa	0.00571705	0.200373	0.268	0.069	1
33	LRRTM4.1	0.0120736	0.295045	0.268	0.086	1
33	islr2	0.0158981	0.26403	0.339	0.138	1
33	gpx4a	0.016766	0.263171	0.25	0.086	1
33	rps9	0.0313555	0.215685	0.304	0.138	1
33	kcnc1a	0.0387018	0.200373	0.25	0.103	1
33	scg5.1	0.0390568	0.398549	0.536	0.397	1
33	rpl18a	0.0395251	0.237712	0.25	0.103	1
33	fxyd6	0.0455279	0.235051	0.268	0.121	1
33	glrbb	0.05459	0.248565	0.268	0.121	1
33	rplp2l	0.0600424	0.200373	0.232	0.103	1
33	faua	0.0639716	0.218083	0.25	0.121	1
33	COX5B.1	0.0657421	0.235051	0.268	0.138	1
33	vgf	0.0760222	0.281239	0.25	0.121	1
33	grin2db	0.0846744	0.211091	0.268	0.138	1
33	lrrc4ca	0.0951988	0.237712	0.214	0.103	1
33	ptgdsb.1	0.0971192	0.308122	0.375	0.241	1
33	rpl39	0.108923	0.251323	0.268	0.155	1
33	spon1a	0.117422	0.261193	0.25	0.138	1
33	gfra4a	0.128459	0.323645	0.25	0.138	1
33	gpm6ab	0.141892	0.27976	0.804	0.672	1
33	asic2	0.169685	0.308122	0.411	0.31	1
33	TMEM132C.1	0.171379	0.261193	0.214	0.121	1
33	celf4	0.187268	0.230175	0.393	0.276	1
33	mt-co2	0.266491	0.291634	0.679	0.638	1
33	serinc1	0.277756	0.226068	0.679	0.655	1
33	kcnma1a	0.315378	0.229596	0.625	0.552	1
34	scg5.1	0.000380607	0.472732	0.702	0.393	1
34	camk2g1	0.00157021	0.407094	0.34	0.089	1
34	fbxl6	0.00190371	0.227675	0.213	0.018	1
34	pik3ip1	0.00408211	0.252766	0.255	0.054	1
34	dnajc5ab	0.00560354	0.227675	0.213	0.036	1
34	rps27.1	0.00606498	0.299309	0.298	0.089	1
34	gria4b	0.00710543	0.382049	0.362	0.143	1
34	si:ch211-141e20.2	0.0108187	0.228519	0.255	0.071	1
34	mab21l2	0.0119365	0.445411	0.277	0.089	1
34	rapgef2	0.0144062	0.252766	0.298	0.107	1
34	sdha	0.0154611	0.228104	0.213	0.054	1
34	rps16	0.0162223	0.252766	0.298	0.107	1
34	atp6v0ca	0.0173678	0.228519	0.213	0.054	1
34	rps5	0.0196207	0.228519	0.234	0.071	1
34	ppfia2	0.021351	0.31505	0.362	0.161	1
34	u2surp	0.0283212	0.20546	0.277	0.107	1
34	ppdpfb	0.0422375	0.209045	0.34	0.161	1
34	srsf2a	0.0423855	0.204672	0.234	0.089	1
34	ptmab	0.0459974	0.20546	0.234	0.089	1
34	sfswap	0.0500419	0.252766	0.255	0.107	1
34	epb41a	0.0508001	0.272131	0.426	0.25	1
34	rps12	0.0528306	0.230398	0.298	0.143	1
34	atp2b2	0.0550184	0.207678	0.319	0.161	1
34	frmpd3	0.0744563	0.229682	0.255	0.125	1
34	rps8a	0.0853144	0.206223	0.234	0.107	1
34	nrxn3b	0.0954103	0.292844	0.34	0.196	1
34	itm2ca	0.113203	0.229307	0.213	0.107	1
34	SAMD4B	0.127886	0.20546	0.213	0.107	1
34	ptgdsb.1	0.131717	0.271382	0.404	0.268	1
34	h1-0	0.151642	0.209697	0.298	0.179	1
34	pcdh1b	0.15627	0.300072	0.468	0.357	1
34	dpp6b	0.162873	0.231392	0.319	0.214	1
34	csmd3a.1	0.164497	0.214292	0.404	0.286	1
34	srrm4	0.171368	0.338923	0.234	0.143	1
34	elavl4	0.185606	0.208372	0.553	0.393	1
34	ptprub	0.21035	0.211543	0.255	0.161	1
34	RPS17	0.244207	0.23074	0.255	0.179	1
34	GRIK3	0.244451	0.252766	0.298	0.214	1
34	pbx1a	0.316202	0.231071	0.213	0.143	1
34	adgrl1a	0.391232	0.28221	0.532	0.5	1
34	nectin1b	0.392764	0.235279	0.383	0.339	1
34	msi2b	0.399555	0.328715	0.319	0.268	1
34	si:dkey-151g10.6	0.458282	0.233907	0.319	0.268	1
34	dedd1	0.617415	0.204938	0.489	0.5	1
35	cntfr	2.58781e-05	0.660565	0.467	0.075	0.501156
35	sox2	0.000271341	0.341037	0.233	0	1
35	aplnra	0.000806034	0.912004	0.767	0.472	1
35	pla2g15	0.000810327	0.263034	0.2	0	1
35	frya	0.00104165	0.43574	0.533	0.189	1
35	grin1b	0.00117509	0.481543	0.467	0.132	1
35	cxcl12a	0.001744	0.557995	0.733	0.377	1
35	aldocb	0.0022802	0.287598	0.267	0.038	1
35	lrfn5a	0.00312527	0.413854	0.433	0.151	1
35	ptgdsb.2	0.00416573	0.703536	0.767	0.509	1
35	dpm2	0.00471694	0.236067	0.2	0.019	1
35	enc1	0.00471694	0.236067	0.2	0.019	1
35	wscd1b	0.00490624	0.418931	0.6	0.264	1
35	kcnj11l.1	0.0056977	0.297933	0.9	0.774	1
35	gnai2a	0.00594652	0.43574	0.467	0.208	1
35	dagla	0.00607434	0.325072	0.233	0.038	1
35	stambpl1	0.00623671	0.345692	0.3	0.075	1
35	ncam1a	0.00629297	0.420492	0.433	0.17	1
35	bmp7b	0.00637335	0.249124	0.233	0.038	1
35	nhsb	0.00674699	0.299077	0.267	0.057	1
35	slc1a2b	0.0069568	0.528579	0.767	0.566	1
35	col14a1a	0.00704034	0.284977	0.333	0.094	1
35	sfswap	0.00727014	0.306457	0.367	0.113	1
35	olig2	0.00850933	0.418931	0.567	0.283	1
35	alcama	0.0106146	0.373571	0.367	0.132	1
35	prex1	0.0106495	0.442518	0.467	0.208	1
35	tgfbr3	0.0116322	0.349724	0.367	0.132	1
35	bsg	0.0127799	0.370864	0.833	0.528	1
35	dscamb	0.0130539	0.420943	0.833	0.623	1
35	pcdh17	0.0131732	0.32353	0.533	0.264	1
35	tmem59	0.0136601	0.293098	0.367	0.132	1
35	nrg3b	0.0140396	0.351545	0.567	0.283	1
35	TENM2	0.0140631	0.436886	0.6	0.358	1
35	atp6ap2	0.015264	0.306457	0.333	0.113	1
35	fbrsl1	0.0156303	0.287598	0.2	0.038	1
35	nav1b	0.0156303	0.287598	0.2	0.038	1
35	plxna4	0.0164007	0.249124	0.2	0.038	1
35	clec16a	0.0170196	0.273542	0.267	0.075	1
35	prom1b	0.0171871	0.209595	0.2	0.038	1
35	jagn1a	0.0171871	0.209595	0.2	0.038	1
35	mmp17a	0.0171871	0.209595	0.2	0.038	1
35	etv4	0.0174588	0.261602	0.233	0.057	1
35	ctsba	0.0186001	0.223128	0.233	0.057	1
35	myo5aa	0.0186001	0.223128	0.233	0.057	1
35	loxl1	0.0186001	0.223128	0.233	0.057	1
35	tra2a	0.0186001	0.223128	0.233	0.057	1
35	taok3a	0.0201246	0.316557	0.367	0.151	1
35	rpl17	0.0204783	0.300198	0.433	0.189	1
35	tafa5b	0.0228765	0.28261	0.367	0.151	1
35	itsn2a	0.0232871	0.353251	0.433	0.208	1
35	ntrk3b	0.028058	0.255433	0.6	0.321	1
35	appa	0.0282238	0.236067	0.367	0.151	1
35	ntrk3a	0.0288853	0.295939	0.3	0.113	1
35	plxnb1a	0.0301924	0.353251	0.4	0.189	1
35	hspa5	0.0331909	0.201302	0.333	0.132	1
35	picalma	0.0340625	0.271691	0.3	0.113	1
35	dscama	0.034078	0.268489	0.433	0.208	1
35	clstn2	0.034869	0.345692	0.233	0.075	1
35	islr2	0.034969	0.330704	0.267	0.094	1
35	lingo1b	0.0353133	0.223789	0.3	0.113	1
35	rps14	0.0365581	0.248451	0.267	0.094	1
35	itm2ca	0.0378279	0.236067	0.4	0.189	1
35	cadm3	0.0393786	0.298609	0.6	0.358	1
35	h2ax1	0.0397623	0.247295	0.4	0.189	1
35	tmed10	0.0398614	0.210976	0.267	0.094	1
35	FBXO48	0.0405587	0.261602	0.2	0.057	1
35	usta	0.0405662	0.236067	0.233	0.075	1
35	CT956002.2	0.0423247	0.405992	0.3	0.132	1
35	cspg5b	0.042418	0.213347	0.333	0.132	1
35	ctnnd2b	0.0431113	0.223128	0.2	0.057	1
35	ktn1	0.0431113	0.223128	0.2	0.057	1
35	megf11	0.0431113	0.261602	0.2	0.057	1
35	fstl5	0.0434897	0.28261	0.333	0.151	1
35	celf5a	0.0453098	0.22542	0.4	0.189	1
35	TMEM132C.1	0.0459867	0.342983	0.533	0.34	1
35	pcdh15b	0.0460836	0.236067	0.2	0.057	1
35	rbm39a	0.0465725	0.210976	0.233	0.075	1
35	tmem178b	0.047094	0.436005	0.733	0.528	1
35	adgrb3	0.0474525	0.236067	0.267	0.094	1
35	si:ch211-196l7.4	0.0492977	0.405992	0.433	0.245	1
35	rassf2a	0.0522683	0.246794	0.433	0.226	1
35	plxna1a	0.0527188	0.271691	0.3	0.132	1
35	magi1b	0.0545787	0.201302	0.367	0.17	1
35	pde7a	0.0548645	0.28261	0.3	0.132	1
35	si:dkey-26c10.5	0.0598365	0.280461	0.367	0.189	1
35	ctnnb1	0.0610535	0.247845	0.3	0.132	1
35	ttyh3b	0.0633633	0.259151	0.3	0.132	1
35	gpm6ab	0.0658078	0.22542	0.933	0.755	1
35	csmd3a.1	0.0678355	0.214372	0.4	0.208	1
35	apba2b	0.0691711	0.223789	0.267	0.113	1
35	cdk6	0.0725717	0.201302	0.3	0.132	1
35	prex2	0.0751133	0.215309	0.433	0.226	1
35	ptgdsb.1	0.0764213	0.356749	0.633	0.415	1
35	myt1b	0.0765346	0.285993	0.467	0.264	1
35	gabbr1b	0.0780654	0.213347	0.367	0.189	1
35	sema5a	0.0790039	0.304239	0.833	0.604	1
35	atp1a1b	0.0795645	0.212455	0.867	0.736	1
35	arhgap21a	0.0803075	0.210976	0.233	0.094	1
35	gpc1a	0.0803075	0.210976	0.233	0.094	1
35	igsf9ba	0.0825634	0.421099	0.633	0.434	1
35	gas7a	0.0834665	0.271691	0.233	0.094	1
35	SIPA1	0.084115	0.278503	0.4	0.226	1
35	si:busm1-57f23.1	0.0890811	0.243973	0.6	0.377	1
35	slc6a1a	0.0901233	0.300198	0.367	0.208	1
35	tmem266	0.0913752	0.273542	0.2	0.075	1
35	TENM2.1	0.0916771	0.258094	0.367	0.208	1
35	triob	0.0939637	0.201302	0.333	0.17	1
35	psap	0.0963353	0.204358	0.433	0.245	1
35	cdh11	0.097137	0.263548	0.5	0.358	1
35	sash1b	0.097195	0.271691	0.267	0.132	1
35	cdh2	0.0985668	0.212221	0.3	0.151	1
35	arvcfb	0.100043	0.205694	0.467	0.283	1
35	LRFN2	0.103603	0.201302	0.3	0.151	1
35	bcan	0.110453	0.210976	0.567	0.358	1
35	si:dkey-174m14.3	0.11057	0.236067	0.3	0.151	1
35	ptprua	0.12	0.322779	0.7	0.547	1
35	nr1d2a	0.126406	0.353251	0.333	0.208	1
35	cirbpb	0.129067	0.260315	0.233	0.113	1
35	scg5.1	0.139001	0.236067	0.3	0.17	1
35	ptprub	0.144404	0.228205	0.567	0.396	1
35	nrxn1a	0.151	0.221568	0.7	0.585	1
35	fkbp5	0.153284	0.2029	0.367	0.226	1
35	pdia3	0.153831	0.248451	0.2	0.094	1
35	slitrk2	0.165991	0.236067	0.367	0.245	1
35	rplp0	0.167228	0.259151	0.267	0.151	1
35	tmeff2a	0.169517	0.213347	0.3	0.17	1
35	grid1a	0.170347	0.214372	0.367	0.226	1
35	CDK18	0.170347	0.214372	0.367	0.226	1
35	ptprn2	0.182705	0.208053	0.5	0.377	1
35	ctnnd2a	0.200936	0.214372	0.333	0.208	1
35	CRACD	0.200965	0.391346	0.3	0.189	1
35	ctsd	0.201398	0.201302	0.267	0.151	1
35	lrp1bb	0.226563	0.201302	0.3	0.189	1
35	grm4	0.238206	0.201302	0.233	0.132	1
35	gpm6aa	0.270914	0.236067	0.5	0.396	1
35	grid1b	0.339471	0.2029	0.733	0.585	1
36	atpv0e2	0.00622658	0.437988	0.429	0.146	1
36	necab2	0.00831287	0.273357	0.214	0.024	1
36	tmed4	0.00846409	0.245343	0.214	0.024	1
36	rtn1b	0.00886006	0.457631	0.595	0.317	1
36	nkain2	0.00977293	0.280736	0.333	0.098	1
36	celf4	0.0110734	0.360094	0.381	0.146	1
36	pcdh1b	0.0134426	0.6282	0.333	0.122	1
36	plxna4	0.015111	0.23941	0.238	0.049	1
36	uba52	0.015111	0.23941	0.238	0.049	1
36	cox6c	0.0207719	0.287163	0.262	0.073	1
36	arrdc3b	0.0248216	0.293857	0.214	0.049	1
36	sorcs2	0.0248281	0.32033	0.214	0.049	1
36	CDK18	0.0257603	0.26689	0.214	0.049	1
36	scg5.1	0.0260873	0.450661	0.405	0.22	1
36	islr2	0.0308157	0.471126	0.381	0.195	1
36	cachd1	0.0313376	0.228269	0.286	0.098	1
36	si:ch1073-440b2.1	0.036921	0.26069	0.238	0.073	1
36	slc4a10a	0.0380899	0.317536	0.333	0.146	1
36	tmem131l	0.0399515	0.223032	0.31	0.122	1
36	ctdsp2	0.0433637	0.254741	0.238	0.073	1
36	magi1b	0.0628167	0.223032	0.286	0.122	1
36	cadm1a	0.0630008	0.287163	0.286	0.122	1
36	nxph3	0.0659509	0.421613	0.714	0.634	1
36	marcksl1a	0.0692013	0.243536	0.286	0.122	1
36	sez6b	0.072176	0.331362	0.238	0.098	1
36	nell2b	0.0757244	0.350525	0.333	0.171	1
36	rps26l	0.0765227	0.254741	0.238	0.098	1
36	RPS17	0.0765227	0.254741	0.238	0.098	1
36	rps9	0.0857588	0.228269	0.238	0.098	1
36	aplp2	0.0929273	0.223032	0.238	0.098	1
36	astn1	0.0952971	0.275575	0.333	0.171	1
36	rpl24	0.0965078	0.249028	0.262	0.122	1
36	c1qtnf4	0.111444	0.238253	0.286	0.146	1
36	tspan3a	0.133149	0.201302	0.214	0.098	1
36	meis1b	0.13612	0.348563	0.238	0.122	1
36	nova2	0.14031	0.282092	0.452	0.293	1
36	zfpm2b	0.14693	0.249964	0.405	0.244	1
36	rpl29	0.200604	0.249028	0.214	0.122	1
36	lrp8	0.214121	0.247006	0.262	0.146	1
36	olfm1b	0.220401	0.22547	0.69	0.659	1
36	zgc:171772	0.225874	0.287163	0.262	0.171	1
36	celf2	0.234658	0.228269	0.286	0.171	1
36	sox6	0.235705	0.264795	0.452	0.341	1
36	msi2b	0.249087	0.218991	0.333	0.22	1
36	pcdh10a	0.260807	0.238253	0.262	0.171	1
36	ptmaa	0.270656	0.213162	0.238	0.146	1
36	epb41a	0.281157	0.297078	0.405	0.317	1
36	ptprub	0.290609	0.309189	0.262	0.171	1
36	atp2b1a	0.298588	0.218991	0.333	0.244	1
36	ncam2	0.317007	0.250637	0.5	0.415	1
36	mt-co1	0.408566	0.210347	0.571	0.488	1
36	kcnma1a	0.516612	0.214262	0.476	0.463	1
36	pcdh11	0.540696	0.290475	0.714	0.659	1
36	gpm6aa	0.593737	0.202274	0.619	0.634	1
36	dedd1	0.64394	0.282092	0.31	0.317	1
36	cpe	0.729652	0.209653	0.405	0.415	1
36	mt-co3	0.770177	0.230473	0.619	0.634	1
37	si:ch211-225b11.1	0.00174924	0.367732	0.226	0	1
37	h2ax1	0.0128108	0.297342	0.258	0.05	1
37	DAB2	0.0144525	0.400153	0.258	0.05	1
37	abat	0.0155329	0.299019	0.258	0.05	1
37	tspan3a	0.0277537	0.260817	0.226	0.05	1
37	si:ch211-1i11.3	0.0290628	0.223342	0.226	0.05	1
37	cadpsb	0.0652433	0.299019	0.226	0.075	1
37	fstl1b	0.0693265	0.226869	0.226	0.075	1
37	iqsec1b	0.0713	0.265852	0.226	0.075	1
37	hdac4	0.076053	0.429132	0.29	0.125	1
37	rnaset2	0.0774504	0.233431	0.226	0.075	1
37	htr2cl1	0.130681	0.268196	0.226	0.1	1
37	rpl8	0.144245	0.282002	0.387	0.25	1
37	epd	0.149453	0.481812	0.548	0.375	1
37	grid1b	0.158878	0.254521	0.226	0.1	1
37	itm2ba	0.172116	0.235281	0.484	0.325	1
37	si:dkey-205h13.1	0.182651	0.488026	0.226	0.125	1
37	soul5	0.202094	0.361606	0.581	0.425	1
37	fxyd1	0.228981	0.441732	0.419	0.3	1
37	aoc2	0.251486	0.336705	0.226	0.125	1
37	cirbpb	0.251909	0.209034	0.258	0.15	1
37	si:dkey-7j14.6	0.264495	0.336705	0.258	0.175	1
37	ctsla	0.40416	0.25008	0.645	0.575	1
37	atp1a1a.1	0.469796	0.435903	0.387	0.325	1
37	sat1a.1	0.513784	0.367732	0.387	0.325	1
37	lpl	0.553643	0.213404	0.323	0.25	1
37	sema6e	0.591181	0.396301	0.226	0.2	1
37	kcnma1a	0.635683	0.282002	0.258	0.225	1
37	ptgdsb.1	0.727164	0.250375	0.258	0.225	1
37	aplp1	0.88702	0.278464	0.194	0.2	1
38	si:ch73-1a9.3	0.000500875	0.374396	0.259	0	1
38	tmeff2a	0.00175112	0.433218	0.333	0.047	1
38	tmem198a	0.00272765	0.341229	0.259	0.023	1
38	stmn1b	0.00287338	0.516099	0.444	0.14	1
38	SBK1	0.0038148	0.388978	0.296	0.047	1
38	ttyh2	0.00630386	0.286713	0.333	0.07	1
38	pcloa	0.00736614	0.299408	0.222	0.023	1
38	slc44a2	0.00758433	0.25634	0.222	0.023	1
38	timmdc1	0.00758433	0.25634	0.222	0.023	1
38	hmgb2b	0.00758433	0.25634	0.222	0.023	1
38	fbxl6	0.0106403	0.364716	0.333	0.093	1
38	bcar1	0.0125838	0.295868	0.37	0.116	1
38	leng8	0.0129786	0.235278	0.259	0.047	1
38	pnrc2	0.0241299	0.275449	0.407	0.163	1
38	znf865	0.0249494	0.308807	0.222	0.047	1
38	zc3h11a	0.0249494	0.266987	0.222	0.047	1
38	snd1	0.0262765	0.223918	0.222	0.047	1
38	dad1	0.0262765	0.223918	0.222	0.047	1
38	lrp1ba.1	0.0270304	0.323454	0.519	0.256	1
38	ephb2a	0.0273074	0.31774	0.259	0.07	1
38	magi1b	0.0274165	0.286713	0.296	0.093	1
38	ptprga	0.0307826	0.408343	0.444	0.209	1
38	marcksl1a	0.035059	0.204251	0.259	0.07	1
38	mycn	0.0478666	0.32088	0.37	0.163	1
38	vav2	0.051537	0.295868	0.296	0.116	1
38	ssx2ipb	0.0515414	0.334342	0.296	0.116	1
38	plxna3	0.0564284	0.349449	0.296	0.116	1
38	man1a2	0.0568189	0.25634	0.296	0.116	1
38	plxna1a	0.0580802	0.301009	0.37	0.163	1
38	si:ch211-195b15.8	0.0610212	0.326242	0.259	0.093	1
38	si:dkey-31f5.11	0.0627911	0.235278	0.222	0.07	1
38	kif5ba.1	0.0627911	0.235278	0.222	0.07	1
38	cntfr	0.0629364	0.265385	0.37	0.163	1
38	rpl28	0.0638506	0.221574	0.407	0.186	1
38	hmgn2	0.0641728	0.334342	0.259	0.093	1
38	glrbb	0.0661611	0.204251	0.259	0.093	1
38	rorb	0.0725954	0.408343	0.556	0.349	1
38	tmem178b	0.0732928	0.208405	0.333	0.14	1
38	ptmaa	0.0765094	0.239661	0.481	0.256	1
38	rps12	0.0765094	0.248166	0.481	0.256	1
38	nsg2	0.0852829	0.46116	0.481	0.279	1
38	rps8a	0.0938832	0.266121	0.296	0.14	1
38	rpl36	0.116697	0.25634	0.259	0.116	1
38	gria1a	0.116899	0.31774	0.593	0.395	1
38	foxn3	0.128233	0.204251	0.222	0.093	1
38	ralgapa2	0.130605	0.226592	0.259	0.116	1
38	clstn1	0.131247	0.228859	0.37	0.209	1
38	histh1l	0.132272	0.336958	0.444	0.279	1
38	ebf1b	0.132957	0.264202	0.444	0.279	1
38	brsk2b	0.133649	0.246879	0.296	0.14	1
38	roraa	0.143024	0.274042	0.333	0.186	1
38	abca1a	0.180362	0.266121	0.259	0.14	1
38	naca	0.207517	0.215698	0.222	0.116	1
38	tubb5	0.207527	0.334342	0.222	0.116	1
38	rpl32	0.21236	0.24757	0.37	0.256	1
38	id2a	0.224805	0.371817	0.222	0.116	1
38	cd9a	0.224805	0.215698	0.222	0.116	1
38	znf536	0.252807	0.218865	0.222	0.116	1
38	mef2aa	0.277461	0.205714	0.37	0.256	1
38	strbp	0.330974	0.208405	0.259	0.163	1
38	enox2	0.367124	0.25634	0.222	0.14	1
38	znf385c	0.383838	0.211946	0.333	0.256	1
38	aff2	0.498765	0.248166	0.222	0.163	1
38	atp1a3a	0.57502	0.214999	0.333	0.302	1
38	mpped1	0.669706	0.452737	0.37	0.349	1
38	ebf3a	0.698814	0.247878	0.704	0.767	1
38	foxp4	0.706418	0.215312	0.741	0.767	1
38	bach2b	0.747022	0.282335	0.259	0.233	1
38	prkcg	0.850296	0.225966	0.259	0.256	1
39	zc3h11a	0.00390716	0.388105	0.333	0.037	1
39	unc5da	0.00617263	0.66374	0.31	0.037	1
39	dlg3	0.0109011	0.335603	0.214	0	1
39	CDH18	0.0149162	0.237039	0.286	0.037	1
39	ca10a	0.0149925	0.478047	0.405	0.111	1
39	epb41a	0.0166609	0.384938	0.429	0.148	1
39	si:ch211-222l21.1	0.0171135	0.310103	0.262	0.037	1
39	ppp3cb	0.017396	0.283136	0.262	0.037	1
39	cst3	0.0201574	0.293307	0.381	0.111	1
39	ckbb	0.0220973	0.285949	0.31	0.074	1
39	nr1d2a	0.0252558	0.402098	0.5	0.222	1
39	cox8a	0.0256349	0.36257	0.238	0.037	1
39	elavl3	0.0262063	0.336575	0.238	0.037	1
39	h1-10	0.0315351	0.521769	0.333	0.111	1
39	gria3b	0.0325438	0.311944	0.286	0.074	1
39	atp1b3b	0.0408138	0.288569	0.286	0.074	1
39	dab1a	0.0412093	0.342941	0.452	0.185	1
39	rps25	0.0412239	0.310103	0.214	0.037	1
39	igsf9ba	0.0421073	0.283136	0.214	0.037	1
39	ntm	0.0435087	0.458785	0.214	0.037	1
39	scg5.1	0.0494908	0.319501	0.452	0.222	1
39	ngfrb	0.0516003	0.445032	0.452	0.222	1
39	grin1b	0.0524769	0.259477	0.262	0.074	1
39	osbpl3b	0.0567846	0.263034	0.31	0.111	1
39	ncs1a	0.0747275	0.337479	0.238	0.074	1
39	nrxn2a	0.0803849	0.23251	0.238	0.074	1
39	mdkb	0.0811625	0.379644	0.548	0.37	1
39	agrn	0.082126	0.24058	0.357	0.148	1
39	sprn	0.0832425	0.205029	0.238	0.074	1
39	dachd	0.090074	0.210567	0.286	0.111	1
39	gpatch8	0.0914363	0.237039	0.238	0.074	1
39	bsg	0.0916172	0.36257	0.476	0.296	1
39	gpm6aa	0.0916613	0.302449	0.69	0.481	1
39	nrn1a	0.093468	0.241264	0.238	0.074	1
39	tusc3	0.0953549	0.266355	0.286	0.111	1
39	TENM2	0.09703	0.241264	0.286	0.111	1
39	slc6a1b	0.104742	0.337479	0.214	0.074	1
39	pbx3b	0.108821	0.387232	0.214	0.074	1
39	edil3a	0.109261	0.280108	0.452	0.259	1
39	nsg2	0.112954	0.36257	0.214	0.074	1
39	fez1	0.115784	0.288569	0.262	0.111	1
39	si:dkey-174m14.3	0.117107	0.23251	0.214	0.074	1
39	khdrbs1a	0.117107	0.23251	0.214	0.074	1
39	enox1	0.117115	0.259477	0.214	0.074	1
39	cntnap2a	0.117115	0.259477	0.214	0.074	1
39	ctnnd2a	0.117115	0.311944	0.214	0.074	1
39	cdh11	0.119154	0.266355	0.31	0.148	1
39	raver2	0.121327	0.205029	0.214	0.074	1
39	atp1b3a	0.121558	0.237039	0.262	0.111	1
39	hdac4	0.125503	0.210567	0.548	0.333	1
39	roraa	0.126386	0.215729	0.31	0.148	1
39	ptgdsb.1	0.129391	0.263034	0.214	0.074	1
39	gpm6ba	0.130793	0.248913	0.357	0.185	1
39	bcam	0.137034	0.215729	0.214	0.074	1
39	celf5a	0.143329	0.200819	0.31	0.148	1
39	marcksl1a	0.144688	0.255655	0.595	0.407	1
39	ZNF423	0.153816	0.338323	0.238	0.111	1
39	adgrl1a	0.171177	0.21818	0.5	0.296	1
39	gabrb4	0.172106	0.215729	0.286	0.148	1
39	agap1	0.172339	0.229304	0.405	0.259	1
39	nfixb	0.184582	0.217372	0.548	0.37	1
39	pank2	0.193384	0.225067	0.357	0.222	1
39	syt2a	0.198994	0.258734	0.405	0.259	1
39	tnrc6c1	0.213227	0.269461	0.31	0.185	1
39	lrrtm1	0.213227	0.245213	0.31	0.185	1
39	tshz1	0.230607	0.215729	0.262	0.148	1
39	ptmab	0.233674	0.252387	0.357	0.222	1
39	rbfox1	0.237154	0.334556	0.619	0.593	1
39	sox11a	0.275955	0.248913	0.214	0.111	1
39	kirrel3l	0.289266	0.229304	0.333	0.222	1
39	tnika	0.300088	0.225067	0.286	0.185	1
39	nrxn1a	0.301268	0.210567	0.667	0.593	1
39	TENM2.1	0.336576	0.200819	0.31	0.222	1
39	mt-atp6	0.354202	0.220551	0.262	0.185	1
39	cntfr	0.356737	0.33985	0.238	0.148	1
39	cdh2	0.446242	0.225067	0.286	0.222	1
39	dacha	0.450201	0.308799	0.476	0.444	1
39	tenm3	0.809197	0.215013	0.238	0.222	1
40	nsg2	0.00510035	0.563259	0.711	0.379	1
40	ndufa3	0.00540084	0.337035	0.237	0	1
40	mdga1	0.00642768	0.509125	0.526	0.207	1
40	kcnc3a	0.00932813	0.306661	0.211	0	1
40	sash1a	0.00937503	0.366782	0.211	0	1
40	meis1b	0.0126956	0.463212	0.316	0.069	1
40	srgap1b	0.0174936	0.364941	0.316	0.069	1
40	gria4b	0.0228195	0.405234	0.395	0.138	1
40	ctnnd2a	0.0289191	0.277478	0.395	0.138	1
40	srrm1	0.0369374	0.337974	0.316	0.103	1
40	si:dkey-248g21.1	0.038706	0.226725	0.211	0.034	1
40	pam	0.0402841	0.329946	0.395	0.172	1
40	vdrb	0.0421315	0.434967	0.421	0.207	1
40	tmeff1b	0.0424551	0.24082	0.263	0.069	1
40	stxbp5l	0.0464198	0.310493	0.263	0.069	1
40	lrfn5a	0.0474413	0.282479	0.263	0.069	1
40	pcdh7b	0.0494476	0.463212	0.684	0.448	1
40	itm2cb	0.050575	0.238085	0.263	0.069	1
40	rab6ba	0.0600672	0.310493	0.289	0.103	1
40	tmeff2a	0.0618341	0.292863	0.421	0.207	1
40	anks1b	0.0642995	0.30395	0.368	0.172	1
40	rpl24	0.0644133	0.270567	0.237	0.069	1
40	atp6ap1a	0.0670141	0.24082	0.237	0.069	1
40	adcyap1b	0.0739606	0.478809	0.553	0.345	1
40	nova2	0.0782289	0.292863	0.447	0.241	1
40	spock3	0.0803602	0.277478	0.289	0.103	1
40	cpe	0.082474	0.259146	0.579	0.345	1
40	ptprt.1	0.087284	0.339964	0.421	0.207	1
40	celf5a	0.088686	0.206698	0.5	0.276	1
40	mt-co3	0.0892713	0.281431	0.789	0.586	1
40	tp53i11b	0.0935776	0.288125	0.474	0.276	1
40	b4galnt4b	0.0951882	0.26213	0.368	0.172	1
40	hs2st1b	0.0957929	0.299713	0.211	0.069	1
40	baiap2a	0.0958447	0.383778	0.211	0.069	1
40	macf1a	0.100715	0.25391	0.263	0.103	1
40	grm8a	0.103869	0.299713	0.211	0.069	1
40	rgs7bpa	0.103869	0.270567	0.211	0.069	1
40	olfm1b	0.104591	0.434482	0.553	0.414	1
40	tanc2a	0.10796	0.210446	0.211	0.069	1
40	tmem198a	0.10796	0.210446	0.211	0.069	1
40	btg1	0.113302	0.282479	0.211	0.069	1
40	GRIK2	0.128303	0.2516	0.5	0.31	1
40	ntrk3a	0.133221	0.209516	0.211	0.069	1
40	nrn1a	0.140345	0.244769	0.421	0.241	1
40	galnt18b	0.141279	0.282479	0.237	0.103	1
40	CDH18	0.148729	0.224763	0.237	0.103	1
40	scg5.1	0.158365	0.218863	0.447	0.276	1
40	zfhx3	0.165025	0.23349	0.395	0.241	1
40	nr1d2a	0.167315	0.338751	0.342	0.207	1
40	slc17a6a	0.170777	0.273018	0.316	0.172	1
40	lrp1bb	0.194442	0.249878	0.447	0.276	1
40	atxn1a	0.194767	0.258581	0.342	0.207	1
40	rtn4r	0.198955	0.288125	0.816	0.655	1
40	scg2b	0.207614	0.269017	0.658	0.448	1
40	nrxn1a	0.208871	0.225029	0.895	0.966	1
40	fam184a	0.215551	0.224763	0.211	0.103	1
40	edil3a	0.217753	0.271885	0.684	0.552	1
40	nlgn1	0.225287	0.375588	0.474	0.345	1
40	luzp2	0.228395	0.462496	0.316	0.207	1
40	ppdpfb	0.237339	0.282479	0.211	0.103	1
40	kcnj19a	0.244731	0.471347	0.605	0.448	1
40	htr7c	0.250184	0.209516	0.211	0.103	1
40	CR392045.1	0.261654	0.310493	0.395	0.276	1
40	c1qtnf4	0.267228	0.269017	0.368	0.241	1
40	nrxn2a	0.273218	0.407561	0.474	0.379	1
40	dlg2	0.341366	0.231542	0.342	0.241	1
40	gnao1a	0.411966	0.273018	0.316	0.241	1
40	msi2a	0.485973	0.208691	0.237	0.172	1
40	cntnap2a	0.514658	0.522591	0.211	0.172	1
40	shank3a	0.606493	0.250511	0.211	0.172	1
40	rtn1b	0.793945	0.228183	0.395	0.414	1
40	ppp3ca	0.838401	0.258581	0.263	0.276	1
41	cycsb	0.00323994	0.321928	0.25	0	1
41	trappc5	0.00323994	0.321928	0.25	0	1
41	efnb2a	0.00323994	0.321928	0.25	0	1
41	itm2ba	0.00425821	0.518325	0.438	0.091	1
41	glula	0.0042602	0.574909	0.438	0.091	1
41	r3hdm1	0.0042602	0.629357	0.438	0.091	1
41	ptgdsb.1	0.00910983	1.08287	0.438	0.121	1
41	zdhhc8b	0.0143624	0.358503	0.438	0.121	1
41	mtss1lb	0.0184803	0.349249	0.25	0.03	1
41	gse1	0.0184803	0.349249	0.25	0.03	1
41	pbx3b	0.0186662	0.561453	0.938	0.939	1
41	elavl3	0.0193579	0.320029	0.438	0.121	1
41	dhx15	0.0194024	0.278859	0.25	0.03	1
41	h3f3b.1	0.0194024	0.278859	0.25	0.03	1
41	wdr33	0.0194024	0.278859	0.25	0.03	1
41	atp5po	0.0194024	0.278859	0.25	0.03	1
41	diaph2	0.0194024	0.278859	0.25	0.03	1
41	rrm2b	0.0194024	0.278859	0.25	0.03	1
41	camk2g1	0.029694	0.294372	0.312	0.061	1
41	lin7a	0.0300662	0.218424	0.375	0.091	1
41	aff2	0.0320506	0.419903	0.375	0.121	1
41	RPS17	0.0320595	0.478797	0.375	0.121	1
41	rps10	0.0369102	0.358503	0.375	0.121	1
41	ERBB4	0.0401839	0.606273	0.438	0.182	1
41	DDX17	0.0413482	0.282554	0.438	0.152	1
41	ndufa4l	0.0428634	0.398031	0.312	0.091	1
41	sypb	0.0442278	0.525927	0.75	0.424	1
41	C7H4orf48	0.0523643	0.295933	0.562	0.273	1
41	ppib	0.0530593	0.255898	0.375	0.121	1
41	cacna1aa	0.0534597	0.266787	0.312	0.091	1
41	phip	0.0534597	0.266787	0.312	0.091	1
41	cirbpb	0.0534597	0.266787	0.312	0.091	1
41	snphb	0.0536339	0.500074	0.25	0.061	1
41	erbb4b	0.058271	0.307429	0.25	0.061	1
41	ralgapa2	0.058271	0.307429	0.25	0.061	1
41	adcy6a	0.058271	0.374543	0.25	0.061	1
41	zgc:77880	0.0618168	0.282554	0.438	0.182	1
41	arrb2b	0.0631184	0.237039	0.25	0.061	1
41	pbx3a	0.0631184	0.237039	0.25	0.061	1
41	dclk2a	0.0631184	0.237039	0.25	0.061	1
41	man1a1	0.0631184	0.237039	0.25	0.061	1
41	cacng8a	0.0631184	0.237039	0.25	0.061	1
41	zfhx4	0.0631184	0.237039	0.25	0.061	1
41	atp5mf	0.0691609	0.266787	0.25	0.061	1
41	acin1a	0.0706198	0.255898	0.312	0.091	1
41	atp6v0ca	0.072754	0.320029	0.375	0.152	1
41	necab2	0.072754	0.381429	0.375	0.152	1
41	iqsec2b	0.0734774	0.278859	0.75	0.394	1
41	tnr	0.0774149	0.261986	0.5	0.212	1
41	ank2b	0.0777226	0.246028	0.438	0.182	1
41	tshz2	0.0844471	0.255898	0.375	0.152	1
41	rpl39	0.0990911	0.33985	0.5	0.273	1
41	dedd1	0.10207	0.307429	0.5	0.242	1
41	rpl35a	0.103247	0.320029	0.312	0.121	1
41	kcnq5b	0.106993	0.246028	0.375	0.152	1
41	pbx1a	0.107817	0.343954	0.375	0.182	1
41	cds2	0.112037	0.227258	0.312	0.121	1
41	elmo1	0.112037	0.227258	0.312	0.121	1
41	uqcrb	0.112037	0.227258	0.312	0.121	1
41	psip1b	0.112037	0.227258	0.312	0.121	1
41	rpl21	0.116969	0.255898	0.312	0.121	1
41	dlg5a	0.131026	0.333901	0.25	0.091	1
41	marcksl1a	0.131026	0.266787	0.25	0.091	1
41	zgc:171772	0.131026	0.266787	0.25	0.091	1
41	baiap3	0.137029	0.218424	0.312	0.121	1
41	rpl36a	0.168279	0.295933	0.438	0.242	1
41	gabbr2	0.170289	0.307429	0.375	0.212	1
41	csmd2	0.170289	0.307429	0.375	0.212	1
41	gpr85	0.175217	0.255898	0.312	0.152	1
41	meis2a.1	0.192638	0.33985	0.438	0.273	1
41	cacna1ab	0.19869	0.271805	0.375	0.212	1
41	ubc	0.213196	0.419903	0.25	0.121	1
41	bsg	0.225077	0.244693	0.562	0.424	1
41	cst3	0.229998	0.237039	0.375	0.212	1
41	klhl29	0.238013	0.294372	0.25	0.121	1
41	macrod2	0.240343	0.282554	0.312	0.182	1
41	nbeaa	0.250263	0.330698	0.375	0.242	1
41	grin2bb	0.251918	0.250845	0.625	0.455	1
41	sema3aa	0.25905	0.381429	0.25	0.121	1
41	kcnc1a	0.263011	0.203092	0.375	0.212	1
41	skia	0.263011	0.203092	0.375	0.212	1
41	dlg2	0.27379	0.285402	0.438	0.333	1
41	TMEM132C.1	0.297827	0.459432	0.375	0.303	1
41	histh1l	0.299347	0.228819	0.312	0.182	1
41	mt2	0.378582	0.494197	0.312	0.212	1
41	yjefn3	0.424873	0.33985	0.312	0.242	1
41	camk2g2	0.433827	0.210404	0.312	0.212	1
41	tshz1	0.453425	0.315042	0.562	0.515	1
41	htra1b	0.503283	0.244693	0.375	0.303	1
41	sall3a	0.525002	0.203092	0.312	0.242	1
41	vav2	0.541088	0.210404	0.312	0.242	1
41	sypa	0.550051	0.266787	0.438	0.394	1
41	nrxn3a	0.60813	0.257123	0.938	0.848	1
41	nlgn1	0.72513	0.33985	0.188	0.242	1
41	grip2b	0.72513	0.359896	0.188	0.242	1
41	pax6a	0.766301	0.672425	0.25	0.242	1
42	dock4b	0.00382303	0.378512	0.3	0	1
42	ndufa12	0.00382303	0.378512	0.3	0	1
42	tex264a	0.00382303	0.378512	0.3	0	1
42	marcksl1a	0.00510791	0.432959	0.4	0.037	1
42	brd2a	0.00510791	0.432959	0.4	0.037	1
42	zgc:158463	0.0151832	0.574978	0.4	0.074	1
42	arid5b	0.017999	0.385654	0.5	0.111	1
42	nap1l1	0.0207166	0.263034	0.2	0	1
42	gdi2	0.0207166	0.263034	0.2	0	1
42	shisal1a	0.0207166	0.263034	0.2	0	1
42	stk38l	0.0207166	0.263034	0.2	0	1
42	peli3	0.0207166	0.263034	0.2	0	1
42	tlcd3a	0.0207166	0.263034	0.2	0	1
42	si:ch73-37h15.2	0.0207166	0.263034	0.2	0	1
42	bcat2	0.0207166	0.263034	0.2	0	1
42	b9d1	0.0207166	0.263034	0.2	0	1
42	snn	0.0207166	0.263034	0.2	0	1
42	bahcc1a	0.0207166	0.263034	0.2	0	1
42	ical1	0.0207166	0.263034	0.2	0	1
42	st7l	0.0207166	0.263034	0.2	0	1
42	ankhb	0.0207166	0.263034	0.2	0	1
42	tmub1	0.0207166	0.263034	0.2	0	1
42	actb1	0.0207166	0.263034	0.2	0	1
42	timmdc1	0.0207166	0.263034	0.2	0	1
42	creb1a	0.0207166	0.263034	0.2	0	1
42	suclg1	0.0207166	0.263034	0.2	0	1
42	rbm12b	0.0207166	0.263034	0.2	0	1
42	max	0.0207166	0.263034	0.2	0	1
42	pkib	0.0207166	0.263034	0.2	0	1
42	C8H5orf51	0.0207166	0.263034	0.2	0	1
42	zgc:162989	0.0207166	0.263034	0.2	0	1
42	fam161b	0.0207166	0.263034	0.2	0	1
42	ctbp1	0.0207166	0.263034	0.2	0	1
42	nt5c2a	0.0207166	0.263034	0.2	0	1
42	tmem39b	0.0207166	0.263034	0.2	0	1
42	gse1	0.0207166	0.263034	0.2	0	1
42	lipf	0.0207166	0.263034	0.2	0	1
42	uts2r2	0.0207166	0.263034	0.2	0	1
42	pnpo	0.0207166	0.263034	0.2	0	1
42	rnf40	0.0207166	0.263034	0.2	0	1
42	bop1	0.0207166	0.263034	0.2	0	1
42	sox4a.1	0.0207166	0.263034	0.2	0	1
42	slitrk5a	0.0207166	0.263034	0.2	0	1
42	ccni	0.0207166	0.263034	0.2	0	1
42	tmem185	0.0207166	0.263034	0.2	0	1
42	acap3b	0.0207166	0.263034	0.2	0	1
42	npepps	0.0207166	0.263034	0.2	0	1
42	synj1	0.0207166	0.263034	0.2	0	1
42	atp6v0a1b	0.0207166	0.263034	0.2	0	1
42	tma7	0.0207166	0.263034	0.2	0	1
42	vcam1b	0.0207166	0.263034	0.2	0	1
42	syt12	0.0207166	0.263034	0.2	0	1
42	zgc:194665	0.0207166	0.263034	0.2	0	1
42	pdia3	0.0207166	0.263034	0.2	0	1
42	slc1a2b	0.0207166	0.263034	0.2	0	1
42	arhgap5	0.0207657	0.378512	0.2	0	1
42	si:dkey-219c3.2	0.0207657	0.485427	0.2	0	1
42	clocka	0.0242112	0.532495	0.3	0.037	1
42	mt-nd4	0.0249314	0.476028	0.6	0.222	1
42	alcama	0.0256394	0.584963	0.8	0.481	1
42	ndufb10	0.0260983	0.326044	0.3	0.037	1
42	si:ch211-195b15.8	0.0260983	0.326044	0.3	0.037	1
42	atp5f1e	0.0260983	0.326044	0.3	0.037	1
42	pdlim7	0.0260983	0.326044	0.3	0.037	1
42	fbxo9	0.0260983	0.326044	0.3	0.037	1
42	dhx36	0.0260983	0.326044	0.3	0.037	1
42	tmem201	0.0260983	0.326044	0.3	0.037	1
42	adgrl2a	0.0260983	0.326044	0.3	0.037	1
42	aoc1	0.0265949	0.333424	0.4	0.074	1
42	ttyh3b	0.0332322	0.388565	0.6	0.222	1
42	gpr158a	0.0334377	0.275418	0.3	0.037	1
42	plekhg5b	0.0414165	0.33985	0.5	0.148	1
42	vav2	0.0441831	0.432959	0.6	0.259	1
42	macroh2a2	0.0443905	0.526069	0.4	0.111	1
42	adipor1a	0.0443905	0.526069	0.4	0.111	1
42	COX5B.1	0.0443905	0.432959	0.4	0.111	1
42	kansl1b	0.0489613	0.520422	0.5	0.185	1
42	scg5.1	0.0523532	0.333424	0.4	0.111	1
42	RYR2	0.0619482	0.33985	0.5	0.185	1
42	ctsf	0.0640408	0.388565	0.5	0.185	1
42	rps27a	0.0665834	0.286118	0.4	0.111	1
42	aglb	0.0738065	0.566226	0.4	0.148	1
42	si:ch211-186j3.6	0.0739746	0.481869	0.3	0.074	1
42	prkcbb	0.0739746	0.382333	0.3	0.074	1
42	kcnh3	0.0739746	0.382333	0.3	0.074	1
42	aldoaa	0.0832645	0.275418	0.3	0.074	1
42	vdrb	0.0832645	0.275418	0.3	0.074	1
42	arih2	0.0832645	0.275418	0.3	0.074	1
42	kcng4a	0.0832645	0.275418	0.3	0.074	1
42	abca5	0.0832645	0.275418	0.3	0.074	1
42	hpcal4	0.0832645	0.275418	0.3	0.074	1
42	ctdsp2	0.0832645	0.275418	0.3	0.074	1
42	oaz1b	0.0832645	0.275418	0.3	0.074	1
42	sez6l	0.0832645	0.275418	0.3	0.074	1
42	camk2b2	0.0832645	0.275418	0.3	0.074	1
42	galnt18a	0.089341	0.333424	0.3	0.074	1
42	rps5	0.089778	0.385654	0.4	0.148	1
42	pnoca	0.0949572	0.286118	0.3	0.074	1
42	slc35f1	0.0965486	0.50696	0.6	0.37	1
42	faua	0.104016	0.795529	0.2	0.037	1
42	kif1ab	0.10823	0.286118	0.4	0.148	1
42	ptpn4a	0.10823	0.286118	0.4	0.148	1
42	clk4a	0.10823	0.286118	0.4	0.148	1
42	gpr78b	0.110091	0.295456	0.5	0.222	1
42	kirrel3l	0.110091	0.295456	0.5	0.222	1
42	pcloa	0.111934	0.326044	0.2	0.037	1
42	per2	0.111934	0.326044	0.2	0.037	1
42	kdm5ba	0.111934	0.326044	0.2	0.037	1
42	braf	0.120025	0.210567	0.2	0.037	1
42	mdm2	0.120025	0.210567	0.2	0.037	1
42	hmgb3a	0.120025	0.210567	0.2	0.037	1
42	sltm	0.120025	0.210567	0.2	0.037	1
42	vps35	0.120025	0.210567	0.2	0.037	1
42	ap1g1	0.120025	0.210567	0.2	0.037	1
42	gabarapb	0.120025	0.210567	0.2	0.037	1
42	zdhhc8b	0.120025	0.210567	0.2	0.037	1
42	prkg2	0.120025	0.210567	0.2	0.037	1
42	eef2l2	0.120025	0.210567	0.2	0.037	1
42	nlk1	0.120025	0.210567	0.2	0.037	1
42	tnrc6a	0.120025	0.210567	0.2	0.037	1
42	eif3ba	0.120025	0.210567	0.2	0.037	1
42	unkl	0.120025	0.210567	0.2	0.037	1
42	dnajc6	0.120025	0.210567	0.2	0.037	1
42	atp6v1h	0.120025	0.210567	0.2	0.037	1
42	ndfip2	0.120025	0.210567	0.2	0.037	1
42	pcbp2	0.120025	0.210567	0.2	0.037	1
42	ndufv3	0.120025	0.210567	0.2	0.037	1
42	mlf2	0.120025	0.210567	0.2	0.037	1
42	rps9	0.120025	0.210567	0.2	0.037	1
42	ebag9	0.120025	0.210567	0.2	0.037	1
42	erh	0.120025	0.210567	0.2	0.037	1
42	kdm5c	0.120025	0.210567	0.2	0.037	1
42	lrfn5a	0.120025	0.210567	0.2	0.037	1
42	chst15	0.120025	0.210567	0.2	0.037	1
42	babam2	0.120025	0.210567	0.2	0.037	1
42	pcsk2	0.120025	0.210567	0.2	0.037	1
42	psmb1	0.120025	0.210567	0.2	0.037	1
42	ldb1a	0.120025	0.210567	0.2	0.037	1
42	mtss1la	0.120025	0.210567	0.2	0.037	1
42	zgc:153867	0.120025	0.210567	0.2	0.037	1
42	tbca	0.120025	0.210567	0.2	0.037	1
42	man1b1a	0.120025	0.210567	0.2	0.037	1
42	klf8	0.120025	0.210567	0.2	0.037	1
42	mmel1	0.120025	0.210567	0.2	0.037	1
42	sppl3	0.120025	0.210567	0.2	0.037	1
42	wasf3b	0.120025	0.210567	0.2	0.037	1
42	hyal2b	0.120025	0.210567	0.2	0.037	1
42	yjefn3	0.120025	0.210567	0.2	0.037	1
42	acvr2aa	0.132219	0.240314	0.4	0.148	1
42	map2	0.132219	0.240314	0.4	0.148	1
42	RPS17	0.135139	0.432959	0.3	0.111	1
42	si:dkey-178k16.1	0.146071	0.254622	0.7	0.407	1
42	uba52	0.1508	0.388565	0.4	0.185	1
42	sipa1l2	0.155415	0.520422	0.4	0.185	1
42	serinc5	0.156794	0.333424	0.3	0.111	1
42	rpl17	0.156794	0.333424	0.3	0.111	1
42	cacna1ba	0.15818	0.365845	0.7	0.481	1
42	rpl35a	0.168636	0.350497	0.5	0.259	1
42	olfm1b	0.171508	0.526069	0.8	0.667	1
42	cd81a	0.173659	0.566226	0.3	0.111	1
42	clu	0.180669	0.226509	0.3	0.111	1
42	rapgef2	0.180669	0.226509	0.3	0.111	1
42	lysmd2	0.180669	0.226509	0.3	0.111	1
42	eef1a1l1	0.180669	0.226509	0.3	0.111	1
42	pcf11	0.180669	0.226509	0.3	0.111	1
42	tspan7b	0.180669	0.226509	0.3	0.111	1
42	nell2a	0.180669	0.226509	0.3	0.111	1
42	srrm1	0.189816	0.240314	0.4	0.185	1
42	tspan17	0.189816	0.240314	0.4	0.185	1
42	islr2	0.203015	0.376376	0.8	0.556	1
42	zfhx4	0.20674	0.275418	1	0.704	1
42	nbeaa	0.216273	0.210567	0.5	0.259	1
42	rpl19	0.240993	0.295456	0.4	0.222	1
42	SRCIN1	0.249142	0.432959	0.3	0.148	1
42	mt-cyb	0.257378	0.609837	0.7	0.593	1
42	rps14	0.259399	0.33985	0.3	0.148	1
42	sh3gl3a	0.266564	0.275418	0.2	0.074	1
42	eef1b2	0.266564	0.275418	0.2	0.074	1
42	rps10	0.266564	0.275418	0.2	0.074	1
42	thsd7ba	0.266564	0.275418	0.2	0.074	1
42	2022-03-08	0.266564	0.275418	0.2	0.074	1
42	arhgap12b	0.266564	0.275418	0.2	0.074	1
42	sprn2	0.266564	0.275418	0.2	0.074	1
42	zic2a	0.268851	0.286118	0.3	0.148	1
42	ctnnb1	0.268851	0.385654	0.3	0.148	1
42	tubb5	0.268851	0.286118	0.3	0.148	1
42	dip2ba	0.268851	0.286118	0.3	0.148	1
42	rps26	0.27037	0.345497	0.4	0.222	1
42	unc5a	0.274915	0.254622	0.6	0.37	1
42	rtn1b	0.290394	0.223506	0.5	0.296	1
42	si:dkey-1h24.2	0.295056	0.33985	0.2	0.074	1
42	ppdpfb	0.295056	0.226509	0.2	0.074	1
42	stxbp5a	0.303724	0.240314	0.3	0.148	1
42	mbnl3	0.306106	0.391139	0.4	0.259	1
42	CR392045.1	0.34459	0.252387	0.4	0.259	1
42	hsp90ab1	0.345189	0.358959	0.5	0.37	1
42	slc25a5	0.417682	0.263034	0.4	0.296	1
42	slc17a6b	0.417845	0.393431	0.4	0.296	1
42	gnao1a	0.418306	0.210567	0.6	0.481	1
42	BX248501.2	0.43689	0.286118	0.2	0.111	1
42	h1-10	0.453682	0.226509	0.2	0.111	1
42	myo16	0.453682	0.226509	0.2	0.111	1
42	kctd8	0.453682	0.226509	0.2	0.111	1
42	rpl30	0.453682	0.226509	0.2	0.111	1
42	tcf7l2	0.484259	0.210567	0.5	0.37	1
42	ngfra	0.556926	0.272495	0.4	0.333	1
42	mt-co3	0.58562	0.519374	0.8	0.852	1
42	wnt11	0.587933	0.223506	0.4	0.37	1
42	rpl35	0.596727	0.252387	0.3	0.259	1
42	fkbp5	0.615984	0.210567	0.3	0.222	1
42	gpr139	0.62628	0.280956	1	0.852	1
42	pcdh17	0.663446	0.218835	0.5	0.556	1
42	epb41a	0.703011	0.23502	0.3	0.407	1
42	nwd2	0.765322	0.263034	0.3	0.296	1
42	fstl5	0.795452	0.491853	0.5	0.593	1
42	olfm2a	0.798062	0.223506	0.3	0.296	1
42	zgc:77784	0.833946	0.263034	0.4	0.444	1
42	celf5a	0.837093	0.303676	0.2	0.259	1
42	rpl14	0.840669	0.240314	0.2	0.185	1
42	kcnd3	0.970801	0.321928	0.6	0.741	1
42	mt-co1	0.971367	0.546616	0.6	0.63	1
42	mt-co2	1	0.787624	0.6	0.556	1

## Sheet: Merged_MUTspecificDEGs
cluster	gene	p_val	avg_log2FC	pct.1	pct.2	p_val_adj
0	scg5	2.84106e-49	0.561512	0.468	0.112	5.502e-45
0	si:ch73-1a9.4	2.55495e-33	0.328313	0.232	0.021	4.94791e-29
0	si:dkey-205h13.1	8.84361e-12	0.332165	0.438	0.273	1.71265e-07
0	ncam2	0.00033043	0.273738	0.442	0.363	1
1	scg5	7.09139e-46	0.630851	0.509	0.124	1.37332e-41
1	si:ch73-1a9.4	1.76196e-28	0.346764	0.243	0.014	3.4122e-24
1	si:dkey-205h13.1	5.26888e-08	0.314107	0.52	0.39	0.00102037
1	rbfox3a	0.00525917	0.230233	0.454	0.39	1
2	si:ch73-1a9.4	9.6837e-16	0.342898	0.215	0.028	1.87535e-11
2	si:dkey-205h13.1	0.00128583	0.269092	0.245	0.16	1
2	pcdh7b	0.00975061	0.245844	0.481	0.406	1
2	cacna1g	0.0101796	0.209165	0.293	0.217	1
2	tshz2	0.073187	0.212501	0.415	0.367	1
3	lpin1	3.21368e-08	0.473223	0.7	0.57	0.000622362
3	mt2	1.95954e-06	0.524387	0.382	0.232	0.0379484
3	endouc	5.21283e-06	0.599503	0.221	0.101	0.100952
3	si:dkey-205h13.1	9.80747e-06	0.343602	0.316	0.177	0.189932
3	cd63	0.00322502	0.249638	0.649	0.54	1
3	ptn	0.00803482	0.259382	0.499	0.418	1
3	mdkb	0.0100232	0.318819	0.852	0.811	1
3	zgc:153704	0.0169921	0.246188	0.511	0.424	1
3	slc6a1b	0.019357	0.290617	0.463	0.405	1
4	si:ch73-1a9.4	9.59485e-26	0.416662	0.299	0.012	1.85814e-21
4	scg5	5.00621e-14	0.353131	0.291	0.075	9.69503e-10
5	scg5	2.27723e-19	0.456388	0.375	0.076	4.41008e-15
5	si:dkey-205h13.1	1.94114e-05	0.426282	0.401	0.257	0.375922
5	grid1b	0.000407258	0.325825	0.315	0.2	1
5	adgrl1a	0.00540546	0.255222	0.457	0.359	1
5	nlgn1	0.0118961	0.207505	0.457	0.362	1
6	scg5	4.3989e-18	0.497903	0.429	0.109	8.51892e-14
6	si:ch73-1a9.4	4.10483e-14	0.300181	0.252	0.029	7.9494e-10
6	csmd2	0.000738795	0.242769	0.393	0.273	1
6	si:dkey-205h13.1	0.000959163	0.205832	0.387	0.258	1
6	scg2b	0.104451	0.275856	0.475	0.429	1
7	si:ch73-1a9.4	2.38083e-24	0.511938	0.324	0.013	4.61072e-20
7	fsta	0.00111716	0.36462	0.324	0.216	1
7	dlg2	0.0123681	0.21347	0.215	0.141	1
7	tenm3	0.0479494	0.243402	0.287	0.225	1
7	mdka	0.0546001	0.225809	0.56	0.507	1
8	scg5	2.88317e-11	0.337098	0.306	0.088	5.58355e-07
8	qkia	1.56291e-05	0.339727	0.803	0.704	0.302674
8	slc44a5a	3.37689e-05	0.252153	0.252	0.123	0.653969
8	zbtb18	0.000785925	0.242609	0.534	0.415	1
8	cadm4	0.000829572	0.258792	0.31	0.19	1
8	scg2b	0.0075445	0.223936	0.262	0.176	1
8	rnasekb	0.00763492	0.202426	0.558	0.458	1
8	negr1	0.0103011	0.214084	0.527	0.43	1
8	tshz2	0.0817652	0.212609	0.459	0.401	1
9	si:ch73-1a9.4	1.48761e-12	0.324669	0.229	0.026	2.88091e-08
9	scg5	2.69706e-11	0.318531	0.282	0.064	5.22312e-07
9	si:dkey-205h13.1	0.000203124	0.287325	0.229	0.112	1
9	pcdh7b	0.174121	0.202889	0.542	0.502	1
10	scg5	3.45521e-15	0.502227	0.328	0.065	6.69137e-11
10	si:ch73-1a9.4	9.29494e-12	0.288068	0.228	0.032	1.80006e-07
10	il1rapl2	0.000182687	0.300947	0.463	0.309	1
10	celf2	0.000973761	0.288855	0.459	0.345	1
10	hs2st1b	0.00189873	0.226183	0.243	0.144	1
10	scg2b	0.00545842	0.205526	0.392	0.284	1
10	kcnd3	0.00589675	0.20813	0.306	0.209	1
10	TMEM132C.1	0.00768953	0.219423	0.239	0.155	1
10	si:ch211-186j3.6	0.0465623	0.2162	0.623	0.583	1
10	ncam2	0.906439	0.236016	0.254	0.263	1
11	scg5	1.38577e-27	0.728409	0.559	0.109	2.68368e-23
11	si:ch73-1a9.4	4.92912e-11	0.282001	0.227	0.029	9.54573e-07
11	si:dkey-205h13.1	9.68124e-06	0.36406	0.553	0.377	0.187487
11	adcyap1b	0.0090452	0.433596	0.78	0.703	1
11	scg2b	0.0188185	0.359715	0.704	0.653	1
11	mt-co3	0.0487898	0.213609	0.632	0.565	1
12	si:ch73-1a9.4	1.96686e-18	0.420907	0.305	0.013	3.80903e-14
12	scg5	8.06002e-17	0.449354	0.407	0.081	1.5609e-12
12	gria4b	0.00103892	0.201674	0.315	0.192	1
12	cntn4	0.00151531	0.214137	0.203	0.103	1
12	gria3b	0.00777204	0.202945	0.353	0.248	1
12	luzp2	0.183594	0.208381	0.322	0.278	1
12	cort	0.393287	0.382983	0.329	0.376	1
12	edil3a	0.535712	0.220382	0.346	0.346	1
13	scg5	9.90178e-12	0.409588	0.387	0.099	1.91758e-07
13	si:dkey-205h13.1	1.63588e-05	0.44712	0.47	0.286	0.316804
13	atp2b4	0.00043138	0.265087	0.336	0.192	1
13	dab1a	0.00126439	0.358918	0.378	0.251	1
13	ptprub	0.005149	0.247221	0.281	0.172	1
13	TMEM8B	0.00548234	0.25495	0.304	0.197	1
13	CT990561.1	0.0166025	0.226862	0.249	0.163	1
13	nlgn1	0.127734	0.203582	0.465	0.394	1
13	elavl4	0.193489	0.210116	0.636	0.601	1
13	znf804a	0.22691	0.234174	0.244	0.202	1
14	scg5	1.00555e-16	0.554602	0.437	0.053	1.94734e-12
14	si:ch73-1a9.4	6.85089e-09	0.329066	0.261	0.041	0.000132674
14	si:dkey-205h13.1	0.00171371	0.257081	0.23	0.112	1
14	erbb4b	0.00908428	0.298501	0.207	0.112	1
14	ptprsa.1	0.0472762	0.203973	0.396	0.318	1
14	baiap2a	0.0537049	0.229168	0.315	0.241	1
14	mt-atp6	0.0615084	0.209799	0.374	0.288	1
14	grid1b	0.0696503	0.208449	0.495	0.406	1
14	hs3st4	0.116797	0.297079	0.347	0.294	1
15	scg5	1.0538e-11	0.499827	0.423	0.09	2.04078e-07
15	si:ch73-1a9.4	4.96011e-09	0.356621	0.275	0.038	9.60574e-05
15	celf2	0.000261205	0.237039	0.352	0.167	1
15	ncam1b	0.000389476	0.222218	0.214	0.077	1
15	epb41a	0.00173433	0.286427	0.379	0.231	1
15	rbfox1	0.0032215	0.353637	0.742	0.609	1
15	brinp2	0.00672819	0.286219	0.291	0.173	1
15	ajap1	0.00697123	0.21818	0.341	0.218	1
15	tenm3	0.0165241	0.308544	0.423	0.308	1
15	spon1a	0.0228383	0.282843	0.231	0.141	1
15	znf536	0.0297862	0.23316	0.33	0.218	1
15	si:dkey-205h13.1	0.03328	0.201864	0.418	0.308	1
15	adgrl1a	0.0474206	0.24464	0.588	0.474	1
15	sema6e	0.100532	0.224721	0.538	0.474	1
15	chl1b	0.141522	0.203872	0.242	0.186	1
15	cbln2b	0.237363	0.298617	0.379	0.34	1
15	hs3st4	0.402161	0.219612	0.214	0.186	1
16	scg5	3.47545e-08	0.458922	0.36	0.092	0.000673055
16	si:ch73-1a9.4	1.15555e-07	0.299534	0.244	0.028	0.00223784
16	im:7142702	0.00169199	0.253697	0.366	0.199	1
16	grid2	0.00736494	0.234235	0.415	0.27	1
16	rps27.1	0.00774656	0.212634	0.244	0.128	1
16	IGLON5	0.0131772	0.24268	0.494	0.362	1
16	GALNTL6	0.0657695	0.229005	0.372	0.277	1
16	nlgn1	0.10706	0.228634	0.64	0.582	1
16	adcyap1b	0.133367	0.233106	0.396	0.319	1
16	tcf7l2	0.158043	0.211943	0.701	0.645	1
17	scg5	2.04619e-12	0.660773	0.473	0.11	3.96265e-08
17	egr4	8.54115e-06	0.340243	0.213	0.041	0.165408
17	si:dkey-205h13.1	0.0260971	0.245735	0.427	0.315	1
17	ncam2	0.0948944	0.26374	0.387	0.308	1
18	scg5	5.90191e-10	0.653058	0.404	0.057	1.14296e-05
18	mt-nd1	4.15155e-05	0.50028	0.588	0.349	0.80399
18	mt2	0.000332264	0.270701	0.228	0.057	1
18	mt-atp6	0.000723321	0.5243	0.684	0.472	1
18	csmd3a.1	0.00074376	0.265609	0.265	0.094	1
18	mt-co2	0.000910086	0.4929	0.875	0.764	1
18	ppiab	0.00105598	0.274094	0.426	0.226	1
18	calm1a	0.00106642	0.213036	0.235	0.075	1
18	mt-nd2	0.00131611	0.333276	0.449	0.245	1
18	h3f3d	0.00181174	0.268489	0.287	0.123	1
18	si:dkey-205h13.1	0.00327225	0.368784	0.338	0.179	1
18	mt-nd4	0.00371699	0.282004	0.551	0.349	1
18	mt-co3	0.00580113	0.361022	0.89	0.783	1
18	ndufb9	0.00608428	0.213245	0.25	0.113	1
18	pbx3b	0.00609257	0.22542	0.301	0.142	1
18	pcdh1b	0.00695732	0.239704	0.301	0.151	1
18	mt-cyb	0.00927118	0.305501	0.721	0.538	1
18	rpl9	0.0114888	0.24085	0.493	0.34	1
18	rplp2	0.0118222	0.229143	0.294	0.151	1
18	sptan1	0.0129395	0.233688	0.206	0.094	1
18	h1-0	0.0221838	0.221687	0.287	0.16	1
18	kcnma1a	0.0472768	0.208265	0.346	0.226	1
19	scg5	7.13592e-10	0.59473	0.426	0.077	1.38194e-05
19	si:ch73-1a9.4	6.75742e-08	0.341904	0.243	0.009	0.00130864
19	gfra4a	1.35898e-05	0.360924	0.226	0.034	0.263181
19	kidins220b	0.00208626	0.250167	0.365	0.188	1
19	aplp2	0.00387825	0.247267	0.374	0.205	1
19	rbfox1	0.00718126	0.378738	0.687	0.556	1
19	csmd3a.1	0.00782861	0.207251	0.33	0.179	1
19	IGLON5	0.00813667	0.213777	0.557	0.402	1
19	sulf2b	0.00841235	0.303591	0.539	0.376	1
19	tenm4	0.0275077	0.24145	0.296	0.179	1
19	ncam2	0.038249	0.296954	0.504	0.393	1
19	nrg3b	0.0383542	0.204853	0.304	0.197	1
19	ccka	0.0387843	0.468481	0.287	0.171	1
19	csmd2	0.051253	0.20302	0.522	0.402	1
19	il1rapl2	0.0518023	0.229371	0.548	0.41	1
19	adcyap1b	0.0737605	0.206586	0.287	0.188	1
19	ptprua	0.197919	0.346803	0.374	0.35	1
19	ptprga	0.210205	0.271035	0.409	0.35	1
19	ntrk3a	0.222719	0.205447	0.522	0.513	1
19	ca10a	0.317741	0.206625	0.513	0.521	1
19	pcdh7b	0.492539	0.240783	0.53	0.521	1
20	scg5	1.02342e-08	0.626191	0.492	0.139	0.000198195
20	chgb	0.00026056	0.356218	0.32	0.119	1
20	snphb	0.000440984	0.270373	0.328	0.129	1
20	olfm2a	0.000476545	0.328118	0.369	0.158	1
20	si:dkey-205h13.1	0.000515116	0.470316	0.516	0.317	1
20	si:ch73-1a9.4	0.0016504	0.222239	0.238	0.079	1
20	syt2a	0.00191573	0.353079	0.492	0.297	1
20	cd63	0.00229048	0.216512	0.287	0.119	1
20	mapk10	0.00306741	0.205521	0.254	0.099	1
20	bcas3	0.00338822	0.205521	0.238	0.089	1
20	nkain2	0.00612719	0.278489	0.377	0.218	1
20	clu	0.00708421	0.236839	0.23	0.099	1
20	si:ch211-133n4.4	0.00722584	0.202383	0.303	0.149	1
20	vdrb	0.00942388	0.247083	0.484	0.307	1
20	appb	0.0109827	0.240946	0.385	0.228	1
20	atp2b4	0.014199	0.228242	0.516	0.356	1
20	agrn	0.0198729	0.261362	0.762	0.644	1
20	csmd3a.1	0.0201001	0.228668	0.361	0.218	1
20	nlgn3a	0.0250756	0.226463	0.303	0.178	1
20	dab1a	0.0277811	0.214523	0.336	0.208	1
20	hs3st4	0.0321897	0.202633	0.246	0.129	1
20	si:dkey-7j14.5	0.036618	0.269857	0.475	0.366	1
20	TENM2	0.0413553	0.247342	0.336	0.218	1
20	ank2b	0.0482347	0.212901	0.377	0.257	1
20	plxna4	0.048798	0.205838	0.246	0.149	1
20	nptna	0.0650277	0.260743	0.484	0.386	1
20	qkia	0.0690495	0.234066	0.467	0.356	1
20	aplp1	0.0729959	0.205053	0.516	0.416	1
20	tenm4	0.162791	0.222885	0.385	0.327	1
20	znf804a	0.169584	0.24864	0.279	0.208	1
20	nrxn3a	0.19779	0.22732	0.23	0.168	1
20	pcdh7b	0.227614	0.237847	0.402	0.347	1
20	tac1	0.596873	0.318669	0.303	0.277	1
21	nexmifb	0.0125821	0.258616	0.294	0.152	1
21	id3	0.0129011	0.256762	0.239	0.116	1
21	si:dkey-205h13.1	0.0228028	0.270901	0.229	0.116	1
21	rack1	0.0736036	0.204508	0.312	0.214	1
21	luzp2	0.0787214	0.260013	0.211	0.125	1
21	ogt.1.1	0.0982533	0.258849	0.376	0.286	1
21	nfia	0.112799	0.218494	0.239	0.161	1
21	mdka	0.127019	0.274942	0.431	0.357	1
21	ccka	0.208873	0.222035	0.202	0.143	1
21	fgfr3	0.238543	0.307461	0.22	0.17	1
21	atp1a1b	0.307553	0.268036	0.743	0.75	1
21	mt-co2	0.357255	0.20843	0.523	0.464	1
21	slc1a2b	0.370767	0.234187	0.44	0.348	1
21	rps19	0.475058	0.222883	0.367	0.357	1
21	si:ch211-251b21.1	0.631806	0.227374	0.532	0.509	1
22	si:ch73-1a9.4	4.59241e-06	0.339594	0.264	0.032	0.0889365
22	scg5	8.6823e-06	0.450694	0.397	0.128	0.168142
22	mt-co2	0.0459354	0.269251	0.603	0.489	1
22	pcdh19	0.139912	0.226143	0.57	0.489	1
22	rnf220a	0.206277	0.274728	0.281	0.213	1
22	spon1a	0.228486	0.461959	0.322	0.277	1
22	luzp2	0.367751	0.295301	0.405	0.362	1
23	scg5	1.25594e-11	0.767785	0.613	0.162	2.43226e-07
23	si:ch73-1a9.4	1.4164e-07	0.403356	0.237	0	0.002743
23	agap3	0.00409198	0.235969	0.258	0.105	1
23	grin1a	0.0115522	0.243105	0.452	0.295	1
23	egr4	0.0119812	0.211006	0.226	0.095	1
23	calm3a	0.0141853	0.200178	0.204	0.086	1
23	mt-co2	0.0293812	0.292923	0.667	0.543	1
23	unc5a	0.0433219	0.205893	0.355	0.219	1
23	ncam2	0.0556489	0.451796	0.452	0.343	1
23	map2	0.0671858	0.214346	0.398	0.276	1
23	adarb1b	0.0747981	0.21042	0.247	0.152	1
23	ajap1	0.164516	0.226434	0.333	0.267	1
23	si:dkey-172j4.3	0.175682	0.20703	0.29	0.219	1
23	mt-co3	0.175973	0.266461	0.645	0.562	1
23	nptna	0.176972	0.213561	0.419	0.343	1
23	si:dkey-205h13.1	0.185523	0.213306	0.398	0.324	1
23	nrxn3a	0.449625	0.207655	0.581	0.581	1
24	scg5	7.56927e-12	0.765535	0.587	0.108	1.46586e-07
24	si:ch73-1a9.4	4.46953e-06	0.291308	0.261	0.029	0.086557
24	si:dkey-205h13.1	0.000290438	0.402248	0.37	0.147	1
24	glra3	0.00848109	0.280653	0.239	0.098	1
24	brinp2	0.0170927	0.32263	0.304	0.176	1
24	ntrk3a	0.0180413	0.28213	0.326	0.186	1
24	mt-co2	0.0212963	0.428601	0.663	0.549	1
24	spock3	0.021901	0.206811	0.315	0.176	1
24	olfm2a	0.0256484	0.205079	0.457	0.294	1
24	mt-cyb	0.0289611	0.282956	0.435	0.304	1
24	adam22	0.0332747	0.207757	0.261	0.137	1
24	c1qtnf4	0.0506259	0.205006	0.283	0.167	1
24	ncam1a	0.0591883	0.205894	0.283	0.176	1
24	hs3st4	0.0597098	0.440418	0.413	0.284	1
24	efna3a	0.0614064	0.208735	0.239	0.137	1
24	pcdh11	0.0905854	0.231919	0.337	0.245	1
24	mt-atp6	0.101502	0.269158	0.457	0.343	1
24	grip1	0.118203	0.205447	0.283	0.196	1
24	scg2b	0.145941	0.23692	0.348	0.255	1
24	h1-0	0.149984	0.205894	0.272	0.196	1
24	zfhx4	0.167066	0.218498	0.565	0.49	1
24	IGLON5	0.167633	0.241376	0.391	0.314	1
24	pcdh11.1	0.231378	0.324841	0.435	0.412	1
24	nlgn1	0.314117	0.300141	0.478	0.441	1
24	adgrl2a	0.391122	0.238749	0.239	0.196	1
25	scg5	2.59889e-08	0.616005	0.505	0.096	0.000503301
25	si:ch73-1a9.4	2.33616e-07	0.482703	0.356	0.027	0.00452421
25	atp1a1a.1	0.000402031	0.383091	0.446	0.178	1
25	clstn3	0.000907943	0.3777	0.366	0.151	1
25	si:dkey-205h13.1	0.0024951	0.417442	0.386	0.178	1
25	sgce	0.0159974	0.205385	0.307	0.151	1
25	atp1b3b	0.0192294	0.20338	0.307	0.151	1
25	syt11a	0.0204509	0.211623	0.396	0.233	1
25	atpv0e2	0.0205484	0.277856	0.406	0.247	1
25	itm2ca	0.0286671	0.216111	0.287	0.151	1
25	ncam1a	0.046898	0.207611	0.287	0.164	1
25	rnasekb	0.0480446	0.211093	0.644	0.466	1
25	agrn	0.0483029	0.226758	0.485	0.342	1
25	lrrc7	0.0552705	0.200968	0.238	0.123	1
25	scg2b	0.0591816	0.396386	0.366	0.274	1
25	iqsec1b	0.0650304	0.294114	0.416	0.288	1
25	C7H4orf48	0.0693102	0.217102	0.406	0.288	1
25	pcdh19	0.110311	0.244036	0.208	0.123	1
25	mt-cyb	0.110767	0.234996	0.465	0.356	1
25	edil3a	0.118765	0.218247	0.366	0.26	1
25	atp2b3b	0.143161	0.291943	0.327	0.219	1
25	adcyap1b	0.244955	0.286928	0.406	0.342	1
25	grid1b	0.363368	0.451354	0.436	0.397	1
25	adgrl1a	0.699773	0.228602	0.584	0.562	1
26	si:ch73-1a9.4	3.15507e-06	0.391438	0.271	0.022	0.061101
26	scg5	2.83137e-05	0.444854	0.365	0.101	0.548323
26	atp2b1a	0.00336342	0.286733	0.318	0.135	1
26	rps19	0.0107938	0.232992	0.2	0.067	1
26	acin1a	0.0125367	0.260846	0.224	0.09	1
26	kirrel3l	0.0181319	0.338016	0.294	0.146	1
26	rps15a	0.0194312	0.221317	0.2	0.079	1
26	bcl11ba	0.0300862	0.291409	0.482	0.326	1
26	gli3	0.0328366	0.324876	0.259	0.135	1
26	pax7b	0.0331177	0.294611	0.282	0.157	1
26	tshz1	0.0617944	0.312503	0.341	0.225	1
26	agrn	0.0650076	0.254546	0.318	0.191	1
26	gpm6ba	0.0881268	0.20517	0.2	0.112	1
26	pcdh7b	0.173698	0.2355	0.341	0.494	1
26	gria4b	0.207158	0.327467	0.376	0.303	1
26	ptprua	0.251068	0.236267	0.271	0.202	1
26	gria4a	0.273472	0.203846	0.271	0.213	1
26	rnasekb	0.330732	0.253043	0.506	0.506	1
26	edil3a	0.638683	0.263379	0.353	0.337	1
27	scg5	1.34434e-09	0.61635	0.565	0.111	2.60346e-05
27	C7H4orf48	0.000382804	0.345497	0.471	0.21	1
27	sec62	0.00241727	0.255554	0.318	0.123	1
27	celf5a	0.0029267	0.348685	0.518	0.284	1
27	si:ch73-1a9.4	0.00342757	0.221508	0.2	0.049	1
27	baiap3	0.00519227	0.293029	0.235	0.074	1
27	serinc1	0.00891925	0.31873	0.647	0.481	1
27	appa	0.011865	0.21223	0.4	0.21	1
27	ncam2	0.0189704	0.455374	0.482	0.296	1
27	itm2ca	0.0245767	0.22814	0.306	0.16	1
27	cntnap2a	0.0262777	0.308097	0.471	0.309	1
27	nlgn3a	0.0293782	0.242843	0.235	0.111	1
27	nectin1b	0.029612	0.249831	0.412	0.247	1
27	grin2bb	0.0330101	0.235314	0.376	0.235	1
27	clstn1	0.0349886	0.210567	0.482	0.321	1
27	hdac4	0.0513376	0.205466	0.318	0.185	1
27	msi2b	0.0525948	0.334608	0.459	0.309	1
27	si:dkey-205h13.1	0.0567768	0.208561	0.412	0.259	1
27	tenm4	0.0572595	0.228364	0.365	0.235	1
27	syt1a	0.0774372	0.299385	0.576	0.444	1
27	epha4b	0.0887836	0.245961	0.2	0.111	1
27	erbb4b	0.0937589	0.302428	0.247	0.148	1
27	gria1a	0.203377	0.200548	0.282	0.21	1
27	lrp1ba.1	0.230389	0.23679	0.2	0.136	1
27	si:dkey-175g6.2	0.347541	0.227441	0.212	0.16	1
27	grid1b	0.592271	0.248429	0.412	0.407	1
28	her4.4	4.87557e-05	0.335271	0.25	0.025	0.944203
28	robo1	0.00830721	0.293711	0.226	0.076	1
28	zc3h11a	0.00934004	0.205646	0.202	0.063	1
28	rpl38	0.0173321	0.26165	0.226	0.089	1
28	brsk2b	0.0198385	0.206919	0.238	0.101	1
28	rtn1a	0.025125	0.293026	0.452	0.304	1
28	gpm6ab	0.027677	0.212844	0.321	0.165	1
28	si:dkey-151g10.6	0.0479021	0.26398	0.417	0.291	1
28	lpin1	0.0537384	0.4379	0.381	0.266	1
28	mt-co3	0.0568896	0.262278	0.631	0.43	1
28	tenm3	0.117223	0.274033	0.286	0.19	1
28	adgrl2a	0.127438	0.230286	0.238	0.152	1
28	mt-co2	0.15552	0.275952	0.583	0.506	1
28	ctsla	0.313302	0.228946	0.524	0.481	1
28	mt-co1	0.375639	0.245532	0.464	0.443	1
28	mt2	0.404467	0.242977	0.369	0.342	1
29	scg5	9.41439e-07	0.586422	0.462	0.101	0.0182319
29	egr4	0.00109292	0.302732	0.205	0.029	1
29	grm6a	0.00136795	0.319798	0.231	0.043	1
29	sltm	0.00201227	0.248008	0.244	0.058	1
29	gpr78a	0.00979347	0.243025	0.205	0.058	1
29	hdac4	0.0101472	0.228379	0.205	0.058	1
29	cachd1	0.0109811	0.256775	0.282	0.116	1
29	brinp2	0.0207443	0.213582	0.205	0.072	1
29	dpp6a	0.0226819	0.22366	0.205	0.072	1
29	lrrn1	0.0313757	0.200192	0.218	0.087	1
29	camta1b	0.0407234	0.219781	0.231	0.101	1
29	gabbr1b	0.0789804	0.200192	0.205	0.101	1
29	msi2b	0.0826773	0.332136	0.641	0.536	1
29	rps5	0.119117	0.233587	0.205	0.116	1
29	rplp1	0.129418	0.227189	0.385	0.261	1
29	scg2b	0.13286	0.263695	0.5	0.406	1
29	baiap2a	0.136629	0.201634	0.205	0.116	1
29	dscamb	0.231921	0.204993	0.346	0.261	1
29	ccka	0.253474	0.275249	0.308	0.232	1
29	rtn1a	0.462374	0.21784	0.603	0.58	1
29	rpl39	0.688333	0.214701	0.295	0.29	1
30	mt-nd4	0.00324222	0.474048	0.382	0.162	1
30	si:ch211-140m22.7	0.00712698	0.20075	0.2	0.044	1
30	pnisr	0.00755922	0.343578	0.273	0.088	1
30	pabpc1a	0.00817694	0.271752	0.364	0.147	1
30	rpl12	0.00821635	0.408673	0.509	0.265	1
30	nkain2	0.0195124	0.224803	0.2	0.059	1
30	abat	0.0197856	0.210525	0.291	0.118	1
30	serinc1	0.0224	0.287244	0.291	0.132	1
30	NPAS3	0.0236011	0.336477	0.418	0.235	1
30	ccnd2a	0.0250551	0.318703	0.618	0.426	1
30	syt1a	0.0252361	0.267629	0.255	0.103	1
30	mt-nd2	0.0310791	0.229141	0.255	0.103	1
30	hmgn2	0.0320607	0.266026	0.2	0.074	1
30	ctnna2	0.0390079	0.267109	0.2	0.074	1
30	sptbn1	0.0418081	0.206567	0.218	0.088	1
30	dlg2	0.0418123	0.228101	0.236	0.103	1
30	meis1b	0.0485112	0.353932	0.4	0.265	1
30	dusp19b	0.063389	0.286738	0.218	0.103	1
30	mt2	0.0666981	0.455247	0.364	0.221	1
30	hs2st1b	0.0695949	0.229141	0.255	0.132	1
30	nrxn1a	0.077396	0.209242	0.218	0.103	1
30	foxo3b	0.0825872	0.204224	0.364	0.235	1
30	kirrel3l	0.0850876	0.236562	0.309	0.176	1
30	zgc:194659	0.0897444	0.3217	0.418	0.294	1
30	nfixb	0.150286	0.355856	0.491	0.397	1
30	rps10	0.175021	0.212127	0.527	0.382	1
30	slc6a1b	0.191055	0.341727	0.2	0.118	1
30	ntm	0.211331	0.251241	0.527	0.412	1
30	grid2	0.237418	0.291889	0.382	0.309	1
30	DDX17	0.242063	0.242678	0.382	0.309	1
30	fabp7a	0.580619	0.446476	0.418	0.397	1
30	si:dkey-205h13.1	0.670618	0.296517	0.418	0.426	1
30	mt-co3	0.882803	0.306103	0.582	0.647	1
30	si:ch211-251b21.1	0.911115	0.284808	0.636	0.721	1
31	scg5	0.000209174	0.548688	0.411	0.115	1
31	zic2a	0.00275724	0.277416	0.357	0.115	1
31	si:ch73-1a9.4	0.0030623	0.27094	0.268	0.066	1
31	pik3r6a	0.00336232	0.269603	0.411	0.148	1
31	hmgb1a	0.00533121	0.331187	0.357	0.131	1
31	brd3b	0.00799309	0.210845	0.214	0.049	1
31	dachd	0.0119822	0.273408	0.357	0.148	1
31	grid2	0.0175683	0.359823	0.286	0.115	1
31	ppp2r5a	0.0190212	0.266747	0.214	0.066	1
31	ptgdsb.1	0.0205224	0.326916	0.232	0.082	1
31	cadpsb	0.0228726	0.228735	0.232	0.082	1
31	DOCK4	0.024756	0.386417	0.446	0.279	1
31	sv2a	0.0287944	0.20704	0.25	0.098	1
31	syt9b	0.03011	0.329833	0.411	0.246	1
31	cngb3.1	0.0382411	0.266747	0.214	0.082	1
31	mt-co3	0.0435811	0.316027	0.875	0.754	1
31	mdkb	0.0456368	0.207214	0.696	0.541	1
31	h1-10	0.0469092	0.379722	0.286	0.148	1
31	h1-0	0.0472039	0.202454	0.304	0.148	1
31	pam	0.0491598	0.355329	0.464	0.311	1
31	atp2b4	0.0544946	0.258312	0.625	0.41	1
31	mt-co1	0.0551096	0.281812	0.679	0.557	1
31	smdt1b	0.0837486	0.205845	0.232	0.115	1
31	tafa5a	0.0945263	0.219141	0.571	0.41	1
31	aplp1	0.101177	0.262359	0.518	0.393	1
31	negr1	0.106774	0.21896	0.268	0.148	1
31	cadps2	0.109759	0.269701	0.857	0.721	1
31	ptprn2	0.110943	0.223687	0.732	0.574	1
31	lrp1ba.1	0.121374	0.262785	0.214	0.115	1
31	lhx9	0.198659	0.227005	0.446	0.344	1
31	hs2st1b	0.204197	0.208774	0.321	0.23	1
31	grid1a	0.239476	0.259266	0.304	0.23	1
31	LRFN2	0.261884	0.219141	0.482	0.426	1
31	mt-co2	0.277728	0.244689	0.714	0.639	1
31	kctd8	0.28753	0.255294	0.429	0.361	1
31	ano2b	0.299944	0.236764	0.768	0.738	1
31	adcyap1b	0.333781	0.347943	0.625	0.574	1
31	nwd2	0.366708	0.219787	0.911	0.803	1
31	TENM2	0.69145	0.20311	0.286	0.262	1
32	scg5	1.66015e-05	0.669433	0.388	0.042	0.321506
32	BRSK2	0.00317766	0.313554	0.209	0.021	1
32	si:ch73-1a9.4	0.00424968	0.267335	0.239	0.042	1
32	nlgn4xa	0.00609037	0.276672	0.328	0.104	1
32	atp2b1a	0.00897837	0.287548	0.313	0.104	1
32	mycbp2	0.010901	0.298747	0.299	0.104	1
32	celf4	0.0113201	0.270194	0.418	0.188	1
32	ralgapa2	0.012237	0.294167	0.269	0.083	1
32	mt-co2	0.0156105	0.474019	0.716	0.479	1
32	camk2b1	0.0159372	0.298747	0.284	0.104	1
32	ppdpfb	0.0166375	0.206929	0.299	0.104	1
32	elmo1	0.0181327	0.310287	0.254	0.083	1
32	si:dkey-205h13.1	0.0198516	0.407842	0.269	0.104	1
32	sec62	0.023091	0.260805	0.358	0.167	1
32	cdh18a	0.027427	0.238765	0.209	0.062	1
32	atxn1a	0.0292376	0.204	0.209	0.062	1
32	hs3st2	0.0301222	0.266686	0.239	0.083	1
32	rapgef2	0.0301499	0.27178	0.269	0.104	1
32	rnasekb	0.0341998	0.293314	0.612	0.417	1
32	kirrel3a	0.0420983	0.481071	0.343	0.188	1
32	cry3a	0.0433469	0.210751	0.224	0.083	1
32	tbkbp1	0.0450493	0.210751	0.224	0.083	1
32	r3hdm1	0.0480687	0.299387	0.746	0.625	1
32	vdrb	0.0500144	0.225142	0.328	0.167	1
32	map1aa	0.0503564	0.290249	0.358	0.208	1
32	ywhag1	0.0515938	0.239719	0.269	0.125	1
32	ctnna2	0.0549169	0.210751	0.373	0.208	1
32	elmod1	0.0588252	0.217218	0.239	0.104	1
32	rps5	0.0620206	0.210751	0.209	0.083	1
32	h1-10	0.0620245	0.261377	0.209	0.083	1
32	kcnc1a	0.0631472	0.261076	0.269	0.125	1
32	ajap1	0.0642395	0.247912	0.597	0.438	1
32	nr1d2a	0.0642956	0.200344	0.239	0.104	1
32	pvrl2l	0.0685411	0.270946	0.328	0.188	1
32	ctsf	0.0710115	0.27178	0.254	0.125	1
32	hsp90ab1	0.0784617	0.241339	0.373	0.229	1
32	afdna	0.0807489	0.250677	0.254	0.125	1
32	nectin1b	0.0932066	0.255839	0.269	0.146	1
32	drd4-rs	0.0942716	0.220968	0.433	0.25	1
32	opcml	0.103889	0.213247	0.224	0.104	1
32	ppfia2	0.109805	0.290921	0.433	0.312	1
32	kcnd2	0.11664	0.270194	0.343	0.229	1
32	ncanb	0.117549	0.200344	0.209	0.104	1
32	cacna1aa	0.119411	0.240572	0.284	0.167	1
32	serinc1	0.122862	0.352412	0.552	0.479	1
32	kidins220b	0.124578	0.219313	0.403	0.25	1
32	sema6e	0.127565	0.270946	0.254	0.146	1
32	sncb	0.142566	0.245855	0.299	0.188	1
32	luzp2	0.143025	0.222888	0.269	0.146	1
32	epb41a	0.15379	0.231992	0.358	0.25	1
32	hs3st4	0.164364	0.217871	0.373	0.25	1
32	epha6	0.201768	0.237102	0.299	0.188	1
32	IGLON5	0.201996	0.260561	0.269	0.167	1
32	dgkh	0.215383	0.240572	0.269	0.188	1
32	nrxn3a	0.251691	0.285896	0.224	0.146	1
32	brinp2	0.260217	0.282173	0.463	0.396	1
32	sypa	0.320629	0.237102	0.328	0.271	1
32	ntrk3a	0.375555	0.225142	0.463	0.417	1
32	neurod1	0.418673	0.208533	0.269	0.208	1
32	mef2cb	0.496822	0.225142	0.209	0.167	1
32	pcdh7b	0.55019	0.205119	0.567	0.542	1
33	scg5	8.23145e-08	0.76651	0.569	0.089	0.0015941
33	si:ch73-1a9.4	6.11584e-05	0.38327	0.293	0.018	1
33	snphb	0.00240069	0.212408	0.328	0.089	1
33	gpr85	0.00440417	0.28058	0.328	0.107	1
33	CU639469.1	0.00496891	0.256555	0.241	0.054	1
33	gria1a	0.00702206	0.30927	0.259	0.071	1
33	tmem59l	0.00709808	0.279523	0.466	0.214	1
33	adarb2	0.00718547	0.455559	0.345	0.125	1
33	phf2	0.0088647	0.276184	0.224	0.054	1
33	gabra1	0.00956827	0.285423	0.276	0.089	1
33	syt11a	0.0113655	0.347923	0.362	0.161	1
33	emc4	0.0128329	0.232308	0.241	0.071	1
33	GALNTL6	0.0155916	0.564456	0.448	0.25	1
33	hmgb1a	0.0168978	0.289224	0.328	0.143	1
33	astn1	0.0181822	0.257496	0.259	0.089	1
33	appa	0.0214544	0.267114	0.397	0.196	1
33	si:ch211-168d23.3	0.0219993	0.212408	0.224	0.071	1
33	anks1b	0.0243501	0.289224	0.293	0.125	1
33	slc4a10a	0.0247574	0.220022	0.276	0.107	1
33	slc6a1b	0.0311045	0.37067	0.707	0.5	1
33	srgap3	0.0321849	0.204631	0.241	0.089	1
33	brinp2	0.0324359	0.311944	0.259	0.107	1
33	enox2	0.0367683	0.200913	0.241	0.089	1
33	si:dkey-205h13.1	0.0379884	0.248934	0.586	0.339	1
33	zc3h11a	0.0390709	0.208461	0.207	0.071	1
33	gphna	0.0408205	0.247455	0.224	0.089	1
33	cacna1ha	0.0462296	0.28058	0.241	0.107	1
33	epha4b	0.0489915	0.243105	0.241	0.107	1
33	cadpsa	0.0489915	0.243105	0.241	0.107	1
33	si:ch211-26b3.4	0.0518829	0.223996	0.241	0.107	1
33	pcdh1b	0.0573715	0.253527	0.569	0.357	1
33	agrn	0.0625099	0.236951	0.31	0.161	1
33	RAPH1	0.0643534	0.200913	0.259	0.125	1
33	ptprn2	0.0655787	0.278682	0.448	0.286	1
33	grid1a	0.0775981	0.222392	0.31	0.161	1
33	adgrl1a	0.0857688	0.331844	0.621	0.464	1
33	ogt.1.1	0.0858376	0.271302	0.483	0.357	1
33	dab1a	0.0967732	0.238881	0.345	0.196	1
33	ptprfb	0.0981448	0.25024	0.31	0.179	1
33	atpv0e2	0.105388	0.203131	0.483	0.339	1
33	rnasekb	0.110891	0.227675	0.638	0.464	1
33	mt-atp6	0.124276	0.267903	0.431	0.268	1
33	zgc:153409	0.129178	0.219463	0.328	0.214	1
33	hs2st1b	0.149114	0.219463	0.31	0.196	1
33	msi2b	0.187919	0.209018	0.345	0.25	1
33	nrxn1a	0.613406	0.321343	0.569	0.625	1
34	scg5	9.8905e-09	0.986021	0.607	0.064	0.000191539
34	kidins220b	0.00156215	0.375265	0.393	0.106	1
34	tafa5a	0.00334026	0.512769	0.286	0.064	1
34	si:ch73-1a9.4	0.00348041	0.270796	0.214	0.021	1
34	kmt2cb	0.00352384	0.249734	0.214	0.021	1
34	pcdh19	0.00499026	0.415612	0.429	0.191	1
34	nbeab	0.0055873	0.360211	0.304	0.085	1
34	pcdh7b	0.00814871	0.549553	0.643	0.404	1
34	macrod2	0.0115838	0.241049	0.214	0.043	1
34	atp1b2a	0.0143661	0.251276	0.339	0.128	1
34	syngap1b	0.0189744	0.232661	0.232	0.064	1
34	DOCK4	0.0191609	0.256248	0.268	0.085	1
34	gria1a	0.0228606	0.373776	0.339	0.149	1
34	mgat4c	0.0247051	0.236619	0.232	0.064	1
34	gabbr1b	0.027743	0.290856	0.429	0.234	1
34	tmed7	0.0280054	0.264633	0.25	0.085	1
34	TMEM132C.2	0.0289147	0.273303	0.214	0.064	1
34	cacna1ab	0.0344473	0.275613	0.268	0.106	1
34	LRRTM4.1	0.0358323	0.277749	0.304	0.128	1
34	C7H4orf48	0.0368913	0.261807	0.5	0.298	1
34	snphb	0.0378985	0.240274	0.321	0.149	1
34	rnasekb	0.0431124	0.302202	0.732	0.489	1
34	elmod1	0.0469758	0.228767	0.286	0.128	1
34	nsg2	0.0486259	0.237869	0.661	0.404	1
34	tenm1	0.0544735	0.240274	0.304	0.149	1
34	marcksl1a	0.0594726	0.211181	0.357	0.191	1
34	pvrl2l	0.0594975	0.267241	0.25	0.106	1
34	lrrc4ba	0.065436	0.246805	0.375	0.213	1
34	tnksa	0.067543	0.244734	0.214	0.085	1
34	neto1l	0.0692914	0.296127	0.268	0.128	1
34	adgrb1a	0.0706486	0.218125	0.321	0.17	1
34	hsp90ab1	0.0770846	0.277749	0.286	0.149	1
34	scg2b	0.0802488	0.362754	0.661	0.532	1
34	slc6a1a	0.0920414	0.295855	0.464	0.319	1
34	mt-atp6	0.102551	0.393597	0.429	0.319	1
34	grin2ab	0.108379	0.256248	0.214	0.106	1
34	TENM2	0.114772	0.332196	0.429	0.298	1
34	dab1a	0.135703	0.228767	0.232	0.128	1
34	ptprn2	0.145753	0.249734	0.464	0.34	1
34	ncam2	0.151915	0.344169	0.482	0.362	1
34	csmd3a	0.15221	0.222143	0.339	0.213	1
34	csmd2	0.152269	0.309113	0.411	0.277	1
34	cacna2d2a	0.153207	0.208814	0.393	0.255	1
34	kirrel3a	0.191214	0.451778	0.214	0.128	1
34	GALNTL6	0.22861	0.434446	0.304	0.213	1
34	mt-co2	0.317349	0.263155	0.661	0.596	1
34	hs3st4	0.357007	0.260047	0.411	0.34	1
34	rbfox1	0.423178	0.325937	0.357	0.298	1
34	grid2	0.483124	0.210206	0.411	0.362	1
34	adcyap1b	0.811698	0.216719	0.25	0.234	1
35	mbpa	0.00473664	1.15525	0.358	0.067	1
35	cd59	0.00554334	2.14746	0.34	0.067	1
35	erbb4b	0.00714158	0.407239	0.453	0.167	1
35	timd4	0.00721757	0.560841	0.283	0.033	1
35	cldnk	0.00980606	1.60896	0.321	0.067	1
35	cx27.5	0.0149417	0.344556	0.396	0.133	1
35	flj13639	0.0160772	0.445757	0.245	0.033	1
35	cldn19	0.0183896	0.284323	0.245	0.033	1
35	csrp1b	0.0189391	0.453593	0.226	0.033	1
35	mag	0.0202833	0.778883	0.264	0.067	1
35	ajap1	0.0209571	0.269168	0.226	0.033	1
35	ulk2	0.0212445	0.247142	0.226	0.033	1
35	plp1b	0.0257273	1.31647	0.321	0.1	1
35	mpz	0.0285763	1.53417	0.264	0.067	1
35	ly75	0.029316	0.453593	0.208	0.033	1
35	rpl38	0.0317675	0.224774	0.208	0.033	1
35	zgc:153704	0.0330347	0.954755	0.208	0.033	1
35	elovl1b	0.0333777	0.645288	0.264	0.067	1
35	CU856623.1	0.0362476	0.308253	0.208	0.033	1
35	nrxn2b	0.0441874	0.223364	0.245	0.067	1
35	zbtb16a	0.0441874	0.223364	0.245	0.067	1
35	qki2	0.0468009	0.297615	0.34	0.133	1
35	zgc:174888	0.0514498	0.241254	0.245	0.067	1
35	si:ch211-133n4.4	0.055222	0.335475	0.642	0.433	1
35	si:ch73-335m24.2	0.0573453	0.543543	0.283	0.1	1
35	si:ch211-140m22.7	0.0627313	0.223364	0.226	0.067	1
35	nkx2.2a	0.0719291	0.281332	0.302	0.133	1
35	ndfip1	0.0749993	0.222039	0.264	0.1	1
35	si:dkey-200l5.4	0.0840875	1.05838	0.264	0.1	1
35	rpl39	0.0879492	0.312826	0.34	0.167	1
35	zranb2	0.0880711	0.223364	0.208	0.067	1
35	TENM3	0.0880711	0.223364	0.208	0.067	1
35	nlgn2b	0.0880711	0.223364	0.208	0.067	1
35	flot2a	0.0906298	0.201338	0.208	0.067	1
35	npc2	0.0906298	0.201338	0.208	0.067	1
35	nfasca	0.0933244	0.256973	0.34	0.167	1
35	lrp1ab	0.0946581	0.263859	0.245	0.1	1
35	mt2	0.10029	0.2431	0.208	0.067	1
35	atpv0e2	0.102515	0.2431	0.245	0.1	1
35	stxbp6l	0.10359	0.200032	0.208	0.067	1
35	mt-co3	0.104236	0.446903	0.472	0.3	1
35	serinc1	0.109545	0.303298	0.66	0.567	1
35	lmo7a	0.113726	0.256973	0.208	0.067	1
35	gpatch8	0.116791	0.25914	0.321	0.167	1
35	sorcs2	0.15166	0.278506	0.302	0.167	1
35	cd9b	0.153506	0.671569	0.226	0.1	1
35	ptprsa.1	0.154679	0.241254	0.264	0.133	1
35	zgc:194659	0.169633	0.312826	0.321	0.2	1
35	itm2cb	0.238444	0.217444	0.283	0.167	1
35	faua	0.254831	0.237864	0.302	0.2	1
35	rnf145a	0.288068	0.216445	0.34	0.233	1
35	cd81a	0.294622	0.236686	0.566	0.467	1
35	cd82a	0.299408	0.419021	0.679	0.6	1
35	rnasekb	0.321566	0.212137	0.472	0.4	1
35	gpm6bb	0.370925	0.215496	0.34	0.267	1
35	mt-co2	0.492857	0.405741	0.377	0.333	1
35	ncam2	0.494553	0.210679	0.434	0.4	1
36	si:ch73-1a9.4	0.000714125	0.314873	0.244	0	1
36	scg5	0.00160422	0.38986	0.268	0.024	1
36	bcl11ba	0.00348529	0.648874	0.39	0.119	1
36	vdrb	0.00420378	0.400893	0.317	0.071	1
36	adam23a	0.00781367	0.303254	0.22	0.024	1
36	plxna3	0.0101026	0.302699	0.366	0.119	1
36	fam13b	0.0113411	0.275774	0.244	0.048	1
36	ctdspla	0.0113411	0.303254	0.244	0.048	1
36	gria3b	0.0217152	0.2978	0.512	0.238	1
36	ctsf	0.0221701	0.21919	0.22	0.048	1
36	dscaml1	0.023229	0.425956	0.561	0.357	1
36	tra2a	0.0292205	0.270833	0.244	0.071	1
36	rpl37.1	0.0482596	0.350793	0.317	0.143	1
36	mt-nd1	0.0487153	0.313067	0.293	0.119	1
36	GALNTL6	0.0512387	0.420419	0.512	0.31	1
36	kidins220b	0.0523219	0.243352	0.22	0.071	1
36	apc2	0.0549152	0.215338	0.22	0.071	1
36	nectin1b	0.0569073	0.302699	0.317	0.143	1
36	nrxn2a	0.0576462	0.416636	0.585	0.381	1
36	sgip1a	0.0653794	0.266091	0.244	0.095	1
36	eef1a1a	0.0689018	0.208097	0.22	0.071	1
36	kirrel1b	0.0693105	0.211643	0.244	0.095	1
36	agrn	0.0695354	0.347356	0.488	0.286	1
36	celf5a	0.0712587	0.324272	0.439	0.286	1
36	snap25a	0.0769917	0.235064	0.268	0.119	1
36	NPAS3	0.0856535	0.512813	0.439	0.286	1
36	ntm	0.0899094	0.395168	0.585	0.405	1
36	rbfox1	0.0902715	0.272925	0.585	0.381	1
36	ebf3a.1	0.0986154	0.351239	0.366	0.214	1
36	grid1b	0.100461	0.487278	0.366	0.238	1
36	abat	0.110564	0.211643	0.22	0.095	1
36	nlgn4xa	0.112507	0.288522	0.341	0.19	1
36	clstn2	0.112896	0.22741	0.341	0.19	1
36	hsp90ab1	0.128177	0.20469	0.415	0.262	1
36	aff2	0.130834	0.394941	0.488	0.381	1
36	mgat4c	0.14311	0.20469	0.244	0.119	1
36	cacng8b	0.1475	0.273552	0.293	0.167	1
36	si:ch211-133n4.4	0.150534	0.20469	0.268	0.143	1
36	lrrc4ba	0.152557	0.244983	0.341	0.214	1
36	dacha	0.154963	0.367341	0.268	0.143	1
36	tenm3	0.179399	0.261041	0.317	0.19	1
36	ebf1b	0.186486	0.207602	0.293	0.167	1
36	nsg2	0.191894	0.267965	0.39	0.262	1
36	nlgn1	0.19763	0.271206	0.537	0.405	1
36	auts2a	0.200923	0.360536	0.585	0.429	1
36	grip1	0.202258	0.208097	0.22	0.119	1
36	nr1d2a	0.229189	0.220321	0.317	0.214	1
36	gria4b	0.261983	0.201875	0.39	0.286	1
36	pabpc1a	0.285573	0.24889	0.244	0.167	1
36	cadm4	0.288353	0.306067	0.366	0.286	1
36	hs3st4	0.317109	0.28168	0.439	0.31	1
36	mt-cyb	0.364401	0.2978	0.463	0.429	1
36	adgrl1a	0.366664	0.241216	0.512	0.429	1
36	nrxn3a	0.680383	0.221179	0.317	0.286	1
37	hmgb1a	0.000923664	0.378512	0.3	0	1
37	rps9	0.00182496	0.420764	0.35	0.032	1
37	celf5a	0.0090695	0.485427	0.2	0	1
37	havcr1	0.0158463	0.930609	0.3	0.065	1
37	ms4a17a.9	0.0227148	0.342762	0.275	0.065	1
37	b2ml	0.0239061	0.272726	0.325	0.097	1
37	arl6ip1	0.0350516	0.332708	0.2	0.032	1
37	slc3a2a	0.0364824	0.587874	0.25	0.065	1
37	csf1rb	0.0365988	0.246978	0.2	0.032	1
37	nop56	0.0373378	0.217231	0.2	0.032	1
37	ctsz	0.0379312	0.288314	0.25	0.065	1
37	sec61g	0.0379312	0.288314	0.25	0.065	1
37	rpl7	0.0458033	0.266984	0.4	0.161	1
37	rps3a	0.0463807	0.266984	0.425	0.194	1
37	rps13	0.0549097	0.301062	0.425	0.194	1
37	ccl34b.1	0.0556386	1.48677	0.425	0.226	1
37	calcrla	0.0622879	0.260299	0.225	0.065	1
37	rpl13a	0.0642597	0.217231	0.275	0.097	1
37	eef2b	0.0646731	0.23173	0.225	0.065	1
37	scpep1	0.0738833	0.257873	0.225	0.065	1
37	rpl3	0.0755488	0.360966	0.3	0.129	1
37	lgals3bpb	0.0802203	0.37511	0.225	0.065	1
37	tspan36	0.0833828	0.451696	0.25	0.097	1
37	tmem176	0.0968676	0.260299	0.2	0.065	1
37	srgap2	0.0968676	0.260299	0.2	0.065	1
37	atp6v1h	0.104357	0.202584	0.2	0.065	1
37	abca1b	0.104357	0.202584	0.2	0.065	1
37	eif4ebp3l	0.104357	0.202584	0.2	0.065	1
37	adgrl1a	0.107149	0.299693	0.2	0.065	1
37	rps12	0.115579	0.206003	0.4	0.226	1
37	rps6	0.117155	0.284345	0.275	0.129	1
37	rps21	0.132496	0.262319	0.425	0.226	1
37	mt-nd1	0.141177	0.291231	0.375	0.226	1
37	rpl30	0.144033	0.217231	0.225	0.097	1
37	slc22a21	0.152531	0.329705	0.225	0.097	1
37	rps15	0.162696	0.241077	0.375	0.226	1
37	asah1b	0.165005	0.203425	0.225	0.097	1
37	apoc1	0.167507	0.947142	0.525	0.484	1
37	mt-cyb	0.169771	0.263034	0.7	0.581	1
37	zgc:171772	0.174447	0.284345	0.45	0.29	1
37	etnk1	0.209779	0.245245	0.2	0.097	1
37	rpl7a	0.212795	0.251996	0.4	0.258	1
37	mt-co2	0.221152	0.253757	0.85	0.774	1
37	rplp1	0.221549	0.302961	0.5	0.387	1
37	pag1	0.229797	0.217231	0.2	0.097	1
37	rps27a	0.250108	0.281361	0.475	0.387	1
37	diaph2	0.254565	0.255705	0.3	0.194	1
37	rpl22	0.254565	0.23017	0.3	0.194	1
37	atp1b1a	0.262409	0.31034	0.225	0.129	1
37	clstn1	0.262409	0.230906	0.225	0.129	1
37	faua	0.306155	0.229509	0.325	0.226	1
37	apoeb	0.340732	1.08293	0.45	0.387	1
37	slc3a2b	0.347457	0.276124	0.325	0.194	1
37	mt-co1	0.371951	0.300286	0.675	0.613	1
37	serbp1a	0.378252	0.203425	0.2	0.129	1
37	zgc:158423	0.395779	0.434822	0.3	0.226	1
37	tfpia	0.459585	0.395828	0.35	0.29	1
37	si:dkey-151g10.6	0.476249	0.208129	0.55	0.484	1
37	mt-co3	0.494103	0.398678	0.725	0.742	1
37	rps14	0.544681	0.228913	0.325	0.29	1
37	lgmn	0.626908	0.207383	0.275	0.226	1
37	igfbp2a	0.739167	0.246377	0.2	0.258	1
37	si:dkeyp-106c3.1	0.987029	0.250398	0.2	0.226	1
37	mdka	1	0.241684	0.4	0.419	1
38	fabp7a	0.00182079	0.551015	0.302	0	1
38	atp5l	0.00731501	0.379249	0.302	0.037	1
38	si:ch73-233f7.1	0.00742345	0.301656	0.233	0	1
38	ralbp1	0.0118058	0.274175	0.209	0	1
38	ndufb4	0.0118058	0.274175	0.209	0	1
38	sypa	0.011885	0.328623	0.209	0	1
38	mtss1lb	0.024222	0.303532	0.302	0.074	1
38	sncb	0.0246328	0.351706	0.395	0.148	1
38	ndufb8	0.0300345	0.276155	0.233	0.037	1
38	atp1b3b	0.0301896	0.350318	0.465	0.222	1
38	atp5f1e	0.0305649	0.249188	0.233	0.037	1
38	map1aa	0.0351394	0.353285	0.279	0.074	1
38	rpl12	0.036447	0.303532	0.279	0.074	1
38	pcdh11	0.0458309	0.285554	0.279	0.074	1
38	mpped2a	0.0458677	0.302628	0.209	0.037	1
38	cox6b2	0.0539549	0.303532	0.256	0.074	1
38	kcnc3a	0.0542118	0.502652	0.535	0.333	1
38	get1	0.0637209	0.254622	0.302	0.111	1
38	casq2	0.064372	0.74366	0.488	0.333	1
38	rps11	0.0740414	0.25936	0.302	0.111	1
38	cacng2a	0.0821497	0.352469	0.279	0.111	1
38	cacnb4b	0.0877823	0.252001	0.233	0.074	1
38	scg5	0.0877823	0.328623	0.233	0.074	1
38	spen	0.0877823	0.252001	0.233	0.074	1
38	rps15	0.0906834	0.254622	0.279	0.111	1
38	FRMD5	0.0969597	0.328623	0.535	0.333	1
38	cacna1aa	0.100146	0.281317	0.279	0.111	1
38	gria2b	0.10265	0.328623	0.349	0.185	1
38	itm2ca	0.126566	0.225529	0.209	0.074	1
38	st6galnac5b	0.12702	0.254622	0.256	0.111	1
38	alcama	0.133185	0.229087	0.256	0.111	1
38	ywhaz	0.138698	0.24116	0.395	0.222	1
38	ptgdsb.1	0.139416	0.279713	0.209	0.074	1
38	idh2	0.139493	0.203092	0.256	0.111	1
38	bsg	0.144358	0.25062	0.488	0.296	1
38	hs2st1b	0.144514	0.203092	0.209	0.074	1
38	dgkzb	0.15002	0.351706	0.279	0.148	1
38	rps25	0.152495	0.265429	0.395	0.222	1
38	sema6e	0.157256	0.285554	0.302	0.148	1
38	rps26	0.183713	0.229087	0.233	0.111	1
38	rpl27	0.192262	0.229087	0.233	0.111	1
38	rpl22	0.192262	0.229087	0.233	0.111	1
38	ebf3a.1	0.193085	0.285554	0.605	0.444	1
38	GRIK2	0.224735	0.305164	0.256	0.148	1
38	cacna1c	0.237444	0.257069	0.256	0.148	1
38	tmem59l	0.249998	0.25936	0.302	0.185	1
38	tmeff1b	0.255791	0.261509	0.326	0.222	1
38	pcdh7b	0.259065	0.488279	0.419	0.296	1
38	mt-co3	0.271776	0.208662	0.814	0.778	1
38	dgkh	0.274675	0.284901	0.605	0.519	1
38	prkcbb	0.280708	0.224286	0.605	0.481	1
38	cox6a1	0.283614	0.285554	0.349	0.259	1
38	bcl11aa	0.286027	0.347988	0.349	0.259	1
38	shank1	0.287444	0.227694	0.442	0.333	1
38	mt-co2	0.292967	0.337961	0.744	0.667	1
38	grid2	0.298517	0.368151	0.721	0.63	1
38	prmt8b	0.300261	0.21844	0.326	0.222	1
38	nptna	0.335246	0.25062	0.395	0.296	1
38	ano2b	0.3367	0.264492	0.535	0.481	1
38	nme2b.1	0.339835	0.211266	0.279	0.185	1
38	cd82a	0.367674	0.214966	0.302	0.222	1
38	tshz2	0.382882	0.25936	0.256	0.185	1
38	pcdh19	0.440946	0.308445	0.279	0.222	1
38	grm4	0.443289	0.207316	0.209	0.148	1
38	nlgn3a	0.447779	0.203092	0.372	0.296	1
38	mt-cyb	0.457592	0.252001	0.581	0.667	1
38	cdh11	0.474095	0.328623	0.279	0.222	1
38	si:dkey-151g10.6	0.496218	0.235513	0.512	0.444	1
38	atp5f1b	0.505354	0.211266	0.233	0.185	1
38	gabrb2a	0.50539	0.235513	0.233	0.185	1
38	slc25a5	0.574179	0.242208	0.442	0.444	1
38	ppib	0.690655	0.221708	0.302	0.259	1
38	CT990561.1	0.716257	0.291148	0.395	0.37	1
38	pbx3b	0.76696	0.243734	0.209	0.259	1
38	pcdh1b	0.807357	0.248452	0.256	0.259	1
38	rplp0	0.847767	0.224787	0.302	0.333	1
39	si:ch73-1a9.4	0.00110935	0.420619	0.296	0.024	1
39	cdh4	0.00742803	0.579483	0.963	0.833	1
39	astn1	0.00801644	0.374396	0.556	0.238	1
39	si:ch211-168d23.3	0.00821986	0.298628	0.222	0.024	1
39	SIPA1	0.0084634	0.255559	0.222	0.024	1
39	si:ch73-305o9.3	0.0128302	0.35503	0.296	0.071	1
39	trim9	0.0134348	0.374396	0.37	0.119	1
39	scg5	0.0191621	0.440393	0.333	0.119	1
39	itm2ca	0.0213846	0.315502	0.444	0.19	1
39	rbfox2	0.0289801	0.222392	0.222	0.048	1
39	mtus2a	0.0307836	0.283793	0.296	0.095	1
39	kmt2bb	0.0322243	0.435796	0.259	0.071	1
39	chmp6b	0.032649	0.23304	0.222	0.048	1
39	sfrp1a	0.0390219	0.250407	0.407	0.167	1
39	dgkza	0.0561469	0.563429	0.519	0.333	1
39	adgrb2	0.0573671	0.292294	0.296	0.119	1
39	slc6a1a	0.06132	0.357322	0.63	0.405	1
39	mt2	0.0619159	0.283793	0.259	0.095	1
39	pcdh18a	0.0632194	0.252766	0.296	0.119	1
39	stk35	0.0643306	0.222392	0.333	0.143	1
39	pde3b	0.0685635	0.23304	0.222	0.071	1
39	adcyap1b	0.0741575	0.380272	0.259	0.095	1
39	luzp2	0.0964048	0.368941	0.37	0.214	1
39	asic2	0.101392	0.490589	0.519	0.405	1
39	shank1	0.103558	0.383673	0.519	0.333	1
39	srgap3	0.104883	0.351126	0.296	0.143	1
39	gabbr2	0.126384	0.322919	0.778	0.667	1
39	ano1	0.127495	0.212124	0.259	0.119	1
39	rps26l	0.130266	0.232173	0.296	0.143	1
39	si:dkey-206p8.1	0.138784	0.243151	0.222	0.095	1
39	negr1	0.140586	0.229772	0.593	0.405	1
39	b3gat1a	0.141857	0.278349	0.407	0.238	1
39	il1rapl1a	0.143383	0.250407	0.704	0.5	1
39	ptmaa	0.148678	0.294542	0.333	0.19	1
39	ncam1b	0.149187	0.263972	0.444	0.262	1
39	gria1a	0.164434	0.332575	0.519	0.381	1
39	nrg3b	0.170101	0.232173	0.296	0.167	1
39	grik1a	0.176073	0.229345	0.593	0.405	1
39	camk2d2	0.180317	0.254101	0.519	0.357	1
39	tmsb4x	0.18534	0.267061	0.333	0.19	1
39	slc44a5a	0.19307	0.203027	0.296	0.167	1
39	kirrel3a	0.202716	0.315502	0.333	0.19	1
39	rgmb	0.21177	0.250407	0.296	0.167	1
39	gabrb2a	0.222919	0.212124	0.222	0.119	1
39	syt3	0.240382	0.222392	0.37	0.238	1
39	appa	0.241855	0.335774	0.333	0.238	1
39	cacna2d1a	0.268267	0.204471	0.37	0.262	1
39	chd4b	0.280596	0.250407	0.296	0.19	1
39	cttnbp2	0.286526	0.315502	0.296	0.19	1
39	tenm4	0.287402	0.222392	0.815	0.595	1
39	GALNTL6	0.326288	0.291655	0.444	0.381	1
39	nfia	0.349604	0.333649	0.556	0.524	1
39	adam19a	0.366954	0.286933	0.296	0.214	1
39	kcnj19a	0.378762	0.286933	0.259	0.19	1
39	ano2b	0.39139	0.203027	0.667	0.69	1
39	grid2	0.419694	0.234671	0.593	0.524	1
39	cadm4	0.44134	0.278349	0.37	0.286	1
39	galnt18a	0.475684	0.208587	0.481	0.405	1
39	marcksl1b	0.522603	0.248865	0.556	0.5	1
39	pcdh11.1	0.610251	0.222392	0.37	0.357	1
39	rps29	0.784767	0.204471	0.222	0.214	1
39	lrp8	0.787912	0.25634	0.259	0.238	1
39	nectin1b	0.947637	0.245112	0.519	0.571	1
40	scg5	4.20883e-05	0.665581	0.379	0	0.815081
40	kif5c	0.0037076	0.311944	0.207	0	1
40	midn	0.00697295	0.245557	0.31	0.053	1
40	selenof	0.00764599	0.313998	0.241	0.026	1
40	si:ch73-1a9.4	0.00764599	0.313998	0.241	0.026	1
40	paxbp1	0.007851	0.274469	0.241	0.026	1
40	pcdh1b	0.0102048	0.4953	0.69	0.421	1
40	brdt	0.0120265	0.277472	0.276	0.053	1
40	dido1	0.0120265	0.277472	0.276	0.053	1
40	hs6st1b	0.0170642	0.313998	0.207	0.026	1
40	lin7a	0.0175692	0.274469	0.207	0.026	1
40	rbm4.2	0.0175692	0.274469	0.207	0.026	1
40	glcea	0.0175692	0.274469	0.207	0.026	1
40	FNDC10	0.0180591	0.233827	0.207	0.026	1
40	ogt.1.1	0.0213817	0.28561	0.345	0.105	1
40	snap25b	0.0253269	0.277472	0.241	0.053	1
40	celf2	0.0292047	0.477409	0.483	0.263	1
40	ttll7	0.0331858	0.241848	0.276	0.079	1
40	irf2bpl	0.0463922	0.211609	0.31	0.105	1
40	si:dkey-205h13.1	0.0496029	0.44884	0.448	0.237	1
40	dhrsx	0.0542896	0.237943	0.207	0.053	1
40	pcbp4	0.0542896	0.277472	0.207	0.053	1
40	grm2a	0.0568982	0.552676	0.552	0.368	1
40	lhfpl3	0.059816	0.280322	0.241	0.079	1
40	adam23a	0.0638605	0.241848	0.241	0.079	1
40	slc35g2b	0.0638605	0.241848	0.241	0.079	1
40	rpl10a	0.0639478	0.283031	0.276	0.105	1
40	kdm1a	0.0692553	0.245557	0.276	0.105	1
40	appb	0.0712763	0.288067	0.345	0.158	1
40	epha4b	0.0729211	0.294789	0.379	0.184	1
40	rnpc3	0.0750993	0.207082	0.241	0.079	1
40	sv2a	0.0855842	0.215917	0.31	0.132	1
40	eno1a	0.0952548	0.258702	0.31	0.132	1
40	mgat4a	0.118522	0.280322	0.207	0.079	1
40	agrn	0.12185	0.249084	0.276	0.132	1
40	aplp2	0.125381	0.255645	0.31	0.158	1
40	rps26l	0.125978	0.20232	0.207	0.079	1
40	asap2a	0.125978	0.20232	0.207	0.079	1
40	rpl17	0.125978	0.20232	0.207	0.079	1
40	atp5f1b	0.125978	0.20232	0.207	0.079	1
40	rpl21	0.125978	0.20232	0.207	0.079	1
40	strbp	0.130306	0.215917	0.31	0.158	1
40	dagla	0.131908	0.207082	0.241	0.105	1
40	clasp2	0.131908	0.207082	0.241	0.105	1
40	rps2	0.137793	0.249084	0.241	0.105	1
40	gpr139	0.140085	0.207082	0.207	0.079	1
40	elmo1	0.143083	0.215917	0.241	0.105	1
40	gpm6ab	0.149379	0.469381	0.414	0.289	1
40	ctsf	0.149743	0.220022	0.31	0.158	1
40	dedd1	0.186704	0.246989	0.483	0.316	1
40	hs3st4	0.204023	0.559872	0.31	0.184	1
40	SORCS3	0.223506	0.207082	0.207	0.105	1
40	syt1a	0.226194	0.367226	0.517	0.368	1
40	mt-co2	0.306043	0.460336	0.552	0.474	1
40	gabbr1b	0.316064	0.252443	0.241	0.158	1
40	kcnma1a	0.342084	0.250543	0.655	0.553	1
40	si:ch1073-440b2.1	0.36618	0.215917	0.207	0.132	1
40	asic2	0.419066	0.264416	0.241	0.158	1
40	ncam1a	0.496195	0.255645	0.241	0.184	1
40	celf4	0.525185	0.220022	0.207	0.158	1
40	ank3a	0.593254	0.334451	0.345	0.316	1
40	rpl19	0.619273	0.223937	0.241	0.211	1
40	tenm4	0.721524	0.262191	0.414	0.368	1
40	ntm	0.92882	0.201501	0.207	0.211	1
41	trhde.2	0.00100005	0.710493	0.485	0	1
41	scg5	0.00399128	0.649503	0.485	0.062	1
41	hdac4	0.00938505	0.587874	0.606	0.188	1
41	pde4a	0.0098573	0.415037	0.333	0	1
41	GRIK2	0.0098573	0.415037	0.333	0	1
41	anks1b	0.0100561	0.447459	0.333	0	1
41	si:ch73-1a9.4	0.0152011	0.381871	0.303	0	1
41	nrgna	0.0156625	0.596063	0.394	0.062	1
41	fosab	0.0230612	0.347923	0.273	0	1
41	cadm1b	0.0272065	0.391705	0.364	0.062	1
41	calcrla	0.0352088	0.447459	0.242	0	1
41	pank2	0.0383652	0.453106	0.333	0.062	1
41	rnasekb	0.0426359	0.345552	0.758	0.438	1
41	celf2	0.0485032	0.454412	0.636	0.375	1
41	rps7	0.0509525	0.277534	0.212	0	1
41	dennd5a	0.0515162	0.347923	0.212	0	1
41	igf1rb	0.0631445	0.294408	0.303	0.062	1
41	etv1	0.08134	0.511999	0.273	0.062	1
41	si:dkeyp-77h1.4	0.0837824	0.435599	0.424	0.188	1
41	GALNTL6	0.0838311	0.540568	0.273	0.062	1
41	cacna2d2a	0.0848281	0.309243	0.364	0.125	1
41	sec62	0.0908885	0.294408	0.273	0.062	1
41	grm1a	0.104488	0.408118	0.394	0.188	1
41	ndfip1	0.109087	0.292641	0.364	0.125	1
41	reep5	0.112045	0.486121	0.333	0.125	1
41	dhrsx	0.114633	0.207145	0.394	0.125	1
41	fam168a	0.117538	0.309243	0.333	0.125	1
41	VSTM2B	0.123937	0.378817	0.545	0.375	1
41	znf385c	0.130167	0.277534	0.424	0.188	1
41	SAMD4B	0.131919	0.26046	0.242	0.062	1
41	spega	0.135239	0.225695	0.242	0.062	1
41	cadm3	0.135239	0.225695	0.242	0.062	1
41	nxph1	0.144341	0.370643	0.303	0.125	1
41	glrbb	0.15131	0.262267	0.333	0.125	1
41	tac1	0.161045	1.11315	0.576	0.5	1
41	slc25a5	0.167467	0.277534	0.303	0.125	1
41	CU929240.1	0.167486	0.309243	0.303	0.125	1
41	basp1	0.175335	0.245112	0.303	0.125	1
41	adarb2	0.175335	0.34027	0.303	0.125	1
41	asap1b	0.175335	0.245112	0.303	0.125	1
41	atp1a3a	0.179013	0.356144	0.636	0.438	1
41	cdh4	0.183041	0.235714	0.394	0.188	1
41	syt4	0.183273	0.211946	0.303	0.125	1
41	vldlr	0.183273	0.211946	0.303	0.125	1
41	GRM7	0.18424	0.294408	0.212	0.062	1
41	dnajc6	0.18921	0.225695	0.212	0.062	1
41	mtdhb	0.18921	0.26046	0.212	0.062	1
41	pcdh2g28	0.18921	0.26046	0.212	0.062	1
41	dhx36	0.18921	0.225695	0.212	0.062	1
41	hmgb1a	0.18921	0.225695	0.212	0.062	1
41	serinc1	0.193762	0.235714	0.727	0.438	1
41	cdipt	0.194177	0.262267	0.364	0.188	1
41	grm2b	0.196403	0.503094	0.545	0.438	1
41	il1rapl2	0.204957	0.383027	0.545	0.312	1
41	sprn	0.206799	0.23124	0.303	0.125	1
41	lrrc4ba	0.213954	0.207145	0.455	0.25	1
41	gdpd5b	0.239004	0.213404	0.455	0.25	1
41	pkig	0.245125	0.248388	0.364	0.188	1
41	emc4	0.245264	0.211946	0.273	0.125	1
41	kcnf1b	0.245264	0.211946	0.273	0.125	1
41	slc32a1	0.247888	0.228624	0.545	0.375	1
41	cacna1ea	0.264576	0.301381	0.576	0.375	1
41	h1-0	0.267353	0.23124	0.333	0.188	1
41	atp2b2	0.279394	0.207145	0.424	0.25	1
41	sncb	0.299004	0.207145	0.455	0.312	1
41	agrn	0.30684	0.224095	0.455	0.312	1
41	syt7b	0.308984	0.245112	0.242	0.125	1
41	pabpc1a	0.308984	0.245112	0.242	0.125	1
41	nlgn3a	0.309059	0.277534	0.242	0.125	1
41	auts2a	0.320513	0.262267	0.303	0.188	1
41	dscama	0.323047	0.245112	0.242	0.125	1
41	celf5a	0.339472	0.211946	0.758	0.75	1
41	atp2b1a	0.340346	0.262267	0.303	0.188	1
41	crhr1	0.3636	0.248388	0.303	0.188	1
41	gria2b	0.364291	0.207145	0.424	0.312	1
41	edil3a	0.364454	0.277534	0.576	0.438	1
41	nrxn2a	0.388712	0.295456	0.697	0.562	1
41	slc6a1b	0.425947	0.225695	0.727	0.625	1
41	map1ab	0.42717	0.292641	0.273	0.188	1
41	ccdc136b.1	0.437837	0.211946	0.212	0.125	1
41	rpl37.1	0.456054	0.211946	0.212	0.125	1
41	cort	0.464184	0.663767	0.788	0.812	1
41	si:dkey-175g6.2	0.514259	0.277534	0.273	0.188	1
41	mdga1	0.517768	0.263728	0.364	0.312	1
41	fam184b	0.518603	0.239399	0.394	0.312	1
41	pam	0.544509	0.239399	0.424	0.375	1
41	pcdh1b	0.545486	0.258169	0.576	0.5	1
41	nfic	0.617792	0.23124	0.242	0.188	1
42	pcdh2g28	0.0121163	0.530515	0.444	0	1
42	ogt.1.1	0.0278069	0.454566	0.37	0	1
42	kidins220b	0.0360488	0.533874	0.481	0.1	1
42	atrnl1a	0.0427201	0.736966	0.333	0	1
42	gabbr1b	0.0561746	0.429537	0.444	0.1	1
42	ginm1	0.0582409	0.374396	0.296	0	1
42	med13a	0.0582409	0.374396	0.296	0	1
42	nell2b	0.0590619	0.415037	0.296	0	1
42	sez6b	0.0590619	0.415037	0.296	0	1
42	kiaa1549la	0.0590619	0.415037	0.296	0	1
42	stau2	0.0596492	0.454566	0.296	0	1
42	gpm6aa	0.0663213	0.647961	0.593	0.3	1
42	rnasekb	0.0702563	0.42119	0.63	0.3	1
42	scg5	0.0748245	0.533874	0.407	0.1	1
42	sirt3	0.0820987	0.332575	0.259	0	1
42	tubb4b	0.0820987	0.332575	0.259	0	1
42	atp1b2a	0.0820987	0.332575	0.259	0	1
42	lcor	0.0820987	0.332575	0.259	0	1
42	si:ch211-168d23.3	0.0829258	0.415037	0.259	0	1
42	nptnb	0.0829258	0.415037	0.259	0	1
42	ncam1b	0.0829258	0.374396	0.259	0	1
42	b2ml	0.0835166	0.530515	0.259	0	1
42	cnih3	0.1044	0.536667	0.481	0.2	1
42	appa	0.113412	0.393011	0.37	0.1	1
42	tmem9b	0.114184	0.289507	0.222	0	1
42	tusc3	0.114184	0.289507	0.222	0	1
42	spcs3	0.114184	0.289507	0.222	0	1
42	atp11a	0.114184	0.289507	0.222	0	1
42	ptprub	0.114184	0.289507	0.222	0	1
42	sesn1	0.114184	0.289507	0.222	0	1
42	nol4la	0.114184	0.289507	0.222	0	1
42	irf2bpl	0.114184	0.289507	0.222	0	1
42	gabrb2a	0.114184	0.289507	0.222	0	1
42	ndufa1	0.114184	0.289507	0.222	0	1
42	ssr2	0.114184	0.289507	0.222	0	1
42	dhrs13a.3	0.114184	0.289507	0.222	0	1
42	dacha	0.114184	0.289507	0.222	0	1
42	cacna1ab	0.114184	0.289507	0.222	0	1
42	dag1	0.114184	0.289507	0.222	0	1
42	galnt9	0.114972	0.332575	0.222	0	1
42	scn1lab	0.114972	0.332575	0.222	0	1
42	hs2st1b	0.114972	0.332575	0.222	0	1
42	slc35g2a	0.114972	0.332575	0.222	0	1
42	mylipa	0.114972	0.332575	0.222	0	1
42	spen	0.114972	0.332575	0.222	0	1
42	grk3	0.114972	0.332575	0.222	0	1
42	rsrp1	0.115445	0.374396	0.222	0	1
42	rap1gap	0.115445	0.374396	0.222	0	1
42	egr4	0.115445	0.374396	0.222	0	1
42	unc5da	0.115497	0.415037	0.222	0	1
42	si:dkeyp-72h1.1	0.137252	0.326032	0.407	0.1	1
42	upf3a	0.147237	0.429537	0.333	0.1	1
42	slc24a3	0.152982	0.429537	0.333	0.1	1
42	nsg2	0.156322	0.374396	0.444	0.2	1
42	BX511178.2	0.158254	0.355536	0.333	0.1	1
42	anks1b	0.163397	0.317062	0.333	0.1	1
42	cadm1a	0.17227	0.26748	0.37	0.1	1
42	caskin1	0.176029	0.304006	0.444	0.2	1
42	mgat4b	0.176922	0.326032	0.481	0.2	1
42	nrxn2a	0.177989	0.321928	0.63	0.3	1
42	dpp6a	0.201919	0.408343	0.407	0.2	1
42	plxna1a	0.215001	0.374396	0.407	0.2	1
42	zmat4a	0.217274	0.317062	0.296	0.1	1
42	rpl23	0.217274	0.317062	0.296	0.1	1
42	ip6k2a	0.217274	0.317062	0.296	0.1	1
42	scg2b	0.217274	0.393011	0.296	0.1	1
42	sec62	0.224581	0.317062	0.296	0.1	1
42	zgc:165603	0.224581	0.277534	0.296	0.1	1
42	adcy5	0.224581	0.277534	0.296	0.1	1
42	scg3	0.224581	0.277534	0.296	0.1	1
42	kif1b	0.224581	0.277534	0.296	0.1	1
42	nos1apa.1	0.228265	0.304006	0.407	0.2	1
42	syt6a	0.228304	0.374396	0.407	0.2	1
42	adam22	0.231652	0.236892	0.296	0.1	1
42	zfhx3	0.241821	0.26748	0.407	0.2	1
42	cacna1bb	0.24999	0.204471	0.593	0.4	1
42	rplp2l	0.284021	0.317062	0.259	0.1	1
42	rpl7a	0.284021	0.317062	0.259	0.1	1
42	nts	0.284021	0.317062	0.259	0.1	1
42	atp1a1a.1	0.284187	0.355536	0.259	0.1	1
42	cadpsb	0.294192	0.277534	0.259	0.1	1
42	arglu1a	0.294192	0.277534	0.259	0.1	1
42	rpl31	0.294192	0.277534	0.259	0.1	1
42	cables2b	0.294192	0.277534	0.259	0.1	1
42	zranb3	0.294192	0.277534	0.259	0.1	1
42	cry1a	0.304185	0.236892	0.259	0.1	1
42	ssr3	0.304185	0.236892	0.259	0.1	1
42	calm3a	0.304185	0.236892	0.259	0.1	1
42	nptna	0.304185	0.236892	0.259	0.1	1
42	reep5	0.306771	0.26748	0.37	0.2	1
42	tenm3	0.345726	0.294961	0.519	0.3	1
42	xpr1a	0.355219	0.258918	0.444	0.3	1
42	camkvb	0.355332	0.326032	0.444	0.3	1
42	gabbr2	0.365151	0.210897	0.815	0.8	1
42	iqsec1b	0.38189	0.26748	0.333	0.2	1
42	ak5	0.392451	0.384177	0.63	0.5	1
42	baiap2a	0.393722	0.236892	0.222	0.1	1
42	tnr	0.393722	0.236892	0.222	0.1	1
42	sv2a	0.393722	0.236892	0.222	0.1	1
42	pbx3b	0.393722	0.236892	0.222	0.1	1
42	sprn	0.393722	0.236892	0.222	0.1	1
42	rpl28	0.393783	0.277534	0.222	0.1	1
42	gulp1b	0.404108	0.230006	0.333	0.2	1
42	cacna1c	0.406944	0.317062	0.222	0.1	1
42	snap25a	0.426746	0.26748	0.333	0.2	1
42	lmo3	0.442411	0.341481	0.63	0.6	1
42	cadpsa	0.442799	0.33963	0.296	0.2	1
42	cspg5a	0.460184	0.258918	0.407	0.3	1
42	syt1a	0.464075	0.245112	0.519	0.4	1
42	ntrk3a	0.575288	0.210897	0.593	0.5	1
42	mtus2a	0.583127	0.224153	0.37	0.3	1
42	ncam2	0.591703	0.390163	0.333	0.3	1
42	UNC13B	0.664203	0.230006	0.259	0.2	1
42	si:dkey-205h13.1	0.757269	0.26748	0.222	0.2	1
42	pitpnm3	0.766757	0.219117	0.37	0.4	1

## Sheet: Merged_SigPeaksByCluster
Cluster	Peak	Mean_WT	Mean_MUT	Median_WT	Median_MUT	log2FC	Pvalue_KS	Pvalue_WC	Chr	Start	End	Gene(s)
0	1-10551433-10551645	0	0.146013	0	0	Inf	0.967268	1.12451e-05	1	10551433	10551645	trpc5a
0	1-10617950-10618277	0.0892184	0	0	0	-Inf	0.999854	0.000433561	1	10617950	10618277	trpc5a
0	1-11340685-11340932	0.0856019	0	0	0	-Inf	0.999976	0.000726233	1	11340685	11340932	sdk1b
0	1-12029672-12030501	0.123869	0	0	0	-Inf	0.868256	2.6347e-06	1	12029672	12030501	slc24a2
0	1-12068295-12069430	0.21191	0.106518	0	0	-0.992355	0.553949	0.000965326	1	12068295	12069430	pla2g12a|si:dkey-58j15.10|xpa
0	1-13338270-13339080	0.104086	0.0105015	0	0	-3.30911	0.995278	0.000808524	1	13338270	13339080	NA
0	1-1352287-1354386	0.32942	0.213887	0	0	-0.623075	0.113787	0.000888506	1	1352287	1354386	CZQB01066256.1
0	1-135801-136548	0	0.0870601	0	0	Inf	0.995728	6.20912e-05	1	135801	136548	f7i|f10
0	1-13733801-13734015	0	0.0875971	0	0	Inf	0.999989	0.000616119	1	13733801	13734015	NA
0	1-13738850-13739134	0.0869241	0	0	0	-Inf	0.999976	0.000726233	1	13738850	13739134	NA
0	1-143795-145482	0.0697055	0.256575	0	0	1.88004	0.0939329	1.76221e-07	1	143795	145482	f10|prozb
0	1-14617338-14617741	0.151819	0	0	0	-Inf	0.832537	1.5852e-06	1	14617338	14617741	CR847936.10
0	1-14898093-14898583	0	0.135986	0	0	Inf	0.967268	1.12451e-05	1	14898093	14898583	NA
0	1-1492942-1493299	0	0.0773925	0	0	Inf	0.999989	0.000616119	1	1492942	1493299	NA
0	1-15457778-15458123	0.176881	0	0	0	-Inf	0.709899	3.45294e-07	1	15457778	15458123	CR848833.1
0	1-16322705-16322961	0	0.0833979	0	0	Inf	0.999989	0.000616119	1	16322705	16322961	NA
0	1-17140439-17140564	0	0.100243	0	0	Inf	0.99991	0.000346228	1	17140439	17140564	NA
0	1-17437555-17438262	0	0.0889264	0	0	Inf	0.998437	0.000109949	1	17437555	17438262	fat1a
0	1-17721781-17722186	0.10725	0	0	0	-Inf	0.981165	3.35295e-05	1	17721781	17722186	pdlim3a
0	1-1775533-1776911	0.214008	0	0	0	-Inf	0.0688812	2.6753e-12	1	1775533	1776911	atp1a1a.1
0	1-17951370-17952190	0	0.103539	0	0	Inf	0.981181	1.98609e-05	1	17951370	17952190	NA
0	1-18022949-18023443	0.188712	0	0	0	-Inf	0.6226	1.24954e-07	1	18022949	18023443	NA
0	1-18260481-18260804	0	0.0877633	0	0	Inf	0.99991	0.000346228	1	18260481	18260804	CR392335.1|mtnr1aa
0	1-19116176-19116632	0.0985388	0.0132423	0	0	-2.89553	0.99073	0.000324222	1	19116176	19116632	ptpn9b
0	1-19215090-19215523	0	0.0747122	0	0	Inf	0.999989	0.000616119	1	19215090	19215523	ptprdb
0	1-19742501-19742929	0.0854134	0	0	0	-Inf	0.999976	0.000726233	1	19742501	19742929	march1
0	1-200930-201211	0.0943621	0	0	0	-Inf	0.999396	0.000259264	1	200930	201211	adprhl1|FO681286.1
0	1-2021915-2022334	0	0.0887231	0	0	Inf	0.99991	0.000346228	1	2021915	2022334	slc5a3a
0	1-20361433-20362134	0	0.0751283	0	0	Inf	0.999989	0.000616119	1	20361433	20362134	NA
0	1-2054975-2056403	0.151951	0	0	0	-Inf	0.536636	4.5186e-08	1	2054975	2056403	oxgr1a.1
0	1-21621182-21621544	0.119315	0	0	0	-Inf	0.989942	5.58401e-05	1	21621182	21621544	zcchc7
0	1-22005490-22005801	0	0.0956998	0	0	Inf	0.999555	0.000194951	1	22005490	22005801	dnah6
0	1-2283333-2283697	0	0.0970457	0	0	Inf	0.999555	0.000194951	1	2283333	2283697	kpnb3
0	1-23155956-23158342	0.414382	0.292983	0	0	-0.500148	0.01081	0.000330899	1	23155956	23158342	adgrl3.1
0	1-23230643-23231017	0.0834502	0	0	0	-Inf	0.999976	0.000726233	1	23230643	23231017	si:dkey-92j12.5
0	1-23307376-23309205	0.229679	0.399149	0	0	0.797305	0.0016166	2.12293e-05	1	23307376	23309205	smim14|ube2kb
0	1-2418932-2419386	0.0976289	0	0	0	-Inf	0.995278	9.30652e-05	1	2418932	2419386	farp1
0	1-2449165-2450033	0.19884	0.0187392	0	0	-3.40748	0.26184	3.7122e-08	1	2449165	2450033	ggact.3|ggact.2|ggact.1
0	1-24644306-24644661	0.135842	0.011387	0	0	-3.57647	0.981791	0.000182029	1	24644306	24644661	NA
0	1-25038632-25038859	0.0934957	0	0	0	-Inf	0.999854	0.000433561	1	25038632	25038859	fbxw7
0	1-25714680-25715102	0	0.089974	0	0	Inf	0.99991	0.000346228	1	25714680	25715102	AL935184.1
0	1-25844824-25846154	0.275771	0.0969519	0	0	-1.50813	0.15134	4.80335e-06	1	25844824	25846154	gucy1b1|fabp2
0	1-26354944-26358170	0.469709	0.349896	0	0	-0.424842	0.00216437	0.000680028	1	26354944	26358170	tet2
0	1-2637616-2638110	0	0.101371	0	0	Inf	0.998437	0.000109949	1	2637616	2638110	NA
0	1-27446440-27446770	0.079438	0	0	0	-Inf	0.999976	0.000726233	1	27446440	27446770	NA
0	1-2765874-2766393	0	0.0858533	0	0	Inf	0.999555	0.000194951	1	2765874	2766393	gpc6a
0	1-28407731-28408368	0.14265	0.0365093	0	0	-1.96614	0.936247	0.000429761	1	28407731	28408368	si:ch1073-440b2.1
0	1-2968807-2969584	0.137135	0	0	0	-Inf	0.832537	1.5852e-06	1	2968807	2969584	gpc6a
0	1-30717610-30718557	0.152498	0.0593035	0	0	-1.3626	0.781795	0.000897686	1	30717610	30718557	MZT1
0	1-31262216-31262506	0.0991233	0	0	0	-Inf	0.99812	0.000155247	1	31262216	31262506	kcnq5b
0	1-3167959-3168590	0.0488712	0.177432	0	0	1.86021	0.841342	0.000402552	1	3167959	3168590	gpc5a
0	1-32983629-32983966	0	0.115021	0	0	Inf	0.995728	6.20912e-05	1	32983629	32983966	NA
0	1-33034440-33034978	0.114155	0.00635647	0	0	-4.16663	0.990342	0.000143558	1	33034440	33034978	NA
0	1-3317771-3318159	0.017612	0.133746	0	0	2.92486	0.979886	0.000341244	1	3317771	3318159	CABZ01113467.1
0	1-339487-340157	0	0.10004	0	0	Inf	0.995728	6.20912e-05	1	339487	340157	gas6|pros1
0	1-34172229-34172629	0	0.0922574	0	0	Inf	0.99991	0.000346228	1	34172229	34172629	epha6
0	1-3514718-3515024	0	0.0860841	0	0	Inf	0.999989	0.000616119	1	3514718	3515024	NA
0	1-36293975-36294338	0.0836914	0	0	0	-Inf	0.999976	0.000726233	1	36293975	36294338	NA
0	1-36553058-36553463	0	0.0782563	0	0	Inf	0.999989	0.000616119	1	36553058	36553463	NA
0	1-39425980-39426135	0.0965446	0	0	0	-Inf	0.999854	0.000433561	1	39425980	39426135	tenm3
0	1-39662547-39663245	0.11419	0.0109108	0	0	-3.38761	0.982403	0.000184263	1	39662547	39663245	tenm3
0	1-40610500-40610870	0.0822216	0	0	0	-Inf	0.999854	0.000433561	1	40610500	40610870	clgn|naa15b
0	1-40976024-40976480	0	0.0934126	0	0	Inf	0.999555	0.000194951	1	40976024	40976480	NA
0	1-41148627-41148835	0.122784	0	0	0	-Inf	0.989942	5.58401e-05	1	41148627	41148835	dok7
0	1-42625685-42625996	0	0.0828732	0	0	Inf	0.999989	0.000616119	1	42625685	42625996	ctnna2
0	1-42773724-42781069	0.400149	0.292687	0	0	-0.451177	0.0100823	0.000959242	1	42773724	42781069	lrrtm1|ctnna2
0	1-43192380-43192589	0	0.0928481	0	0	Inf	0.999989	0.000616119	1	43192380	43192589	NA
0	1-43469030-43469208	0	0.116663	0	0	Inf	0.998437	0.000109949	1	43469030	43469208	NA
0	1-43803938-43804313	0.105285	0	0	0	-Inf	0.995278	9.30652e-05	1	43803938	43804313	tacr3a
0	1-43982395-43983630	0	0.149925	0	0	Inf	0.687006	1.20004e-07	1	43982395	43983630	si:dkey-22i16.9|CR385050.1
0	1-44639368-44639727	0	0.0960798	0	0	Inf	0.999555	0.000194951	1	44639368	44639727	slc43a1b
0	1-45023596-45025869	0.434486	0.303392	0	0	-0.518125	0.0100873	0.000361253	1	45023596	45025869	smu1b
0	1-45799451-45799734	0	0.0932977	0	0	Inf	0.99991	0.000346228	1	45799451	45799734	pkn1a
0	1-46087863-46088121	0.0858102	0	0	0	-Inf	0.999976	0.000726233	1	46087863	46088121	AL929216.1
0	1-46189882-46190116	0.118094	0	0	0	-Inf	0.995278	9.30652e-05	1	46189882	46190116	sox1b
0	1-4758654-4758975	0.0813637	0	0	0	-Inf	0.999976	0.000726233	1	4758654	4758975	NA
0	1-47748044-47748418	0.0810936	0	0	0	-Inf	0.999976	0.000726233	1	47748044	47748418	neurl1aa
0	1-48289397-48289726	0.0112775	0.110492	0	0	3.29242	0.998337	0.000971336	1	48289397	48289726	SORCS3
0	1-48868903-48869175	0	0.08856	0	0	Inf	0.99991	0.000346228	1	48868903	48869175	NA
0	1-49258222-49258425	0.0934244	0	0	0	-Inf	0.999854	0.000433561	1	49258222	49258425	NA
0	1-5100802-5101160	0.0803617	0	0	0	-Inf	0.999976	0.000726233	1	5100802	5101160	NA
0	1-51321037-51321239	0	0.0881597	0	0	Inf	0.999989	0.000616119	1	51321037	51321239	mast1a
0	1-52284185-52284983	0	0.149927	0	0	Inf	0.594553	3.85694e-08	1	52284185	52284983	si:dkey-121b10.7
0	1-52387987-52388212	0.0984666	0	0	0	-Inf	0.999396	0.000259264	1	52387987	52388212	si:ch211-217k17.8
0	1-52593946-52595249	0.259374	0.153916	0	0	-0.752895	0.269839	0.000767327	1	52593946	52595249	abca1a
0	1-52632075-52633835	0.29014	0.182328	0	0	-0.670208	0.110506	0.000824744	1	52632075	52633835	slc44a1a
0	1-52789816-52790967	0.247438	0.110978	0	0	-1.15679	0.241589	0.000125654	1	52789816	52790967	patl1|smarca5
0	1-52825329-52825656	0.0922005	0	0	0	-Inf	0.999854	0.000433561	1	52825329	52825656	smarca5
0	1-52896143-52896475	0	0.131557	0	0	Inf	0.981181	1.98609e-05	1	52896143	52896475	NA
0	1-53313376-53313695	0	0.0866481	0	0	Inf	0.99991	0.000346228	1	53313376	53313695	NA
0	1-53930226-53930566	0.0892642	0	0	0	-Inf	0.999854	0.000433561	1	53930226	53930566	nup133
0	1-53976762-53976904	0.110407	0	0	0	-Inf	0.999396	0.000259264	1	53976762	53976904
0	1-54297560-54298164	0	0.109359	0	0	Inf	0.990352	3.51018e-05	1	54297560	54298164	pkd1a
0	1-54407234-54408013	0.134414	0.0310068	0	0	-2.11603	0.956116	0.000429901	1	54407234	54408013	CABZ01043826.1|pkd1a
0	1-55143985-55144580	0	0.123793	0	0	Inf	0.967268	1.12451e-05	1	55143985	55144580	mb
0	1-55159460-55159659	0.111472	0	0	0	-Inf	0.99812	0.000155247	1	55159460	55159659	pane1
0	1-56527066-56527591	0	0.0869999	0	0	Inf	0.998437	0.000109949	1	56527066	56527591	CABZ01059403.1
0	1-57588732-57589810	0.0172943	0.134192	0	0	2.95593	0.891277	0.000188383	1	57588732	57589810	NA
0	1-58620498-58621292	0.224617	0.102906	0	0	-1.12614	0.594362	0.000787618	1	58620498	58621292	si:ch73-221f6.3|zgc:174890
0	1-58743070-58743684	0.0784624	0	0	0	-Inf	0.999396	0.000259264	1	58743070	58743684	CABZ01084617.1
0	1-58948337-58948592	0.0891493	0	0	0	-Inf	0.999976	0.000726233	1	58948337	58948592	CABZ01115881.1
0	1-59041222-59043132	0.299027	0.157106	0	0	-0.928537	0.208712	0.000241152	1	59041222	59043132	NA
0	1-59185057-59186303	0.372156	0.231363	0	0	-0.685753	0.017021	8.31316e-05	1	59185057	59186303	NA
0	1-59249699-59253307	0.248303	0.372347	0	0	0.584547	0.00177195	0.00456428	1	59249699	59253307	olfm2b|col5a3b|si:ch1073-286c18.5
0	1-6060200-6060543	0	0.0826505	0	0	Inf	0.999989	0.000616119	1	6060200	6060543	NA
0	1-6289649-6289950	0	0.0902286	0	0	Inf	0.99991	0.000346228	1	6289649	6289950	NA
0	1-7920111-7921579	0.265208	0.123832	0	0	-1.09874	0.183037	5.44677e-05	1	7920111	7921579	mmd2b|si:dkey-79f11.10
0	1-8791504-8791894	0.108998	0	0	0	-Inf	0.995278	9.30652e-05	1	8791504	8791894	grin2ab
0	1-9408667-9409018	0.087129	0	0	0	-Inf	0.999854	0.000433561	1	9408667	9409018	NA
0	10-10728143-10729705	0.370404	0.224522	0	0	-0.722245	0.00456891	5.24009e-05	10	10728143	10729705	swi5
0	10-1150080-1150299	0.102669	0	0	0	-Inf	0.99812	0.000155247	10	1150080	1150299	bmpr1bb
0	10-11585386-11585558	0	0.0870379	0	0	Inf	0.999989	0.000616119	10	11585386	11585558	NA
0	10-11900739-11901186	0	0.135959	0	0	Inf	0.893094	2.04661e-06	10	11900739	11901186	NA
0	10-12604840-12605154	0.0979444	0	0	0	-Inf	0.999396	0.000259264	10	12604840	12605154	CT990561.1
0	10-13047570-13047892	0	0.0847793	0	0	Inf	0.999989	0.000616119	10	13047570	13047892	lpar1
0	10-13480115-13480405	0.0902929	0	0	0	-Inf	0.999854	0.000433561	10	13480115	13480405	cntfr
0	10-14115092-14115768	0.0773318	0	0	0	-Inf	0.999854	0.000433561	10	14115092	14115768	NA
0	10-14309414-14310049	0.146847	0.0344417	0	0	-2.09209	0.957211	0.000630751	10	14309414	14310049	galt
0	10-145089-147574	0.350179	0.466364	0	0	0.413364	0.00198676	0.0119643	10	145089	147574	NA
0	10-1465072-1465253	0.109346	0	0	0	-Inf	0.99812	0.000155247	10	1465072	1465253	WDR70
0	10-15449019-15450276	0.0188292	0.151146	0	0	3.0049	0.674186	4.49038e-06	10	15449019	15450276	nln
0	10-15613874-15616914	0	0.221609	0	0	Inf	0.071133	7.43104e-13	10	15613874	15616914	zfand5b|smc5
0	10-15863724-15864398	0	0.0738279	0	0	Inf	0.99991	0.000346228	10	15863724	15864398	tjp2a
0	10-16244131-16244662	0	0.114647	0	0	Inf	0.990352	3.51018e-05	10	16244131	16244662	slc12a2
0	10-16797739-16803229	0.406432	0.294104	0	0	-0.466689	0.0150341	0.000577054	10	16797739	16803229	NA
0	10-16816901-16818117	0.12997	0.0233365	0	0	-2.47752	0.933459	0.000158092	10	16816901	16818117	NA
0	10-17413813-17414451	0	0.110322	0	0	Inf	0.967268	1.12451e-05	10	17413813	17414451	sppl3
0	10-18804905-18805265	0	0.0862755	0	0	Inf	0.99991	0.000346228	10	18804905	18805265	AL928714.1
0	10-19497284-19498101	0	0.104011	0	0	Inf	0.981181	1.98609e-05	10	19497284	19498101	si:ch211-127i16.2
0	10-19523178-19524001	0.0225454	0.125721	0	0	2.47931	0.941683	0.000187985	10	19523178	19524001	si:ch211-127i16.2|vsig8a
0	10-19817182-19817417	0	0.096533	0	0	Inf	0.999555	0.000194951	10	19817182	19817417	NA
0	10-20447196-20447730	0	0.0971479	0	0	Inf	0.990352	3.51018e-05	10	20447196	20447730	loxl2a|si:ch211-113d22.2
0	10-20503127-20503552	0.0939267	0	0	0	-Inf	0.999396	0.000259264	10	20503127	20503552	ddhd2
0	10-20509665-20512645	0.527395	0.11879	0	0	-2.15048	1.20903e-13	6.95629e-25	10	20509665	20512645	ddhd2
0	10-21246152-21246413	0	0.0908266	0	0	Inf	0.99991	0.000346228	10	21246152	21246413	NA
0	10-21285229-21285501	0	0.139308	0	0	Inf	0.981181	1.98609e-05	10	21285229	21285501	NA
0	10-21498241-21499002	0	0.115742	0	0	Inf	0.981181	1.98609e-05	10	21498241	21499002	NA
0	10-21782939-21783664	0.0249455	0.120365	0	0	2.27057	0.97783	0.000536445	10	21782939	21783664	pcdh1g22|pcdh1g9|pcdh1g33|pcdh1g26|pcdh1gb9|pcdh1gb2|pcdh1g2|pcdh1g1|pcdh1g3|pcdh1g18
0	10-21796884-21797334	0.00556975	0.103688	0	0	4.21849	0.99551	0.000155649	10	21796884	21797334	pcdh1gc5|pcdh1gc6|pcdh1g29|pcdh1g30|pcdh1g9|pcdh1gb9|pcdh1gb2|pcdh1g2|pcdh1g1|pcdh1g22|pcdh1g3|pcdh1g26|pcdh1g18|pcdh1g33
0	10-22155627-22156571	0.031183	0.191463	0	0	2.61823	0.366985	4.82552e-07	10	22155627	22156571	NA
0	10-22418403-22418676	0	0.0941684	0	0	Inf	0.99991	0.000346228	10	22418403	22418676	nlgn2b
0	10-22822459-22822947	0	0.130901	0	0	Inf	0.923214	3.61022e-06	10	22822459	22822947	per1a
0	10-22842662-22849382	0.49765	0.535719	0.536724	0.511099	0.106346	0.00797379	0.27184	10	22842662	22849382	vamp2
0	10-2324364-2324546	0.0998484	0	0	0	-Inf	0.999396	0.000259264	10	2324364	2324546	cntnap3
0	10-23378471-23378694	0.0899242	0	0	0	-Inf	0.999854	0.000433561	10	23378471	23378694	cadm2a
0	10-23721681-23722239	0	0.0723913	0	0	Inf	0.999989	0.000616119	10	23721681	23722239	NA
0	10-23744854-23745099	0.107144	0	0	0	-Inf	0.99812	0.000155247	10	23744854	23745099	NA
0	10-24204917-24205459	0.0703723	0	0	0	-Inf	0.999976	0.000726233	10	24204917	24205459	gbe1a
0	10-24292999-24293791	0.138081	0.0403433	0	0	-1.77511	0.881876	0.000611856	10	24292999	24293791	gbe1a
0	10-25940300-25940644	0.0812605	0	0	0	-Inf	0.999976	0.000726233	10	25940300	25940644	NA
0	10-26498993-26499318	0.0846669	0	0	0	-Inf	0.999854	0.000433561	10	26498993	26499318	SLC46A3
0	10-284571-285127	0.0880181	0	0	0	-Inf	0.999854	0.000433561	10	284571	285127	emsy
0	10-28486489-28487267	0.200742	0.0703245	0	0	-1.51325	0.4531	5.63981e-05	10	28486489	28487267	bbx
0	10-28969437-28969817	0	0.0942445	0	0	Inf	0.99991	0.000346228	10	28969437	28969817	NA
0	10-29767618-29771166	0.411905	0.328866	0	0	-0.324813	0.00825084	0.00498204	10	29767618	29771166	vps11|hyou1
0	10-31198245-31198545	0.0818611	0	0	0	-Inf	0.999976	0.000726233	10	31198245	31198545	pknox2
0	10-31356812-31357221	0	0.0793743	0	0	Inf	0.999989	0.000616119	10	31356812	31357221	robo3
0	10-32724560-32725143	0	0.0856619	0	0	Inf	0.999989	0.000616119	10	32724560	32725143	ppm1e
0	10-33879749-33880681	0	0.0853446	0	0	Inf	0.998437	0.000109949	10	33879749	33880681	BX569785.1
0	10-34772119-34772816	0.122059	0	0	0	-Inf	0.900171	4.37955e-06	10	34772119	34772816	dclk1a
0	10-3498777-3499511	0.145477	0.0420067	0	0	-1.7921	0.849751	0.000356186	10	3498777	3499511	NA
0	10-35235224-35239112	0.376167	0.263685	0	0	-0.512559	0.0206992	0.000928046	10	35235224	35239112	ypel2a|smg8
0	10-35247187-35249055	0.270075	0.146477	0	0	-0.882683	0.151314	0.00030049	10	35247187	35249055	smg8|prr11
0	10-35661260-35662112	0.224676	0.114915	0	0	-0.967277	0.556446	0.000952014	10	35661260	35662112	ovca2
0	10-35947218-35947634	0	0.0975223	0	0	Inf	0.998437	0.000109949	10	35947218	35947634	NA
0	10-35965005-35965309	0.0830802	0	0	0	-Inf	0.999976	0.000726233	10	35965005	35965309	NA
0	10-36473243-36473988	0.198116	0	0	0	-Inf	0.284988	1.2736e-09	10	36473243	36473988	nipblb
0	10-36570272-36570717	0	0.111265	0	0	Inf	0.967268	1.12451e-05	10	36570272	36570717	slc1a3b
0	10-36691186-36693147	0.245722	0.122177	0	0	-1.00805	0.283209	0.000209517	10	36691186	36693147	mrpl48|rab6a
0	10-36911343-36911580	0	0.10158	0	0	Inf	0.999555	0.000194951	10	36911343	36911580	sez6a
0	10-36932061-36932518	0.115144	0	0	0	-Inf	0.981165	3.35295e-05	10	36932061	36932518	sez6a
0	10-37205190-37205554	0	0.0778681	0	0	Inf	0.99991	0.000346228	10	37205190	37205554	ksr1a
0	10-37487444-37488822	0.0301116	0.17368	0	0	2.52804	0.371034	8.84897e-07	10	37487444	37488822	si:dkey-65j4.2
0	10-37622336-37622638	0.0939839	0	0	0	-Inf	0.999396	0.000259264	10	37622336	37622638	msi2a
0	10-37823605-37823973	0	0.0757963	0	0	Inf	0.999989	0.000616119	10	37823605	37823973	NA
0	10-38007127-38007599	0	0.0790163	0	0	Inf	0.999989	0.000616119	10	38007127	38007599	wscd1b
0	10-38039918-38040200	0.0825369	0	0	0	-Inf	0.999976	0.000726233	10	38039918	38040200	FP016248.1
0	10-38197530-38197896	0.0849272	0	0	0	-Inf	0.999854	0.000433561	10	38197530	38197896	usp25
0	10-38653644-38654174	0.154351	0	0	0	-Inf	0.6226	1.24954e-07	10	38653644	38654174	mmp30
0	10-39082986-39086706	0.557808	0.4185	0.513378	0	-0.414539	3.64813e-07	6.09565e-06	10	39082986	39086706	si:ch73-1a9.3|igsf5a
0	10-39087010-39087791	0	0.168943	0	0	Inf	0.462458	7.0157e-09	10	39087010	39087791	si:ch73-1a9.3|si:ch73-1a9.4|igsf5a
0	10-39090519-39092034	0.26539	0.101759	0	0	-1.38296	0.107342	2.41638e-06	10	39090519	39092034	si:ch73-1a9.3|si:ch73-1a9.4|igsf5a
0	10-39121219-39122189	0	0.0978809	0	0	Inf	0.990352	3.51018e-05	10	39121219	39122189	si:ch73-1a9.4|rps25
0	10-39123188-39125045	0	0.150437	0	0	Inf	0.640705	6.80388e-08	10	39123188	39125045	si:ch73-1a9.4|rps25
0	10-39306428-39307819	0.0123207	0.157567	0	0	3.67682	0.635564	1.41884e-06	10	39306428	39307819	kcnj1b
0	10-40055246-40055554	0.123027	0	0	0	-Inf	0.989942	5.58401e-05	10	40055246	40055554	BX927333.1
0	10-40088196-40088621	0	0.0755558	0	0	Inf	0.999989	0.000616119	10	40088196	40088621	BX927333.1
0	10-41143437-41143836	0.0931599	0	0	0	-Inf	0.999396	0.000259264	10	41143437	41143836	aak1b
0	10-41716347-41716837	0.0793625	0	0	0	-Inf	0.999854	0.000433561	10	41716347	41716837	lrrc75bb
0	10-4172808-4173309	0.23752	0.0920423	0	0	-1.36768	0.788942	0.000870874	10	4172808	4173309	NA
0	10-4176162-4176504	0.0801641	0	0	0	-Inf	0.999976	0.000726233	10	4176162	4176504	NA
0	10-41825359-41825785	0.108664	0	0	0	-Inf	0.989942	5.58401e-05	10	41825359	41825785	kdm2bb
0	10-41828857-41829251	0.0892954	0	0	0	-Inf	0.999854	0.000433561	10	41828857	41829251	kdm2bb
0	10-42765468-42766438	0.169234	0	0	0	-Inf	0.455444	1.63246e-08	10	42765468	42766438	wdr45
0	10-43016242-43016972	0.149589	0.0447987	0	0	-1.73948	0.851851	0.000487143	10	43016242	43016972	ssbp2
0	10-43020235-43020535	0.12128	0	0	0	-Inf	0.981165	3.35295e-05	10	43020235	43020535	ssbp2
0	10-43039790-43040374	0.107388	0	0	0	-Inf	0.989942	5.58401e-05	10	43039790	43040374	atg10
0	10-43188266-43189896	0.095099	0.237672	0	0	1.32147	0.534355	0.000288074	10	43188266	43189896	vcanb
0	10-43334678-43335133	0.0168932	0.110117	0	0	2.70452	0.995049	0.000599071	10	43334678	43335133	hapln1b
0	10-43714289-43714856	0.121175	0	0	0	-Inf	0.968154	2.01449e-05	10	43714289	43714856	cetn3
0	10-43760664-43761229	0.0883347	0.0063229	0	0	-3.80432	0.999439	0.00066226	10	43760664	43761229	cetn3|arrdc3b
0	10-43785537-43787011	0.25714	0.0643675	0	0	-1.99815	0.0876545	1.24047e-07	10	43785537	43787011	NA
0	10-43933632-43933902	0.0868041	0	0	0	-Inf	0.999976	0.000726233	10	43933632	43933902	mctp1b|sept5b
0	10-44379981-44380699	0	0.0805656	0	0	Inf	0.999555	0.000194951	10	44379981	44380699	snrnp35
0	10-44425321-44427354	0.123583	0.305503	0	0	1.30571	0.066254	8.76546e-06	10	44425321	44427354	NA
0	10-44503801-44504003	0.107336	0	0	0	-Inf	0.999396	0.000259264	10	44503801	44504003	CABZ01072084.1|DUSP26
0	10-45295415-45296639	0.212523	0.111197	0	0	-0.934505	0.376955	0.0005244	10	45295415	45296639	zmiz2
0	10-45349077-45349994	0	0.120955	0	0	Inf	0.948008	6.37031e-06	10	45349077	45349994	ppiab
0	10-5999681-5999956	0	0.0837787	0	0	Inf	0.999989	0.000616119	10	5999681	5999956	map3k1
0	10-690011-690386	0	0.0963589	0	0	Inf	0.998437	0.000109949	10	690011	690386	glis3
0	10-6947090-6947505	0.100912	0.0108936	0	0	-3.21154	0.990342	0.000506499	10	6947090	6947505	slc38a9
0	10-7592434-7593866	0.349905	0.229609	0	0	-0.607782	0.0650896	0.000640688	10	7592434	7593866	tex15|ppp2cb
0	10-7843431-7844181	0.126188	0.022649	0	0	-2.47805	0.874175	0.000245826	10	7843431	7844181	inpp5ja
0	10-7861225-7861546	0.0772765	0	0	0	-Inf	0.999976	0.000726233	10	7861225	7861546	inpp5ja
0	10-8041196-8043112	0.373792	0.198628	0	0	-0.912166	0.00428693	3.50912e-06	10	8041196	8043112	nfkbil1|zgc:136254
0	10-8212615-8213667	0.258356	0.126902	0	0	-1.02565	0.25075	0.000454922	10	8212615	8213667	mtrex
0	10-8306484-8306702	0	0.131033	0	0	Inf	0.981181	1.98609e-05	10	8306484	8306702	csgalnact1a
0	10-9373307-9373775	0	0.144602	0	0	Inf	0.923214	3.61022e-06	10	9373307	9373775	rbm18|lhx6
0	10-9839231-9839828	0.0258144	0.127573	0	0	2.30508	0.97783	0.000533139	10	9839231	9839828	strbp
0	11-11033571-11034050	0.103305	0.00338101	0	0	-4.93331	0.995278	0.000389273	11	11033571	11034050	pla2r1
0	11-11518358-11519038	0.141197	0	0	0	-Inf	0.900171	4.37955e-06	11	11518358	11519038	krt15
0	11-12929917-12930246	0.127291	0	0	0	-Inf	0.981165	3.35295e-05	11	12929917	12930246	si:dkey-11m19.5|CR762408.1
0	11-13421800-13422163	0.00563502	0.0861736	0	0	3.93475	0.999901	0.000861615	11	13421800	13422163	homer3b
0	11-14499221-14499522	0.0796562	0	0	0	-Inf	0.999976	0.000726233	11	14499221	14499522	BX571942.1
0	11-1450135-1451578	0.41644	0.285581	0	0	-0.544212	0.0206992	0.000564802	11	1450135	1451578	phactr3b
0	11-1497758-1498175	0.0101545	0.103783	0	0	3.35338	0.998233	0.000562913	11	1497758	1498175	phactr3b
0	11-1637638-1637962	0	0.0911825	0	0	Inf	0.999555	0.000194951	11	1637638	1637962	lrp1aa
0	11-16754754-16755133	0	0.0950485	0	0	Inf	0.999555	0.000194951	11	16754754	16755133	suclg2
0	11-17017327-17018318	0.166191	0	0	0	-Inf	0.579204	7.51487e-08	11	17017327	17018318	NA
0	11-17564928-17569406	0.475196	0.362237	0	0	-0.39159	0.00164567	0.000735394	11	17564928	17569406	NA
0	11-18655238-18656166	0.0253095	0.126935	0	0	2.32634	0.97783	0.00053977	11	18655238	18656166	ncoa3
0	11-19366637-19366916	0	0.115558	0	0	Inf	0.995728	6.20912e-05	11	19366637	19366916	prickle2b
0	11-21740456-21740761	0	0.102244	0	0	Inf	0.998437	0.000109949	11	21740456	21740761	NA
0	11-22034374-22035336	0.0878117	0.00938242	0	0	-3.22638	0.990342	0.000311192	11	22034374	22035336	foxp4
0	11-22705894-22706452	0.0791486	0	0	0	-Inf	0.999854	0.000433561	11	22705894	22706452	NA
0	11-2325937-2326810	0.28729	0.148283	0	0	-0.954152	0.260166	0.000568251	11	2325937	2326810	NA
0	11-23374825-23375073	0	0.125824	0	0	Inf	0.981181	1.98609e-05	11	23374825	23375073	plekha6
0	11-25799198-25799407	0.0920593	0	0	0	-Inf	0.999854	0.000433561	11	25799198	25799407	skib
0	11-26508825-26509159	0	0.107476	0	0	Inf	0.995728	6.20912e-05	11	26508825	26509159	unm_sa1614
0	11-26838845-26839156	0.107746	0	0	0	-Inf	0.995278	9.30652e-05	11	26838845	26839156	iqsec1b
0	11-27892327-27892628	0	0.105461	0	0	Inf	0.998437	0.000109949	11	27892327	27892628	eif4g3a
0	11-27997878-27998239	0.122161	0	0	0	-Inf	0.981165	3.35295e-05	11	27997878	27998239	alpl|ece1
0	11-28153252-28153480	0	0.0844715	0	0	Inf	0.999989	0.000616119	11	28153252	28153480	lactbl1b
0	11-28331727-28332726	0	0.0748827	0	0	Inf	0.99991	0.000346228	11	28331727	28332726	ephb2b
0	11-28765104-28765381	0	0.0924752	0	0	Inf	0.99991	0.000346228	11	28765104	28765381	igsf21a
0	11-29040368-29040773	0	0.0839843	0	0	Inf	0.999989	0.000616119	11	29040368	29040773	igsf21a
0	11-30259359-30260436	0.320623	0.16202	0	0	-0.98471	0.07219	2.93274e-05	11	30259359	30260436	ppef1
0	11-30603417-30603763	0	0.0857968	0	0	Inf	0.99991	0.000346228	11	30603417	30603763	slc8a1a
0	11-30847543-30847788	0	0.126574	0	0	Inf	0.990352	3.51018e-05	11	30847543	30847788	cacna1ab
0	11-30904421-30905144	0	0.077567	0	0	Inf	0.99991	0.000346228	11	30904421	30905144	cacna1ab
0	11-31801776-31802120	0.0898818	0	0	0	-Inf	0.999854	0.000433561	11	31801776	31802120	diaph3
0	11-32270724-32271258	0.188343	0.0570605	0	0	-1.7228	0.69455	0.000133617	11	32270724	32271258	NA
0	11-32703058-32703415	0	0.0826388	0	0	Inf	0.999989	0.000616119	11	32703058	32703415	pcdh17
0	11-32877204-32877405	0.138181	0	0	0	-Inf	0.968154	2.01449e-05	11	32877204	32877405	NA
0	11-33672974-33673232	0	0.0882963	0	0	Inf	0.99991	0.000346228	11	33672974	33673232	thsd7bb
0	11-33676987-33677299	0	0.0848748	0	0	Inf	0.999989	0.000616119	11	33676987	33677299	thsd7bb
0	11-34666410-34667164	0.222862	0.090363	0	0	-1.30235	0.576613	0.00058173	11	34666410	34667164	dnah1
0	11-35982242-35982716	0.0651533	0	0	0	-Inf	0.999976	0.000726233	11	35982242	35982716	itpr1b
0	11-36138952-36139301	0	0.0856661	0	0	Inf	0.99991	0.000346228	11	36138952	36139301	brk1|gpx1a
0	11-3748060-3748389	0.113442	0	0	0	-Inf	0.989942	5.58401e-05	11	3748060	3748389	NA
0	11-37535835-37536220	0.00690636	0.109802	0	0	3.99083	0.998337	0.000277951	11	37535835	37536220	bsnb
0	11-3817737-3818309	0.119776	0.0244491	0	0	-2.29248	0.983582	0.000652523	11	3817737	3818309	NA
0	11-38517996-38518312	0.0951162	0	0	0	-Inf	0.999396	0.000259264	11	38517996	38518312	si:ch211-117k10.3|slc45a3
0	11-38770237-38770645	0	0.111059	0	0	Inf	0.995728	6.20912e-05	11	38770237	38770645	AL845324.1
0	11-39243306-39243744	0	0.0894415	0	0	Inf	0.99991	0.000346228	11	39243306	39243744	NA
0	11-39901502-39903329	0.375659	0.47788	0	0	0.347222	0.00137562	0.0124334	11	39901502	39903329	camta1b
0	11-41051690-41052150	0	0.102916	0	0	Inf	0.998437	0.000109949	11	41051690	41052150	NA
0	11-41966181-41966842	0.124752	0.0162557	0	0	-2.94005	0.930605	0.000136722	11	41966181	41966842	her2
0	11-42200983-42201359	0	0.0725203	0	0	Inf	0.999989	0.000616119	11	42200983	42201359	FLNB
0	11-422144-422579	0.102337	0	0	0	-Inf	0.99812	0.000155247	11	422144	422579	znf831
0	11-42755095-42755676	0	0.0962673	0	0	Inf	0.999555	0.000194951	11	42755095	42755676	CU459094.1|si:ch73-106k19.5|CU459094.3|tdrd3
0	11-4406188-4406724	0.119452	0	0	0	-Inf	0.950389	1.2109e-05	11	4406188	4406724	NA
0	11-44300406-44300734	0	0.0732032	0	0	Inf	0.999989	0.000616119	11	44300406	44300734	HNRNPLL|gnb4b
0	11-44605063-44605334	0.0828109	0	0	0	-Inf	0.999976	0.000726233	11	44605063	44605334	nid1b|tbce
0	11-4470165-4470565	0	0.118118	0	0	Inf	0.990352	3.51018e-05	11	4470165	4470565	NA
0	11-4802128-4802501	0.0765234	0	0	0	-Inf	0.999976	0.000726233	11	4802128	4802501	NA
0	11-4995522-4995870	0	0.0817591	0	0	Inf	0.999989	0.000616119	11	4995522	4995870	ptprga
0	11-5677286-5677632	0	0.0880791	0	0	Inf	0.99991	0.000346228	11	5677286	5677632	r3hdm4|arid3a
0	11-5748615-5748800	0.101236	0	0	0	-Inf	0.999396	0.000259264	11	5748615	5748800	arid3a
0	11-5774039-5774273	0	0.100169	0	0	Inf	0.999555	0.000194951	11	5774039	5774273	arid3a
0	11-6294936-6296114	0.252557	0.108152	0	0	-1.22355	0.173498	5.16916e-05	11	6294936	6296114	ctns|ranbp3a
0	11-6334482-6334704	0	0.111885	0	0	Inf	0.998437	0.000109949	11	6334482	6334704	NA
0	11-7291892-7293096	0.201869	0.0905735	0	0	-1.15626	0.466914	0.000615092	11	7291892	7293096	apc2
0	11-7301955-7302640	0.0891424	0	0	0	-Inf	0.99812	0.000155247	11	7301955	7302640	apc2
0	11-7310636-7310873	0.106457	0	0	0	-Inf	0.99812	0.000155247	11	7310636	7310873	apc2
0	11-7312456-7314187	0.372185	0.258392	0	0	-0.526458	0.0420526	0.000774443	11	7312456	7314187	apc2
0	11-8253599-8253917	0.0837255	0	0	0	-Inf	0.999976	0.000726233	11	8253599	8253917	pimr205|pimr204|si:cabz01021066.1
0	11-84550-85681	0.0737453	0	0	0	-Inf	0.999854	0.000433561	11	84550	85681	elmo2
0	11-8736708-8736995	0.0865393	0	0	0	-Inf	0.999976	0.000726233	11	8736708	8736995	si:ch211-51h4.2
0	11-97113-97916	0.270344	0.14954	0	0	-0.854269	0.281522	0.000614961	11	97113	97916	elmo2
0	11-975602-976127	0.156534	0.0284258	0	0	-2.4612	0.876121	0.000156497	11	975602	976127	CABZ01066384.1
0	11-998916-999298	0	0.11619	0	0	Inf	0.990352	3.51018e-05	11	998916	999298	slc6a1b
0	12-10224569-10225689	0.300548	0.159077	0	0	-0.917869	0.16545	0.000354174	12	10224569	10225689	mpp2b
0	12-10493429-10493806	0.0820006	0	0	0	-Inf	0.999976	0.000726233	12	10493429	10493806	zgc:152977
0	12-10787558-10787821	0.0878364	0	0	0	-Inf	0.999976	0.000726233	12	10787558	10787821	NA
0	12-1172845-1173276	0.0777394	0	0	0	-Inf	0.999976	0.000726233	12	1172845	1173276	RAB26
0	12-12352445-12352732	0.0911915	0	0	0	-Inf	0.999854	0.000433561	12	12352445	12352732	grid1b
0	12-12484995-12485287	0	0.0796065	0	0	Inf	0.999989	0.000616119	12	12484995	12485287	grid1b
0	12-12707588-12707889	0	0.0815622	0	0	Inf	0.999989	0.000616119	12	12707588	12707889	grid1b
0	12-15298467-15299030	0.0846969	0	0	0	-Inf	0.999396	0.000259264	12	15298467	15299030	med1
0	12-15565409-15568738	0.508121	0.430862	0	0	-0.237947	0.00986696	0.00905489	12	15565409	15568738	hexim1|acbd4
0	12-15619676-15620564	0.136121	0.265172	0	0	0.962038	0.462574	0.000876219	12	15619676	15620564	acbd4|plcd3b
0	12-15621833-15623340	0.310841	0.14667	0	0	-1.0836	0.0305462	1.31413e-05	12	15621833	15623340	acbd4|plcd3b
0	12-17809924-17810889	0.303559	0.161567	0	0	-0.909847	0.172305	0.0002882	12	17809924	17810889	tecpr1a
0	12-18241257-18241970	0	0.114464	0	0	Inf	0.990352	3.51018e-05	12	18241257	18241970	fam20cb
0	12-18330922-18331130	0	0.0869806	0	0	Inf	0.999989	0.000616119	12	18330922	18331130	fam20cb
0	12-19095953-19096793	0.163747	0.05391	0	0	-1.60285	0.856015	0.000828103	12	19095953	19096793	csdc2a
0	12-19348028-19349123	0.277593	0.171483	0	0	-0.694911	0.225374	0.00088775	12	19348028	19349123	maff|tomm22
0	12-19564954-19565639	0.15081	0	0	0	-Inf	0.793728	9.53806e-07	12	19564954	19565639	snx29
0	12-196618-197072	0.00637109	0.0923535	0	0	3.85755	0.999901	0.000861615	12	196618	197072	CABZ01102038.1
0	12-19851955-19852532	0	0.123648	0	0	Inf	0.948008	6.37031e-06	12	19851955	19852532	shisa9a
0	12-20021156-20021515	0.120959	0.0206224	0	0	-2.55223	0.982403	0.000965808	12	20021156	20021515	mrtfba
0	12-20899656-20899919	0.0838529	0	0	0	-Inf	0.999976	0.000726233	12	20899656	20899919	NA
0	12-21023939-21024328	0.0865463	0	0	0	-Inf	0.999396	0.000259264	12	21023939	21024328	NA
0	12-21447824-21447982	0	0.0870243	0	0	Inf	0.999989	0.000616119	12	21447824	21447982	ca10a
0	12-21987317-21987628	0	0.0888883	0	0	Inf	0.99991	0.000346228	12	21987317	21987628	thrab
0	12-21987658-21987866	0.089135	0	0	0	-Inf	0.999976	0.000726233	12	21987658	21987866	thrab
0	12-22406070-22406278	0.0871227	0	0	0	-Inf	0.999976	0.000726233	12	22406070	22406278	hdlbpb
0	12-22780378-22780842	0.0835278	0	0	0	-Inf	0.999396	0.000259264	12	22780378	22780842	ablim2
0	12-24345036-24345565	0.09632	0	0	0	-Inf	0.99812	0.000155247	12	24345036	24345565	nrxn1a
0	12-24518571-24518897	0	0.0819692	0	0	Inf	0.999989	0.000616119	12	24518571	24518897	nrxn1a
0	12-24549101-24549808	0.225496	0.0935003	0	0	-1.27006	0.539044	0.000569818	12	24549101	24549808	nrxn1a
0	12-25378183-25378596	0.108682	0.00671728	0	0	-4.01609	0.995505	0.000240114	12	25378183	25378596	zfp36l2
0	12-25561359-25561619	0.108733	0	0	0	-Inf	0.99812	0.000155247	12	25561359	25561619	NA
0	12-25609180-25609580	0	0.0783108	0	0	Inf	0.999989	0.000616119	12	25609180	25609580	six2b
0	12-26466257-26468633	0.296747	0.163226	0	0	-0.862361	0.0756623	0.000231766	12	26466257	26468633	ndel1a
0	12-26496506-26496740	0	0.092132	0	0	Inf	0.99991	0.000346228	12	26496506	26496740	armc7|acsf2
0	12-26769935-26770550	0.0952093	0	0	0	-Inf	0.99812	0.000155247	12	26769935	26770550	zeb1b
0	12-26904372-26904741	0	0.0747409	0	0	Inf	0.999989	0.000616119	12	26904372	26904741	znf438
0	12-27734930-27735272	0.090618	0	0	0	-Inf	0.999396	0.000259264	12	27734930	27735272	cacna1g
0	12-29164470-29165065	0	0.117288	0	0	Inf	0.981181	1.98609e-05	12	29164470	29165065	adgra1a
0	12-29721109-29721415	0.105877	0	0	0	-Inf	0.99812	0.000155247	12	29721109	29721415	NA
0	12-29936103-29937090	0.182321	0.0478108	0	0	-1.93107	0.643147	6.45896e-05	12	29936103	29937090	atrnl1b
0	12-30335305-30336339	0.168502	0.0486259	0	0	-1.79297	0.883767	0.00040486	12	30335305	30336339	vwa2
0	12-32628512-32628926	0.0777567	0	0	0	-Inf	0.999976	0.000726233	12	32628512	32628926	NA
0	12-33419910-33420707	0.203926	0.0721234	0	0	-1.49951	0.313086	2.49771e-05	12	33419910	33420707	fasn
0	12-35651497-35651759	0.0959816	0	0	0	-Inf	0.999396	0.000259264	12	35651497	35651759	baiap2b|chmp6b
0	12-35782160-35782560	0	0.0773463	0	0	Inf	0.999989	0.000616119	12	35782160	35782560	aatkb
0	12-36108530-36110482	0.321726	0.216026	0	0	-0.574629	0.0438768	0.000887263	12	36108530	36110482	btbd17a|map2k6
0	12-3753117-3753502	0	0.145807	0	0	Inf	0.948008	6.37031e-06	12	3753117	3753502	tlcd3bb
0	12-37741816-37742516	0.0788155	0	0	0	-Inf	0.99812	0.000155247	12	37741816	37742516	NA
0	12-38240934-38241228	0.117896	0.00594308	0	0	-4.31016	0.990342	0.00014166	12	38240934	38241228	NA
0	12-38330934-38331297	0.0871289	0	0	0	-Inf	0.999854	0.000433561	12	38330934	38331297	NA
0	12-38348587-38348912	0	0.107679	0	0	Inf	0.998437	0.000109949	12	38348587	38348912	NA
0	12-38400394-38400875	0.0810333	0	0	0	-Inf	0.999396	0.000259264	12	38400394	38400875	NA
0	12-38881614-38881958	0.113106	0	0	0	-Inf	0.989942	5.58401e-05	12	38881614	38881958	si:ch211-39f2.3
0	12-39392138-39392370	0	0.108803	0	0	Inf	0.998437	0.000109949	12	39392138	39392370	NA
0	12-40395122-40395465	0	0.0803075	0	0	Inf	0.999989	0.000616119	12	40395122	40395465	CR847968.1
0	12-41306409-41306715	0.0953998	0	0	0	-Inf	0.999396	0.000259264	12	41306409	41306715	NA
0	12-41423003-41423748	0.112417	0	0	0	-Inf	0.968154	2.01449e-05	12	41423003	41423748	epc1a
0	12-41676934-41677245	0	0.101772	0	0	Inf	0.998437	0.000109949	12	41676934	41677245	jakmip3
0	12-44366917-44367095	0.0828689	0	0	0	-Inf	0.999976	0.000726233	12	44366917	44367095	dock1
0	12-44983667-44984052	0	0.131738	0	0	Inf	0.967268	1.12451e-05	12	44983667	44984052	NA
0	12-45187190-45188371	0.193802	0.0767196	0	0	-1.33692	0.492838	0.000203805	12	45187190	45188371	dhx32a|bccip
0	12-45579603-45579916	0	0.0900629	0	0	Inf	0.99991	0.000346228	12	45579603	45579916	NA
0	12-46953201-46954477	0.198467	0.0731121	0	0	-1.44072	0.52919	0.00017337	12	46953201	46954477	lhpp
0	12-47774520-47774822	0	0.0804389	0	0	Inf	0.999989	0.000616119	12	47774520	47774822	CABZ01084340.1|LO017725.1|selenou1b
0	12-47983640-47984328	0	0.0793869	0	0	Inf	0.99991	0.000346228	12	47983640	47984328	adamts14
0	12-48096849-48097249	0	0.0759451	0	0	Inf	0.999989	0.000616119	12	48096849	48097249	pald1a
0	12-48346224-48346948	0.120413	0.00850971	0	0	-3.82274	0.969046	5.36168e-05	12	48346224	48346948	ddit4|dnajb12b
0	12-49134601-49134902	0	0.110534	0	0	Inf	0.998437	0.000109949	12	49134601	49134902	FO704607.1|si:zfos-911d5.4
0	12-49165210-49165792	0	0.077557	0	0	Inf	0.99991	0.000346228	12	49165210	49165792	acadsb|
0	12-645722-646693	0.00493645	0.0896545	0	0	4.18283	0.99952	0.000483085	12	645722	646693	sult2st1|sult2st2
0	12-6739654-6739876	0	0.0858199	0	0	Inf	0.999989	0.000616119	12	6739654	6739876	pcdh15b
0	12-7851894-7852209	0.0839571	0	0	0	-Inf	0.999854	0.000433561	12	7851894	7852209	ank3b
0	12-8719071-8719281	0.0915107	0	0	0	-Inf	0.999854	0.000433561	12	8719071	8719281	jmjd1cb
0	13-10206692-10206956	0	0.08134	0	0	Inf	0.999989	0.000616119	13	10206692	10206956	NA
0	13-10833412-10833667	0	0.0850896	0	0	Inf	0.999989	0.000616119	13	10833412	10833667	lrpprc
0	13-11240338-11240681	0	0.0851581	0	0	Inf	0.999989	0.000616119	13	11240338	11240681	akt3a
0	13-11555508-11555848	0.0869643	0	0	0	-Inf	0.999854	0.000433561	13	11555508	11555848	desi2
0	13-13571771-13572180	0	0.0892931	0	0	Inf	0.999555	0.000194951	13	13571771	13572180	NA
0	13-14241464-14242070	0.172231	0.0488368	0	0	-1.8183	0.76974	0.00069103	13	14241464	14242070	gfra4a
0	13-14287560-14288201	0.0797758	0	0	0	-Inf	0.999854	0.000433561	13	14287560	14288201	gfra4a
0	13-1437540-1439778	0.456539	0.326195	0	0	-0.485001	0.0123976	0.000734462	13	1437540	1439778	si:ch211-165e15.1
0	13-15750773-15751173	0.0840559	0	0	0	-Inf	0.999396	0.000259264	13	15750773	15751173	trmt61a
0	13-15858798-15859176	0.112062	0	0	0	-Inf	0.989942	5.58401e-05	13	15858798	15859176	si:ch211-57f7.7|klc1a
0	13-16539695-16540198	0	0.0852766	0	0	Inf	0.999555	0.000194951	13	16539695	16540198	kcnma1a
0	13-17301469-17301711	0	0.0984495	0	0	Inf	0.999555	0.000194951	13	17301469	17301711	lrmda
0	13-17367194-17367801	0.016453	0.10117	0	0	2.62036	0.995049	0.000608845	13	17367194	17367801	lrmda
0	13-17753562-17753758	0.0893493	0	0	0	-Inf	0.999976	0.000726233	13	17753562	17753758	march8
0	13-18056019-18056466	0.11825	0	0	0	-Inf	0.968154	2.01449e-05	13	18056019	18056466	zfand4
0	13-18813558-18813854	0.0802074	0	0	0	-Inf	0.999976	0.000726233	13	18813558	18813854	lzts2a
0	13-19176004-19176810	0.115621	0	0	0	-Inf	0.981165	3.35295e-05	13	19176004	19176810	NA
0	13-19330074-19330813	0	0.0877762	0	0	Inf	0.99991	0.000346228	13	19330074	19330813	emx2
0	13-20100693-20100936	0.135844	0.00718238	0	0	-4.24134	0.969046	5.2201e-05	13	20100693	20100936	atrnl1a
0	13-20180295-20180551	0.115671	0	0	0	-Inf	0.995278	9.30652e-05	13	20180295	20180551	atrnl1a
0	13-20966668-20967043	0	0.0980262	0	0	Inf	0.999555	0.000194951	13	20966668	20967043	NA
0	13-211981-216671	0.43015	0.310458	0	0	-0.470443	0.0113518	0.000646839	13	211981	216671	ppp1r21|rtn4b
0	13-21376009-21377018	0.165817	0.0469286	0	0	-1.82106	0.689437	9.71776e-05	13	21376009	21377018	NA
0	13-22114051-22114316	0	0.0845303	0	0	Inf	0.999989	0.000616119	13	22114051	22114316	si:dkey-174i8.1
0	13-223593-228617	0.534723	0.440217	0	0	-0.280578	0.00375612	0.00782148	13	223593	228617	rtn4b|zgc:64201
0	13-22375247-22375836	0	0.128297	0	0	Inf	0.948008	6.37031e-06	13	22375247	22375836	usp54a
0	13-22377680-22378110	0	0.0966284	0	0	Inf	0.998437	0.000109949	13	22377680	22378110	usp54a
0	13-22964623-22964892	0	0.106668	0	0	Inf	0.998437	0.000109949	13	22964623	22964892	tspan15|tacr2
0	13-2307642-2308721	0.202684	0.0994053	0	0	-1.02784	0.514481	0.000836606	13	2307642	2308721	NA
0	13-23439415-23439808	0.00585295	0.0953718	0	0	4.02633	0.999901	0.000854524	13	23439415	23439808	NA
0	13-23919790-23920011	0.0868094	0	0	0	-Inf	0.999976	0.000726233	13	23919790	23920011	phactr2
0	13-2452224-2452871	0.201995	0.0600632	0	0	-1.74977	0.697104	0.000163384	13	2452224	2452871	arfgef3
0	13-24588334-24588806	0	0.0799664	0	0	Inf	0.99991	0.000346228	13	24588334	24588806	fuom
0	13-24842432-24843189	0.0902769	0	0	0	-Inf	0.995278	9.30652e-05	13	24842432	24843189	AL929334.1|dusp13a
0	13-26072417-26073410	0.166623	0.0492715	0	0	-1.75776	0.881876	0.000406996	13	26072417	26073410	BX510306.1
0	13-26334706-26334967	0.0957298	0	0	0	-Inf	0.999396	0.000259264	13	26334706	26334967	si:rp71-1h3.1
0	13-26815174-26816668	0.189756	0.0664263	0	0	-1.51432	0.495222	9.16378e-05	13	26815174	26816668	NA
0	13-26975915-26976300	0.106785	0.00537515	0	0	-4.31226	0.995278	0.000234451	13	26975915	26976300	NA
0	13-27908203-27908554	0	0.0954319	0	0	Inf	0.999555	0.000194951	13	27908203	27908554	ogfrl1
0	13-28996611-28997050	0	0.074964	0	0	Inf	0.999989	0.000616119	13	28996611	28997050	NA
0	13-29586809-29587111	0.0871695	0	0	0	-Inf	0.999854	0.000433561	13	29586809	29587111	CT025909.1|CT025909.3
0	13-30484594-30484974	0	0.0723517	0	0	Inf	0.999989	0.000616119	13	30484594	30484974	zmiz1a
0	13-31297391-31297717	0.0940754	0	0	0	-Inf	0.99812	0.000155247	13	31297391	31297717	prdm8|antxr1d
0	13-31596608-31596908	0.121736	0	0	0	-Inf	0.989942	5.58401e-05	13	31596608	31596908	six6a
0	13-3367247-3367465	0	0.0912107	0	0	Inf	0.999989	0.000616119	13	3367247	3367465	prkn
0	13-33728525-33730168	0.240482	0.123616	0	0	-0.960063	0.341121	0.000810983	13	33728525	33730168	macrod2
0	13-3387365-3387802	0	0.122228	0	0	Inf	0.981181	1.98609e-05	13	3387365	3387802	prkn
0	13-34450942-34451258	0.0866055	0	0	0	-Inf	0.999854	0.000433561	13	34450942	34451258	macrod2
0	13-3479839-3480125	0	0.0910773	0	0	Inf	0.999555	0.000194951	13	3479839	3480125	prkn
0	13-34900057-34900859	0	0.0723345	0	0	Inf	0.999989	0.000616119	13	34900057	34900859	NA
0	13-37525262-37525561	0.0905474	0	0	0	-Inf	0.999854	0.000433561	13	37525262	37525561	BX284635.1
0	13-3774687-3775018	0.129607	0.028294	0	0	-2.19557	0.983582	0.000664787	13	3774687	3775018	qkib
0	13-37902440-37902828	0	0.0954494	0	0	Inf	0.999555	0.000194951	13	37902440	37902828	NA
0	13-38682474-38682824	0	0.111185	0	0	Inf	0.995728	6.20912e-05	13	38682474	38682824	lmbrd1
0	13-39032636-39032873	0.0815163	0	0	0	-Inf	0.999976	0.000726233	13	39032636	39032873	col19a1
0	13-39228577-39230029	0.251422	0.105188	0	0	-1.25714	0.196849	3.60285e-05	13	39228577	39230029	fam135a
0	13-39522460-39523710	0.155139	0.0616399	0	0	-1.33163	0.661147	0.000566838	13	39522460	39523710	NA
0	13-39825985-39826232	0	0.0954909	0	0	Inf	0.99991	0.000346228	13	39825985	39826232	zgc:171482
0	13-40056607-40057000	0	0.148531	0	0	Inf	0.893094	2.04661e-06	13	40056607	40057000	golga7bb
0	13-40599005-40599375	0.0999238	0	0	0	-Inf	0.999396	0.000259264	13	40599005	40599375	hpse2
0	13-41058797-41059178	0.125566	0	0	0	-Inf	0.968154	2.01449e-05	13	41058797	41059178	NA
0	13-4109054-4109481	0.120572	0	0	0	-Inf	0.968154	2.01449e-05	13	4109054	4109481	tjap1
0	13-41763439-41763694	0	0.102609	0	0	Inf	0.99991	0.000346228	13	41763439	41763694	NA
0	13-43910030-43910323	0.104362	0.00523725	0	0	-4.31665	0.99812	0.000390303	13	43910030	43910323	NA
0	13-44268418-44269042	0.17906	0.0603262	0	0	-1.56958	0.779398	0.000321493	13	44268418	44269042	CABZ01069436.1
0	13-44715627-44716022	0	0.076477	0	0	Inf	0.999989	0.000616119	13	44715627	44716022	zfand3
0	13-46533987-46534427	0	0.103231	0	0	Inf	0.998437	0.000109949	13	46533987	46534427	ATE1
0	13-46916179-46917015	0	0.0863658	0	0	Inf	0.998437	0.000109949	13	46916179	46917015	slc29a1a
0	13-48151412-48151645	0	0.0903855	0	0	Inf	0.99991	0.000346228	13	48151412	48151645	golga4
0	13-48562879-48563680	0.163725	0.0551092	0	0	-1.57091	0.819117	0.000862509	13	48562879	48563680	NA
0	13-48644513-48644955	0	0.104429	0	0	Inf	0.995728	6.20912e-05	13	48644513	48644955	si:ch1073-268j14.1
0	13-49098418-49099937	0.292183	0.165401	0	0	-0.820901	0.0903277	0.000119857	13	49098418	49099937	disc1
0	13-49106401-49107041	0.0930066	0	0	0	-Inf	0.99812	0.000155247	13	49106401	49107041	disc1
0	13-49269094-49270095	0.396603	0.251757	0	0	-0.655666	0.0798756	0.0008443	13	49269094	49270095	NA
0	13-50168586-50169218	0	0.0877936	0	0	Inf	0.999555	0.000194951	13	50168586	50169218	gpr137ba
0	13-50966167-50966550	0.155138	0	0	0	-Inf	0.832537	1.5852e-06	13	50966167	50966550	dntt
0	13-51367879-51368158	0	0.0808013	0	0	Inf	0.999989	0.000616119	13	51367879	51368158	CU929144.1
0	13-51674075-51674646	0.140819	0.0214795	0	0	-2.71281	0.876121	5.70661e-05	13	51674075	51674646	NA
0	13-51819738-51820133	0	0.0948254	0	0	Inf	0.999555	0.000194951	13	51819738	51820133	NA
0	13-51930060-51930690	0	0.0768711	0	0	Inf	0.999989	0.000616119	13	51930060	51930690	NA
0	13-51944771-51945344	0.0958686	0.00646569	0	0	-3.89018	0.999439	0.00065706	13	51944771	51945344	LT631676.1
0	13-52001061-52001812	0.0665939	0.00561797	0	0	-3.56727	0.999439	0.000672775	13	52001061	52001812	NA
0	13-588173-588466	0.0790597	0	0	0	-Inf	0.999976	0.000726233	13	588173	588466	slit1a
0	13-7665462-7665792	0	0.121295	0	0	Inf	0.990352	3.51018e-05	13	7665462	7665792	gbf1
0	13-8032873-8034210	0.26103	0.140063	0	0	-0.898136	0.383143	0.000724023	13	8032873	8034210	NA
0	13-882590-882943	0.104388	0	0	0	-Inf	0.99812	0.000155247	13	882590	882943	NA
0	13-8956748-8957046	0.0912155	0	0	0	-Inf	0.999396	0.000259264	13	8956748	8957046	thada|haao
0	14-10997871-10998500	0	0.0780602	0	0	Inf	0.999989	0.000616119	14	10997871	10998500	abcb7
0	14-11247770-11248621	0.152828	0.0445446	0	0	-1.77858	0.814582	0.000248327	14	11247770	11248621	nexmifb
0	14-11567039-11567326	0.102308	0	0	0	-Inf	0.99812	0.000155247	14	11567039	11567326	NA
0	14-12543410-12543697	0.146392	0	0	0	-Inf	0.927683	7.28132e-06	14	12543410	12543697	gria3b
0	14-12554311-12554467	0.101981	0	0	0	-Inf	0.999854	0.000433561	14	12554311	12554467	gria3b
0	14-12911303-12911800	0.127495	0.0230252	0	0	-2.46915	0.933459	0.000156402	14	12911303	12911800	NA
0	14-1299949-1300542	0.106164	0	0	0	-Inf	0.989942	5.58401e-05	14	1299949	1300542	il21
0	14-13855316-13855749	0.0834513	0	0	0	-Inf	0.999396	0.000259264	14	13855316	13855749	NA
0	14-1469090-1469468	0	0.084286	0	0	Inf	0.999989	0.000616119	14	1469090	1469468	NA
0	14-14921463-14922602	0.252647	0.120835	0	0	-1.06408	0.368803	0.000527013	14	14921463	14922602	NA
0	14-14964271-14964915	0.160354	0.0231023	0	0	-2.79515	0.933459	0.000145351	14	14964271	14964915	NA
0	14-15086848-15087178	0.0812248	0	0	0	-Inf	0.999854	0.000433561	14	15086848	15087178	uvssa
0	14-15628389-15628842	0.104779	0	0	0	-Inf	0.995278	9.30652e-05	14	15628389	15628842	si:dkey-203a12.9
0	14-1619157-1619525	0.11468	0	0	0	-Inf	0.989942	5.58401e-05	14	1619157	1619525	LO018564.1
0	14-1762174-1762498	0	0.0968919	0	0	Inf	0.999555	0.000194951	14	1762174	1762498	trpc7b
0	14-17711854-17713028	0.185024	0.0658866	0	0	-1.48965	0.490459	0.000119877	14	17711854	17713028	NA
0	14-18451403-18452003	0.0749099	0	0	0	-Inf	0.999976	0.000726233	14	18451403	18452003	NA
0	14-19409814-19410056	0.0957801	0	0	0	-Inf	0.999396	0.000259264	14	19409814	19410056	NA
0	14-19565942-19566244	0.0830673	0	0	0	-Inf	0.999976	0.000726233	14	19565942	19566244	NA
0	14-20609461-20610328	0.193267	0.078363	0	0	-1.30235	0.581671	0.000284601	14	20609461	20610328	aff2
0	14-20887813-20887998	0.0927495	0	0	0	-Inf	0.999854	0.000433561	14	20887813	20887998	ids
0	14-21414402-21415099	0.108155	0.0174149	0	0	-2.6347	0.995723	0.000946742	14	21414402	21415099	NA
0	14-2153619-2153879	0	0.0804763	0	0	Inf	0.999989	0.000616119	14	2153619	2153879	pcdh2ab5|pcdh2aa15|pcdh2ab2|pcdh2ab6|pcdh2ab1|CR847851.1|pcdh2ab9|pcdh2ab10|pcdh2ab12|pcdh2ac|pcdh2aa1
0	14-2193120-2193461	0.0947676	0	0	0	-Inf	0.999396	0.000259264	14	2193120	2193461	pcdh2ab11|pcdh2ab10|pcdh2ab9|pcdh2ab2|pcdh2ab5|pcdh2ab6|pcdh2ab1|CR847851.1|pcdh2aa15|si:dkey-262j3.7|pcdh2aa1
0	14-2198904-2199919	0.138648	0.0225881	0	0	-2.61779	0.874175	0.000237497	14	2198904	2199919	pcdh2ab9|si:dkeyp-115d7.2|si:dkey-262j3.7|pcdh2ab5|pcdh2ab2|pcdh2ab6|pcdh2ab1|CR847851.1|pcdh2aa15|pcdh2aa1
0	14-22238710-22238938	0	0.0855997	0	0	Inf	0.999989	0.000616119	14	22238710	22238938	gabrb2a
0	14-22737014-22738673	0.253636	0.119965	0	0	-1.08015	0.402134	0.000296798	14	22737014	22738673	NA
0	14-22831776-22832161	0.130516	0	0	0	-Inf	0.950389	1.2109e-05	14	22831776	22832161	NA
0	14-22867455-22867996	0	0.0863751	0	0	Inf	0.999555	0.000194951	14	22867455	22867996	BX005043.1
0	14-2411049-2411414	0	0.11815	0	0	Inf	0.990352	3.51018e-05	14	2411049	2411414	NA
0	14-24973211-24973465	0	0.0838489	0	0	Inf	0.999989	0.000616119	14	24973211	24973465	ppargc1b
0	14-25213705-25213909	0	0.0989368	0	0	Inf	0.99991	0.000346228	14	25213705	25213909	htr4
0	14-26729527-26729818	0	0.0952091	0	0	Inf	0.999555	0.000194951	14	26729527	26729818	eef1g
0	14-27764593-27764993	0	0.0846876	0	0	Inf	0.99991	0.000346228	14	27764593	27764993	NA
0	14-27852847-27853089	0.0973116	0	0	0	-Inf	0.999854	0.000433561	14	27852847	27853089	NA
0	14-27927162-27927547	0	0.0978445	0	0	Inf	0.998437	0.000109949	14	27927162	27927547	NA
0	14-28534013-28534853	0.174443	0.0700645	0	0	-1.316	0.707294	0.000588536	14	28534013	28534853	zgc:113364
0	14-28637425-28638543	0.103672	0.0197587	0	0	-2.39146	0.991106	0.000998001	14	28637425	28638543	NA
0	14-294139-294738	0	0.0833066	0	0	Inf	0.99991	0.000346228	14	294139	294738	LO018022.2
0	14-2946472-2946689	0	0.0997922	0	0	Inf	0.999555	0.000194951	14	2946472	2946689	bicc2
0	14-29858976-29859446	0	0.0892729	0	0	Inf	0.99991	0.000346228	14	29858976	29859446	sorbs2b
0	14-30044892-30045187	0	0.0820286	0	0	Inf	0.999989	0.000616119	14	30044892	30045187	NA
0	14-30459558-30459783	0	0.09966	0	0	Inf	0.999555	0.000194951	14	30459558	30459783	micu3b
0	14-3137489-3137906	0.105373	0	0	0	-Inf	0.989942	5.58401e-05	14	3137489	3137906	si:zfos-1069f5.1
0	14-32704485-32704889	0.0716759	0	0	0	-Inf	0.999976	0.000726233	14	32704485	32704889	BX088596.1
0	14-33662782-33662983	0.1427	0	0	0	-Inf	0.950389	1.2109e-05	14	33662782	33662983	NA
0	14-34253427-34253990	0.0116046	0.103165	0	0	3.15218	0.998337	0.00098345	14	34253427	34253990	gria1a
0	14-34596267-34596622	0	0.0855218	0	0	Inf	0.99991	0.000346228	14	34596267	34596622	afap1l1a
0	14-34751499-34751897	0	0.0998833	0	0	Inf	0.998437	0.000109949	14	34751499	34751897	ablim3
0	14-35052277-35052810	0.0714202	0	0	0	-Inf	0.999976	0.000726233	14	35052277	35052810	ebf3a
0	14-36064062-36064302	0.0913959	0	0	0	-Inf	0.999854	0.000433561	14	36064062	36064302	BX511223.1
0	14-3645074-3645622	0.147836	0	0	0	-Inf	0.832537	1.5852e-06	14	3645074	3645622	NA
0	14-36772017-36772408	0	0.0727671	0	0	Inf	0.999989	0.000616119	14	36772017	36772408	rnf130
0	14-36928860-36929339	0	0.120304	0	0	Inf	0.981181	1.98609e-05	14	36928860	36929339	NA
0	14-37167961-37168342	0.00673389	0.109132	0	0	4.0185	0.998337	0.000277951	14	37167961	37168342	FP102806.1
0	14-3729324-3729725	0.133839	0.0179125	0	0	-2.90145	0.969921	0.000348527	14	3729324	3729725	PIGG
0	14-38155331-38155606	0.0880536	0	0	0	-Inf	0.999976	0.000726233	14	38155331	38155606	NA
0	14-38492114-38492410	0	0.0821594	0	0	Inf	0.999989	0.000616119	14	38492114	38492410	NA
0	14-3869046-3869327	0	0.0787619	0	0	Inf	0.999989	0.000616119	14	3869046	3869327	PIGG
0	14-38715384-38715754	0	0.10724	0	0	Inf	0.995728	6.20912e-05	14	38715384	38715754	BX088707.3
0	14-38933524-38934185	0	0.0930339	0	0	Inf	0.998437	0.000109949	14	38933524	38934185	btk|gla
0	14-394385-394716	0	0.0801276	0	0	Inf	0.999989	0.000616119	14	394385	394716	FAT4
0	14-39559492-39559944	0	0.13366	0	0	Inf	0.967268	1.12451e-05	14	39559492	39559944	diaph2
0	14-39738778-39739331	0	0.0803539	0	0	Inf	0.99991	0.000346228	14	39738778	39739331	diaph2
0	14-39806965-39807282	0.0773236	0	0	0	-Inf	0.999976	0.000726233	14	39806965	39807282	diaph2
0	14-39836344-39836679	0.0908201	0	0	0	-Inf	0.999854	0.000433561	14	39836344	39836679	diaph2
0	14-40975365-40976203	0.0705666	0	0	0	-Inf	0.999976	0.000726233	14	40975365	40976203	drp2
0	14-41097868-41098143	0.102576	0	0	0	-Inf	0.99812	0.000155247	14	41097868	41098143	drp2
0	14-41709899-41710313	0	0.112634	0	0	Inf	0.995728	6.20912e-05	14	41709899	41710313	NA
0	14-41844137-41844616	0	0.170964	0	0	Inf	0.81923	6.58059e-07	14	41844137	41844616	NA
0	14-41921682-41921955	0	0.119524	0	0	Inf	0.995728	6.20912e-05	14	41921682	41921955	slc7a11
0	14-4261682-4262519	0.140997	0.0420943	0	0	-1.74396	0.772164	0.000488738	14	4261682	4262519	frmpd1b
0	14-42916258-42916467	0.118587	0	0	0	-Inf	0.989942	5.58401e-05	14	42916258	42916467	NA
0	14-42935486-42935886	0.018809	0.127086	0	0	2.75631	0.989952	0.00059218	14	42935486	42935886	NA
0	14-43223110-43223567	0	0.0791865	0	0	Inf	0.999989	0.000616119	14	43223110	43223567	LO018400.1
0	14-43325065-43325533	0.0238346	0.133448	0	0	2.48516	0.980541	0.000849284	14	43325065	43325533	NA
0	14-43376905-43377313	0.0165061	0.115785	0	0	2.81038	0.998123	0.000992814	14	43376905	43377313	NA
0	14-4348122-4348397	0.100965	0	0	0	-Inf	0.999396	0.000259264	14	4348122	4348397	NA
0	14-43914989-43915278	0.100074	0	0	0	-Inf	0.999396	0.000259264	14	43914989	43915278	NA
0	14-44000927-44001169	0.0813411	0	0	0	-Inf	0.999976	0.000726233	14	44000927	44001169	NA
0	14-44023112-44023454	0.00575705	0.0910518	0	0	3.98329	0.999901	0.000856881	14	44023112	44023454	CR786577.1
0	14-44401590-44402208	0.18856	0.0541056	0	0	-1.80117	0.55901	5.84156e-05	14	44401590	44402208	NA
0	14-4445771-4446164	0	0.114879	0	0	Inf	0.990352	3.51018e-05	14	4445771	4446164	NA
0	14-44726543-44726866	0.110775	0	0	0	-Inf	0.995278	9.30652e-05	14	44726543	44726866	NA
0	14-44795359-44796195	0.2599	0.115239	0	0	-1.17333	0.339249	0.000494509	14	44795359	44796195	zgc:195212
0	14-44844617-44844988	0	0.113072	0	0	Inf	0.990352	3.51018e-05	14	44844617	44844988	grxcr1a
0	14-44999119-44999510	0	0.105755	0	0	Inf	0.995728	6.20912e-05	14	44999119	44999510	NA
0	14-45091251-45091569	0	0.124531	0	0	Inf	0.990352	3.51018e-05	14	45091251	45091569	ATP8A1
0	14-45139569-45139964	0	0.100342	0	0	Inf	0.998437	0.000109949	14	45139569	45139964	ATP8A1
0	14-45622573-45623454	0	0.107758	0	0	Inf	0.967268	1.12451e-05	14	45622573	45623454	NA
0	14-4562886-4563543	0	0.133893	0	0	Inf	0.923214	3.61022e-06	14	4562886	4563543	NA
0	14-46542215-46542552	0.080058	0	0	0	-Inf	0.999976	0.000726233	14	46542215	46542552	prom1a
0	14-47018730-47019004	0	0.0924129	0	0	Inf	0.99991	0.000346228	14	47018730	47019004	fstl5
0	14-47424573-47424973	0	0.0933638	0	0	Inf	0.998437	0.000109949	14	47424573	47424973	NA
0	14-48278912-48279123	0	0.0843401	0	0	Inf	0.999989	0.000616119	14	48278912	48279123	NA
0	14-48328408-48329210	0.149078	0	0	0	-Inf	0.709899	3.45293e-07	14	48328408	48329210	CABZ01080056.1
0	14-48713782-48714254	0.0720544	0	0	0	-Inf	0.999976	0.000726233	14	48713782	48714254	NA
0	14-4872820-4873126	0.113894	0	0	0	-Inf	0.989942	5.58401e-05	14	4872820	4873126	NA
0	14-49219765-49220850	0.242872	0.122438	0	0	-0.988142	0.279842	0.000383081	14	49219765	49220850	rmnd5b
0	14-49550012-49550293	0	0.0841779	0	0	Inf	0.999989	0.000616119	14	49550012	49550293	CABZ01063971.1
0	14-50622607-50623097	0	0.0899295	0	0	Inf	0.999555	0.000194951	14	50622607	50623097	CR854988.1
0	14-51130650-51130998	0.0841932	0	0	0	-Inf	0.999854	0.000433561	14	51130650	51130998	pdlim7
0	14-51183691-51184062	0	0.110939	0	0	Inf	0.995728	6.20912e-05	14	51183691	51184062	unc5a
0	14-51956801-51957030	0.0870252	0	0	0	-Inf	0.999976	0.000726233	14	51956801	51957030	NA
0	14-52109112-52110073	0.136422	0.0110872	0	0	-3.62111	0.901914	2.53845e-05	14	52109112	52110073	NA
0	14-52289275-52289583	0	0.0958402	0	0	Inf	0.999555	0.000194951	14	52289275	52289583	NA
0	14-52480233-52480848	0	0.109649	0	0	Inf	0.948008	6.37031e-06	14	52480233	52480848	exosc3|tcerg1a
0	14-52554376-52560139	0.524031	0.407941	0	0	-0.361291	0.00261711	0.000793761	14	52554376	52560139	NA
0	14-52634732-52635651	0.253008	0.110439	0	0	-1.19593	0.391543	0.000353875	14	52634732	52635651	NA
0	14-52642601-52643060	0.0949859	0.00707466	0	0	-3.74698	0.999439	0.000664002	14	52642601	52643060	NA
0	14-5960349-5960668	0	0.0990068	0	0	Inf	0.999555	0.000194951	14	5960349	5960668	kctd8
0	14-6089630-6090035	0.0878333	0	0	0	-Inf	0.99812	0.000155247	14	6089630	6090035	NA
0	14-829295-829513	0	0.100254	0	0	Inf	0.999555	0.000194951	14	829295	829513	NA
0	14-831329-831767	0	0.0858237	0	0	Inf	0.99991	0.000346228	14	831329	831767	slc34a1a
0	14-8317436-8317756	0.0768509	0	0	0	-Inf	0.999976	0.000726233	14	8317436	8317756	nrg2b
0	14-8465088-8465920	0.206237	0.0876841	0	0	-1.23391	0.574089	0.00048801	14	8465088	8465920	tmco6
0	14-865510-865850	0.0893154	0	0	0	-Inf	0.999854	0.000433561	14	865510	865850	CU928046.1|CU928046.2
0	15-11003368-11003754	0.146983	0.0307776	0	0	-2.2557	0.933459	0.00041314	15	11003368	11003754	NA
0	15-11955532-11955827	0.106865	0	0	0	-Inf	0.99812	0.000155247	15	11955532	11955827	PRLHR
0	15-1247738-1247914	0	0.0897792	0	0	Inf	0.999989	0.000616119	15	1247738	1247914	NA
0	15-1266319-1267257	0.119137	0	0	0	-Inf	0.900171	4.37955e-06	15	1266319	1267257	NA
0	15-1286779-1287308	0.131483	0.0328899	0	0	-1.99916	0.957211	0.000647508	15	1286779	1287308	NA
0	15-13213565-13213808	0	0.119627	0	0	Inf	0.998437	0.000109949	15	13213565	13213808	zgc:172282
0	15-1360202-1360592	0.0952596	0	0	0	-Inf	0.999854	0.000433561	15	1360202	1360592	NA
0	15-146046-149264	0.267641	0.157822	0	0	-0.762003	0.0903277	0.000250311	15	146046	149264	BX640522.1
0	15-14768956-14770667	0.228132	0.116667	0	0	-0.967474	0.297008	0.000840001	15	14768956	14770667	NA
0	15-1570178-1570457	0	0.100409	0	0	Inf	0.998437	0.000109949	15	1570178	1570457	smc4|trim59
0	15-16757973-16758203	0.10554	0.00691966	0	0	-3.93095	0.999439	0.000655336	15	16757973	16758203	tyw1
0	15-16923153-16925111	0.420405	0.274565	0	0	-0.614633	0.00666315	7.88632e-05	15	16923153	16925111	BX571762.2
0	15-17053741-17054404	0.0209906	0.108802	0	0	2.37389	0.994806	0.000971785	15	17053741	17054404	NA
0	15-1732705-1734352	0.251238	0.132281	0	0	-0.925445	0.283209	0.000558396	15	1732705	1734352	rabgef1l|stx1a
0	15-17383551-17384072	0	0.0846706	0	0	Inf	0.999555	0.000194951	15	17383551	17384072	CR848791.2
0	15-1761867-1762104	0.0832761	0	0	0	-Inf	0.999976	0.000726233	15	1761867	1762104	bud23|cul3b
0	15-17847784-17848742	0	0.0718968	0	0	Inf	0.999989	0.000616119	15	17847784	17848742	zgc:113279
0	15-18073574-18073973	0	0.100312	0	0	Inf	0.998437	0.000109949	15	18073574	18073973	phldb1b
0	15-18924997-18925520	0	0.151313	0	0	Inf	0.923214	3.61022e-06	15	18924997	18925520	cadm1b
0	15-20047424-20048626	0.282528	0.137562	0	0	-1.03832	0.341121	0.000308286	15	20047424	20048626	NA
0	15-20253424-20253823	0.079936	0	0	0	-Inf	0.999976	0.000726233	15	20253424	20253823	spint2
0	15-21413197-21413942	0	0.097371	0	0	Inf	0.998437	0.000109949	15	21413197	21413942	NA
0	15-21481786-21482832	0.226734	0.111029	0	0	-1.03007	0.400002	0.000346642	15	21481786	21482832	NA
0	15-21630504-21630776	0	0.0845242	0	0	Inf	0.999989	0.000616119	15	21630504	21630776	sorl1
0	15-22676903-22677303	0.0976795	0	0	0	-Inf	0.99812	0.000155247	15	22676903	22677303	NA
0	15-22774703-22774990	0	0.0958895	0	0	Inf	0.999555	0.000194951	15	22774703	22774990	grik4
0	15-24094326-24094635	0	0.135479	0	0	Inf	0.967268	1.12451e-05	15	24094326	24094635	myo18ab
0	15-24412689-24413047	0.0951974	0	0	0	-Inf	0.999396	0.000259264	15	24412689	24413047	sez6b
0	15-24449242-24449496	0.127857	0.00765528	0	0	-4.06194	0.981791	8.81845e-05	15	24449242	24449496	sez6b
0	15-25747139-25747428	0	0.0951149	0	0	Inf	0.999555	0.000194951	15	25747139	25747428	CT027805.1
0	15-26712714-26713041	0.0898868	0	0	0	-Inf	0.999854	0.000433561	15	26712714	26713041	pitpnm3
0	15-27111601-27112273	0	0.0982578	0	0	Inf	0.998437	0.000109949	15	27111601	27112273	bcas3
0	15-27372471-27372808	0.081113	0	0	0	-Inf	0.999976	0.000726233	15	27372471	27372808	tbx2b
0	15-27709236-27709609	0.0175418	0.12667	0	0	2.8522	0.989541	0.000584007	15	27709236	27709609	lhx1a
0	15-28046217-28046522	0	0.0814402	0	0	Inf	0.999989	0.000616119	15	28046217	28046522	dhrs13a.3
0	15-28071729-28072154	0.0998835	0	0	0	-Inf	0.995278	9.30652e-05	15	28071729	28072154	dhrs13a.3
0	15-30394520-30394912	0	0.0997608	0	0	Inf	0.999555	0.000194951	15	30394520	30394912	NA
0	15-31344992-31345370	0.109294	0	0	0	-Inf	0.995278	9.30652e-05	15	31344992	31345370	or111-2|or107-1
0	15-35563876-35564269	0	0.0765363	0	0	Inf	0.999989	0.000616119	15	35563876	35564269	CR848683.2
0	15-35596415-35597520	0.248424	0.115531	0	0	-1.10452	0.325966	0.000639762	15	35596415	35597520	CR848683.2
0	15-3570422-3571165	0.14338	0.0426741	0	0	-1.74841	0.913677	0.000607642	15	3570422	3571165	LHFPL6
0	15-35857970-35858396	0	0.0813243	0	0	Inf	0.99991	0.000346228	15	35857970	35858396	nyap2a
0	15-36370804-36371394	0.180091	0.0641436	0	0	-1.48935	0.740123	0.000392508	15	36370804	36371394	si:dkey-23k10.3
0	15-36769718-36769964	0.113302	0	0	0	-Inf	0.99812	0.000155247	15	36769718	36769964	nphs1
0	15-37112881-37113580	0.0113077	0.0959621	0	0	3.08516	0.999481	0.000990785	15	37112881	37113580	aplp1
0	15-37135651-37135861	0	0.109657	0	0	Inf	0.998437	0.000109949	15	37135651	37135861	aplp1
0	15-37511948-37512317	0.0971255	0	0	0	-Inf	0.999396	0.000259264	15	37511948	37512317	kmt2bb
0	15-39047216-39047446	0.153282	0	0	0	-Inf	0.927683	7.28132e-06	15	39047216	39047446	NA
0	15-39081171-39082391	0.221062	0.0763332	0	0	-1.53407	0.346972	2.37753e-05	15	39081171	39082391	NA
0	15-39446219-39446587	0.0918892	0.00593206	0	0	-3.95329	0.999439	0.00065706	15	39446219	39446587	robo1
0	15-40558004-40558645	0.0519178	0.162706	0	0	1.64797	0.872314	0.00055578	15	40558004	40558645	NA
0	15-40661673-40661945	0.0811814	0	0	0	-Inf	0.999854	0.000433561	15	40661673	40661945	fat3a
0	15-418674-420995	0.506192	0.368171	0	0	-0.459311	0.000684789	0.000195599	15	418674	420995	psph
0	15-43189909-43190394	0	0.0790339	0	0	Inf	0.999989	0.000616119	15	43189909	43190394	flj13639
0	15-4336950-4337977	0.231091	0.113463	0	0	-1.02624	0.402134	0.000519949	15	4336950	4337977	NA
0	15-43503408-43503692	0	0.0978174	0	0	Inf	0.999555	0.000194951	15	43503408	43503692	actn4
0	15-43511067-43511378	0	0.0726477	0	0	Inf	0.999989	0.000616119	15	43511067	43511378	actn4
0	15-43658887-43659111	0	0.085134	0	0	Inf	0.999989	0.000616119	15	43658887	43659111	grm5b
0	15-46194127-46194363	0.0902957	0	0	0	-Inf	0.999854	0.000433561	15	46194127	46194363	CU571161.1
0	15-46232456-46233163	0.343695	0.193095	0	0	-0.831817	0.108116	0.000315811	15	46232456	46233163	NA
0	15-4679482-4680117	0.107401	0.0211384	0	0	-2.34508	0.971624	0.000404289	15	4679482	4680117	NA
0	15-46846360-46847309	0.211996	0.0911503	0	0	-1.21771	0.543997	0.000703104	15	46846360	46847309	NA
0	15-47206419-47207398	0.149203	0.0392232	0	0	-1.9275	0.912044	0.000406659	15	47206419	47207398	NA
0	15-47233647-47236025	0.356905	0.188015	0	0	-0.924694	0.0220892	1.01919e-05	15	47233647	47236025	NA
0	15-47239566-47240492	0.195221	0.0719935	0	0	-1.43917	0.56905	0.000170122	15	47239566	47240492	NA
0	15-47301830-47302136	0.0983725	0	0	0	-Inf	0.99812	0.000155247	15	47301830	47302136	NA
0	15-47525000-47525714	0	0.115512	0	0	Inf	0.967268	1.12451e-05	15	47525000	47525714	sik3|sidt2
0	15-47852160-47852496	0.0967348	0	0	0	-Inf	0.999396	0.000259264	15	47852160	47852496	eif3k|si:ch1073-429i10.3|CU682604.1
0	15-48028589-48029842	0.229913	0.107125	0	0	-1.1018	0.423876	0.000381585	15	48028589	48029842	NA
0	15-694931-695333	0	0.0892199	0	0	Inf	0.99991	0.000346228	15	694931	695333	zgc:174574|si:dkey-7i4.23
0	15-7057367-7058288	0.17565	0.0246268	0	0	-2.8344	0.504871	2.23597e-06	15	7057367	7058288	foxl2a
0	15-770037-770780	0	0.16118	0	0	Inf	0.504992	1.23856e-08	15	770037	770780	si:dkey-7i4.15|si:dkey-7i4.21|zgc:162936
0	15-7957542-7957980	0	0.100474	0	0	Inf	0.998437	0.000109949	15	7957542	7957980	NA
0	15-7969999-7970164	0.116779	0	0	0	-Inf	0.995278	9.30652e-05	15	7969999	7970164	NA
0	16-11149786-11154414	0.536564	0.473655	0.562312	0	-0.179914	0.00995558	0.0308696	16	11149786	11154414	cicb
0	16-11367172-11367796	0.11109	0.0115864	0	0	-3.26122	0.99823	0.000814314	16	11367172	11367796	NA
0	16-11486069-11486467	0	0.0989822	0	0	Inf	0.998437	0.000109949	16	11486069	11486467	grik5
0	16-11907317-11907628	0.0788078	0	0	0	-Inf	0.999976	0.000726233	16	11907317	11907628	cd4-1
0	16-12610047-12610451	0	0.09853	0	0	Inf	0.999555	0.000194951	16	12610047	12610451	il11a
0	16-1514700-1514925	0	0.0897644	0	0	Inf	0.99991	0.000346228	16	1514700	1514925	ascc3
0	16-1544690-1545059	0	0.0992129	0	0	Inf	0.998437	0.000109949	16	1544690	1545059	ascc3
0	16-1660964-1661916	0.309192	0.162787	0	0	-0.925517	0.189204	0.000386093	16	1660964	1661916	ascc3
0	16-16960199-16960403	0.111473	0	0	0	-Inf	0.99812	0.000155247	16	16960199	16960403	NA
0	16-18965280-18968745	0.227598	0.103121	0	0	-1.14216	0.360765	0.000186259	16	18965280	18968745	NA
0	16-1927699-1927847	0.111642	0	0	0	-Inf	0.99812	0.000155247	16	1927699	1927847	GRIK2
0	16-21237126-21237697	0.0904592	0	0	0	-Inf	0.995278	9.30652e-05	16	21237126	21237697	NA
0	16-2197824-2198168	0.0821576	0	0	0	-Inf	0.999854	0.000433561	16	2197824	2198168	NA
0	16-22012130-22013031	0.109004	0	0	0	-Inf	0.968154	2.01449e-05	16	22012130	22013031	CR855277.2|si:dkey-71b5.3
0	16-22018882-22019772	0.211679	0.0901959	0	0	-1.23075	0.536574	0.00039248	16	22018882	22019772	si:dkey-71b5.3|CR855277.3
0	16-22063933-22064449	0.112376	0	0	0	-Inf	0.981165	3.35295e-05	16	22063933	22064449	CR855277.4|CR855277.3
0	16-22975596-22975893	0	0.0936282	0	0	Inf	0.99991	0.000346228	16	22975596	22975893	si:dkey-246i14.3
0	16-22976686-22977078	0	0.111608	0	0	Inf	0.995728	6.20912e-05	16	22976686	22977078	si:dkey-246i14.3
0	16-23192114-23192486	0	0.116531	0	0	Inf	0.990352	3.51018e-05	16	23192114	23192486	efna3b
0	16-23253446-23253720	0.128781	0	0	0	-Inf	0.981165	3.35295e-05	16	23253446	23253720	NA
0	16-2344188-2344555	0.0846206	0	0	0	-Inf	0.999854	0.000433561	16	2344188	2344555	NA
0	16-23950810-23951179	0	0.0849423	0	0	Inf	0.99991	0.000346228	16	23950810	23951179	apoa4b.2|nbn
0	16-240381-240535	0.102235	0	0	0	-Inf	0.999396	0.000259264	16	240381	240535	NA
0	16-24196330-24196617	0.0860861	0	0	0	-Inf	0.999976	0.000726233	16	24196330	24196617	rps19
0	16-25090658-25091528	0.0897399	0	0	0	-Inf	0.99812	0.000155247	16	25090658	25091528	si:ch211-261d7.3
0	16-25566631-25569609	0.514653	0.421627	0	0	-0.287633	0.000683956	0.00280553	16	25566631	25569609	atxn1b
0	16-25584086-25584554	0.0796741	0	0	0	-Inf	0.999976	0.000726233	16	25584086	25584554	NA
0	16-25640217-25641087	0.0970922	0	0	0	-Inf	0.995278	9.30652e-05	16	25640217	25641087	zhx2a|derl1
0	16-25709604-25710009	0.0860932	0.00671637	0	0	-3.68015	0.999439	0.000669253	16	25709604	25710009	bcl3
0	16-27700567-27700938	0	0.110002	0	0	Inf	0.990352	3.51018e-05	16	27700567	27700938	NA
0	16-28005382-28007325	0.172524	0.0622124	0	0	-1.47152	0.742615	0.000384846	16	28005382	28007325	NA
0	16-28210130-28210447	0.0903024	0	0	0	-Inf	0.999854	0.000433561	16	28210130	28210447	si:dkey-12j5.1
0	16-285415-286261	0	0.0649914	0	0	Inf	0.999989	0.000616119	16	285415	286261	NA
0	16-28576367-28576667	0.107131	0	0	0	-Inf	0.99812	0.000155247	16	28576367	28576667	fam171a1|nmt2
0	16-30091954-30092540	0.120314	0	0	0	-Inf	0.968154	2.01449e-05	16	30091954	30092540	sema6e
0	16-30163278-30163687	0.0774673	0.00690612	0	0	-3.48764	0.999439	0.000674543	16	30163278	30163687	sema6e
0	16-305205-305723	0.0770322	0	0	0	-Inf	0.999976	0.000726233	16	305205	305723	NA
0	16-32394821-32395076	0	0.0804916	0	0	Inf	0.999989	0.000616119	16	32394821	32395076	CR533571.1
0	16-33636315-33637158	0.1237	0.0308009	0	0	-2.0058	0.936247	0.000594364	16	33636315	33637158	NA
0	16-33676448-33677020	0.0736358	0.00660793	0	0	-3.47814	0.99823	0.000406063	16	33676448	33677020	fhl3a
0	16-33963984-33964836	0	0.0802156	0	0	Inf	0.999555	0.000194951	16	33963984	33964836	arid1aa
0	16-33979091-33979764	0.092067	0	0	0	-Inf	0.99812	0.000155247	16	33979091	33979764	arid1aa
0	16-34237586-34237806	0.0909574	0	0	0	-Inf	0.999854	0.000433561	16	34237586	34237806	phactr4b
0	16-34253756-34253985	0	0.102254	0	0	Inf	0.999555	0.000194951	16	34253756	34253985	phactr4b
0	16-34288062-34288327	0.0907482	0	0	0	-Inf	0.999854	0.000433561	16	34288062	34288327	phactr4b
0	16-34505174-34509178	0.578151	0.498757	0	0	-0.213109	0.00967501	0.0219898	16	34505174	34509178	NA
0	16-3531617-3531802	0	0.0867084	0	0	Inf	0.999989	0.000616119	16	3531617	3531802	GRIK3
0	16-36304576-36304935	0.0865464	0	0	0	-Inf	0.999854	0.000433561	16	36304576	36304935	NA
0	16-36398258-36399268	0.174145	0.0482494	0	0	-1.85171	0.689437	7.06757e-05	16	36398258	36399268	NA
0	16-36404695-36415731	0.628354	0.380019	0	0	-0.725505	1.7004e-11	3.18741e-11	16	36404695	36415731	NA
0	16-36416368-36421380	0.413894	0.224224	0	0	-0.884321	0.00182848	3.0094e-06	16	36416368	36421380	NA
0	16-36450307-36450951	0.113153	0	0	0	-Inf	0.981165	3.35295e-05	16	36450307	36450951	NA
0	16-36844739-36845153	0.00489423	0.0924525	0	0	4.23956	0.999901	0.000854524	16	36844739	36845153	si:ch73-215d9.1
0	16-37316830-37317074	0.0888267	0	0	0	-Inf	0.999854	0.000433561	16	37316830	37317074	si:ch211-208k15.1
0	16-37320364-37320677	0.084672	0	0	0	-Inf	0.999854	0.000433561	16	37320364	37320677	si:ch211-208k15.1
0	16-37951996-37952228	0.111184	0	0	0	-Inf	0.995278	9.30652e-05	16	37951996	37952228	mrap2a|si:ch211-198c19.3
0	16-38751075-38751421	0.0908503	0	0	0	-Inf	0.999396	0.000259264	16	38751075	38751421	NA
0	16-38820098-38821042	0	0.106886	0	0	Inf	0.981181	1.98609e-05	16	38820098	38821042	trhra
0	16-38854812-38854949	0.0934561	0	0	0	-Inf	0.999976	0.000726233	16	38854812	38854949	NA
0	16-38887579-38887811	0	0.0885883	0	0	Inf	0.999989	0.000616119	16	38887579	38887811	NA
0	16-3904260-3904553	0.134704	0	0	0	-Inf	0.950389	1.2109e-05	16	3904260	3904553	NA
0	16-39896184-39896938	0	0.0948405	0	0	Inf	0.998437	0.000109949	16	39896184	39896938	rbms3
0	16-41036216-41037056	0.263095	0.108426	0	0	-1.27888	0.175845	2.77082e-05	16	41036216	41037056	si:dkey-201i6.8|BX511123.1
0	16-4144903-4145480	0	0.12597	0	0	Inf	0.967268	1.12451e-05	16	4144903	4145480	mtf1
0	16-41882346-41882724	0.102661	0	0	0	-Inf	0.99812	0.000155247	16	41882346	41882724	CR318611.1|scn1ba
0	16-42245206-42245468	0.112267	0	0	0	-Inf	0.995278	9.30652e-05	16	42245206	42245468	NA
0	16-42992351-42992571	0.0803889	0	0	0	-Inf	0.999976	0.000726233	16	42992351	42992571	BX005234.1
0	16-43119644-43119868	0	0.0819132	0	0	Inf	0.99991	0.000346228	16	43119644	43119868	rundc3b
0	16-43193969-43194334	0	0.0883542	0	0	Inf	0.99991	0.000346228	16	43193969	43194334	adam22
0	16-44022340-44023270	0.145404	0.0440848	0	0	-1.72171	0.849751	0.000549882	16	44022340	44023270	zfpm2a
0	16-44588281-44588909	0	0.075868	0	0	Inf	0.999989	0.000616119	16	44588281	44588909
0	16-45863731-45864131	0	0.0790255	0	0	Inf	0.999989	0.000616119	16	45863731	45864131	NA
0	16-46711555-46711875	0	0.0996039	0	0	Inf	0.999555	0.000194951	16	46711555	46711875	rab25b
0	16-46764059-46768725	0.516258	0.454152	0	0	-0.184917	0.00618224	0.0195935	16	46764059	46768725	FO082781.1
0	16-47662235-47662541	0	0.100573	0	0	Inf	0.998437	0.000109949	16	47662235	47662541	csmd3a
0	16-47738266-47738580	0	0.104684	0	0	Inf	0.995728	6.20912e-05	16	47738266	47738580	csmd3a
0	16-47840061-47840235	0.0963836	0	0	0	-Inf	0.999854	0.000433561	16	47840061	47840235	csmd3a
0	16-47856993-47857274	0.090614	0	0	0	-Inf	0.999854	0.000433561	16	47856993	47857274	csmd3a
0	16-48347159-48347907	0.181554	0.0670608	0	0	-1.43686	0.658576	0.000234764	16	48347159	48347907	eif3ha
0	16-48399989-48402656	0.344064	0.235765	0	0	-0.545327	0.0497471	0.000698929	16	48399989	48402656	eif3ha
0	16-48437883-48438180	0.0898155	0	0	0	-Inf	0.999854	0.000433561	16	48437883	48438180	NA
0	16-48551273-48551808	0.142456	0.0275033	0	0	-2.37284	0.843381	6.66934e-05	16	48551273	48551808	ext1a
0	16-48834265-48834560	0	0.0833543	0	0	Inf	0.999989	0.000616119	16	48834265	48834560	FQ976914.1
0	16-491569-492310	0	0.0847422	0	0	Inf	0.99991	0.000346228	16	491569	492310	LO017841.1
0	16-50011094-50011712	0	0.141522	0	0	Inf	0.893094	2.04661e-06	16	50011094	50011712	ube2e2
0	16-50023221-50023590	0	0.0783029	0	0	Inf	0.999989	0.000616119	16	50023221	50023590	ube2e2
0	16-50237981-50238198	0	0.102879	0	0	Inf	0.999555	0.000194951	16	50237981	50238198	CU693446.1
0	16-50622603-50622979	0.0823683	0	0	0	-Inf	0.999976	0.000726233	16	50622603	50622979	IGLON5
0	16-51188606-51189234	0.0807897	0	0	0	-Inf	0.999396	0.000259264	16	51188606	51189234	FQ323156.1
0	16-51194432-51195505	0.116721	0.00542934	0	0	-4.42615	0.951568	3.1238e-05	16	51194432	51195505	FQ323156.1
0	16-51637394-51637791	0	0.0753766	0	0	Inf	0.999989	0.000616119	16	51637394	51637791	LO017938.1
0	16-52140034-52140514	0	0.0864325	0	0	Inf	0.999555	0.000194951	16	52140034	52140514	MAN1C1
0	16-52238737-52238991	0.112295	0	0	0	-Inf	0.995278	9.30652e-05	16	52238737	52238991	NA
0	16-5283458-5283725	0	0.0911427	0	0	Inf	0.99991	0.000346228	16	5283458	5283725	plecb
0	16-52845340-52845951	0.135598	0	0	0	-Inf	0.868256	2.6347e-06	16	52845340	52845951	cep72
0	16-52991973-52992373	0.0785709	0	0	0	-Inf	0.999976	0.000726233	16	52991973	52992373	trip13
0	16-53133258-53133611	0	0.0828796	0	0	Inf	0.999989	0.000616119	16	53133258	53133611	CABZ01053976.1
0	16-5341248-5341511	0	0.0880364	0	0	Inf	0.999989	0.000616119	16	5341248	5341511	plecb
0	16-54141899-54142459	0.0172037	0.119451	0	0	2.79563	0.99551	0.000995085	16	54141899	54142459	NA
0	16-54426174-54426892	0.139233	0.025458	0	0	-2.45131	0.90873	0.000157462	16	54426174	54426892	NA
0	16-54662061-54662530	0.0852208	0	0	0	-Inf	0.999854	0.000433561	16	54662061	54662530	fbxo43
0	16-54664122-54664336	0.0929641	0	0	0	-Inf	0.999854	0.000433561	16	54664122	54664336	NA
0	16-5739614-5739875	0.0861467	0	0	0	-Inf	0.999976	0.000726233	16	5739614	5739875	NA
0	16-6352350-6352611	0	0.0824502	0	0	Inf	0.999989	0.000616119	16	6352350	6352611	scgn
0	16-6393630-6394393	0.198438	0.069738	0	0	-1.50867	0.450818	5.70048e-05	16	6393630	6394393	ndufb9|mboat1
0	16-6436227-6436936	0.108816	0.0127958	0	0	-3.08815	0.998335	0.000833893	16	6436227	6436936	NA
0	16-6713586-6714174	0.151189	0	0	0	-Inf	0.832537	1.5852e-06	16	6713586	6714174	NA
0	16-6723456-6723921	0.106184	0	0	0	-Inf	0.989942	5.58401e-05	16	6723456	6723921	znf407
0	16-7258212-7259656	0.275822	0.0509779	0	0	-2.43579	0.0205329	5.05476e-10	16	7258212	7259656	sri
0	16-7729905-7732206	0.0837025	0.231441	0	0	1.4673	0.377212	0.000129461	16	7729905	7732206	cnot10
0	16-8256218-8256686	0.107395	0	0	0	-Inf	0.981165	3.35295e-05	16	8256218	8256686	gask1a|entpd3
0	16-85015-85666	0	0.160911	0	0	Inf	0.81923	6.58059e-07	16	85015	85666	NA
0	16-9030071-9030650	0.123195	0.0273517	0	0	-2.17125	0.955005	0.000955429	16	9030071	9030650	NA
0	16-9925600-9926316	0.302707	0.145577	0	0	-1.05614	0.4739	0.000801186	16	9925600	9926316	NA
0	17-10258778-10260106	0.249138	0.124667	0	0	-0.998864	0.307631	0.000539024	17	10258778	10260106	ttc6
0	17-10996375-10996658	0	0.105773	0	0	Inf	0.998437	0.000109949	17	10996375	10996658	NA
0	17-11121597-11122083	0	0.112222	0	0	Inf	0.990352	3.51018e-05	17	11121597	11122083	CU179699.1
0	17-11392950-11393346	0	0.0976548	0	0	Inf	0.999555	0.000194951	17	11392950	11393346	arid4a
0	17-12333908-12334266	0	0.0871601	0	0	Inf	0.99991	0.000346228	17	12333908	12334266	snap25b
0	17-12779631-12780041	0	0.0903933	0	0	Inf	0.999555	0.000194951	17	12779631	12780041	ralgapa1
0	17-13549167-13549500	0	0.093806	0	0	Inf	0.999555	0.000194951	17	13549167	13549500	NA
0	17-14230003-14230352	0.100828	0	0	0	-Inf	0.999396	0.000259264	17	14230003	14230352	BX004996.1
0	17-14416836-14417267	0.0786943	0	0	0	-Inf	0.999976	0.000726233	17	14416836	14417267	NA
0	17-14692836-14693766	0	0.0916703	0	0	Inf	0.995728	6.20912e-05	17	14692836	14693766	ppp1r13ba|ptp4a2a|CU694317.1
0	17-154362-154746	0.106234	0.0123873	0	0	-3.10031	0.998335	0.00082601	17	154362	154746	NA
0	17-1555985-1556267	0	0.085316	0	0	Inf	0.99991	0.000346228	17	1555985	1556267	cep170b
0	17-15580877-15581130	0.127098	0.00725483	0	0	-4.13086	0.990342	0.000144324	17	15580877	15581130	si:ch211-266g18.9|bach2a
0	17-16009086-16011042	0.0214833	0.190994	0	0	3.15224	0.271718	3.41799e-08	17	16009086	16011042	clmn
0	17-16159349-16159806	0.159192	0.0239647	0	0	-2.73179	0.841234	3.68019e-05	17	16159349	16159806	NA
0	17-16188637-16189005	0.114177	0.00723672	0	0	-3.9798	0.990342	0.000146645	17	16188637	16189005	kif13ba
0	17-16495501-16496371	0.0360198	0.16963	0	0	2.23553	0.881971	0.000251841	17	16495501	16496371	efcab11
0	17-16809099-16809318	0	0.11711	0	0	Inf	0.998437	0.000109949	17	16809099	16809318	ston2
0	17-17704525-17705642	0.190158	0.0693457	0	0	-1.45532	0.56905	0.000473073	17	17704525	17705642	adck1
0	17-17720703-17721016	0	0.096863	0	0	Inf	0.999555	0.000194951	17	17720703	17721016	adck1
0	17-18119882-18121467	0.0485738	0.155861	0	0	1.68201	0.908814	0.000539533	17	18119882	18121467	bcl11ba
0	17-18380882-18381385	0	0.1031	0	0	Inf	0.998437	0.000109949	17	18380882	18381385	NA
0	17-18768246-18768534	0	0.102236	0	0	Inf	0.999555	0.000194951	17	18768246	18768534	NA
0	17-18989119-18989536	0.144581	0.0304241	0	0	-2.24859	0.934862	0.000259096	17	18989119	18989536	NA
0	17-19866595-19867474	0.125764	0.00530378	0	0	-4.56755	0.929152	1.85952e-05	17	19866595	19867474	chrm3a
0	17-20386432-20387667	0.161631	0.0627344	0	0	-1.36537	0.745102	0.000872091	17	20386432	20387667	sorcs3b
0	17-20517538-20517818	0.0849001	0	0	0	-Inf	0.999976	0.000726233	17	20517538	20517818	neurl1ab|sh3pxd2ab
0	17-21309208-21309519	0	0.113369	0	0	Inf	0.995728	6.20912e-05	17	21309208	21309519	eno4|shtn1
0	17-21640633-21640885	0.0818647	0	0	0	-Inf	0.999976	0.000726233	17	21640633	21640885	NA
0	17-21716050-21716328	0.0937496	0	0	0	-Inf	0.999854	0.000433561	17	21716050	21716328	NA
0	17-22275730-22276070	0.104663	0	0	0	-Inf	0.99812	0.000155247	17	22275730	22276070	NA
0	17-2353232-2353480	0	0.0872253	0	0	Inf	0.999989	0.000616119	17	2353232	2353480	PLCB2
0	17-23867123-23867336	0	0.121887	0	0	Inf	0.995728	6.20912e-05	17	23867123	23867336	pdzd8
0	17-24118830-24119269	0.0824019	0	0	0	-Inf	0.999854	0.000433561	17	24118830	24119269	ehbp1
0	17-24200488-24200730	0.0840602	0	0	0	-Inf	0.999976	0.000726233	17	24200488	24200730	ehbp1
0	17-24273508-24273929	0	0.0968864	0	0	Inf	0.998437	0.000109949	17	24273508	24273929	ehbp1
0	17-2443009-2443392	0	0.0821335	0	0	Inf	0.999989	0.000616119	17	2443009	2443392	NA
0	17-24528920-24529306	0.0937061	0	0	0	-Inf	0.99812	0.000155247	17	24528920	24529306	NA
0	17-25179959-25180223	0	0.100668	0	0	Inf	0.999555	0.000194951	17	25179959	25180223	dlgap2a
0	17-25987033-25987241	0	0.106281	0	0	Inf	0.999555	0.000194951	17	25987033	25987241	grid1a
0	17-26111605-26111978	0.0911534	0	0	0	-Inf	0.999396	0.000259264	17	26111605	26111978	grid1a
0	17-26343104-26343680	0	0.100497	0	0	Inf	0.995728	6.20912e-05	17	26343104	26343680	grid1a
0	17-26525378-26525713	0	0.080288	0	0	Inf	0.999989	0.000616119	17	26525378	26525713	ccser2a
0	17-26770690-26771538	0.304012	0.100462	0	0	-1.59747	0.0817951	5.13591e-07	17	26770690	26771538	larp1b
0	17-26859626-26859854	0.0836395	0	0	0	-Inf	0.999976	0.000726233	17	26859626	26859854	si:dkey-221l4.10
0	17-27174846-27179782	0.442776	0.530538	0	0	0.260877	0.00374295	0.022519	17	27174846	27179782	si:ch211-160f23.7
0	17-27407755-27408347	0.00464958	0.0922894	0	0	4.31099	0.999555	0.000852172	17	27407755	27408347	ythdf2
0	17-27418195-27420722	0.410058	0.272307	0	0	-0.590595	0.00451816	5.97679e-05	17	27418195	27420722	ythdf2
0	17-28209034-28209281	0	0.0875431	0	0	Inf	0.999989	0.000616119	17	28209034	28209281	NA
0	17-28466132-28466421	0.0876388	0	0	0	-Inf	0.999976	0.000726233	17	28466132	28466421	mdga2a
0	17-28526264-28527368	0.021896	0.15008	0	0	2.77699	0.814696	3.74188e-05	17	28526264	28527368	BX465838.4|mdga2a
0	17-29658724-29659005	0.0791063	0	0	0	-Inf	0.999976	0.000726233	17	29658724	29659005	ush2a
0	17-2982793-2983375	0.108321	0	0	0	-Inf	0.989942	5.58401e-05	17	2982793	2983375	NA
0	17-29981175-29981551	0.0984325	0	0	0	-Inf	0.99812	0.000155247	17	29981175	29981551	CR377229.1
0	17-30008983-30009269	0.142069	0	0	0	-Inf	0.927683	7.28132e-06	17	30008983	30009269	CR377229.1
0	17-32272012-32272328	0.151547	0	0	0	-Inf	0.900171	4.37955e-06	17	32272012	32272328	adam12
0	17-32334057-32334391	0.0800763	0	0	0	-Inf	0.999976	0.000726233	17	32334057	32334391	adam12
0	17-33299799-33300225	0	0.0803777	0	0	Inf	0.99991	0.000346228	17	33299799	33300225	dnajc27|BX323819.1
0	17-33567453-33567789	0	0.0990152	0	0	Inf	0.999555	0.000194951	17	33567453	33567789	NA
0	17-35993695-35994211	0.137441	0.0402379	0	0	-1.77219	0.958288	0.000997005	17	35993695	35994211	AL929378.2
0	17-36173090-36173490	0.0187081	0.127501	0	0	2.76877	0.995049	0.000594927	17	36173090	36173490	AL929378.2
0	17-38414353-38414921	0	0.0892937	0	0	Inf	0.999555	0.000194951	17	38414353	38414921	rps6ka5
0	17-38447109-38447917	0.288256	0.143905	0	0	-1.00223	0.0817793	5.3008e-05	17	38447109	38447917	cdan1
0	17-39028447-39028771	0.00756707	0.095593	0	0	3.6591	0.99952	0.000499403	17	39028447	39028771	crim1
0	17-39125266-39125560	0	0.114116	0	0	Inf	0.998437	0.000109949	17	39125266	39125560	crim1
0	17-39695550-39695973	0.0847047	0	0	0	-Inf	0.999854	0.000433561	17	39695550	39695973	BX469926.2|eprs1
0	17-39940433-39942318	0.372041	0.262026	0	0	-0.50575	0.0195776	0.000914951	17	39940433	39942318	NA
0	17-40329747-40330011	0.112376	0	0	0	-Inf	0.995278	9.30652e-05	17	40329747	40330011	LRFN2
0	17-40518948-40519268	0.089933	0	0	0	-Inf	0.999854	0.000433561	17	40518948	40519268	NA
0	17-4099202-4099458	0	0.112085	0	0	Inf	0.999555	0.000194951	17	4099202	4099458	NA
0	17-41923685-41924001	0.0890982	0	0	0	-Inf	0.999854	0.000433561	17	41923685	41924001	NA
0	17-42214147-42214830	0.128997	0.0364894	0	0	-1.82179	0.958288	0.000991751	17	42214147	42214830	nkx2.2a
0	17-425516-426659	0.118486	0	0	0	-Inf	0.868256	2.6347e-06	17	425516	426659	NA
0	17-4397490-4397808	0	0.109313	0	0	Inf	0.995728	6.20912e-05	17	4397490	4397808	klhl10a|si:zfos-364h11.2
0	17-44675431-44675695	0	0.0863543	0	0	Inf	0.999989	0.000616119	17	44675431	44675695	NA
0	17-44731845-44732279	0.0812431	0	0	0	-Inf	0.999976	0.000726233	17	44731845	44732279	pgfb
0	17-46396298-46397264	0	0.0875415	0	0	Inf	0.999555	0.000194951	17	46396298	46397264	si:dkey-206p8.1
0	17-47137413-47137757	0.113078	0	0	0	-Inf	0.989942	5.58401e-05	17	47137413	47137757	si:dkeyp-47f9.4|CU915775.1|zgc:103755
0	17-47764890-47765180	0.119376	0	0	0	-Inf	0.981165	3.35295e-05	17	47764890	47765180	NA
0	17-47807185-47807578	0.151596	0.0300999	0	0	-2.33241	0.932041	0.000400174	17	47807185	47807578	NA
0	17-48080296-48080710	0.123232	0	0	0	-Inf	0.968154	2.01449e-05	17	48080296	48080710	NA
0	17-48914973-48919264	0.449327	0.329165	0	0	-0.448955	0.00645516	0.00094545	17	48914973	48919264	lgals8b
0	17-49183172-49183373	0	0.0843178	0	0	Inf	0.999989	0.000616119	17	49183172	49183373	tiam2a
0	17-5060629-5061826	0.321779	0.194187	0	0	-0.72862	0.107303	0.000521012	17	5060629	5061826	cdc5l
0	17-5137280-5138202	0	0.100644	0	0	Inf	0.990352	3.51018e-05	17	5137280	5138202	NA
0	17-52211560-52212121	0.151021	0.0342288	0	0	-2.14147	0.905353	0.000401353	17	52211560	52212121	NA
0	17-5223641-5223940	0	0.0847038	0	0	Inf	0.999989	0.000616119	17	5223641	5223940	supt3h
0	17-53195406-53195662	0	0.0940535	0	0	Inf	0.99991	0.000346228	17	53195406	53195662	dph6
0	17-5451674-5452373	0.144337	0.0362841	0	0	-1.99203	0.910395	0.000281883	17	5451674	5452373	runx2a
0	17-572759-573146	0	0.0771282	0	0	Inf	0.999989	0.000616119	17	572759	573146	NA
0	17-6009712-6010177	0	0.0780352	0	0	Inf	0.999989	0.000616119	17	6009712	6010177	CU571076.1
0	17-6182616-6183027	0	0.136507	0	0	Inf	0.923214	3.61022e-06	17	6182616	6183027	ptk2ba
0	17-6194164-6194828	0	0.0832474	0	0	Inf	0.998437	0.000109949	17	6194164	6194828	ptk2ba
0	17-8146547-8148875	0.485728	0.37014	0	0	-0.392078	0.00486397	0.00112429	17	8146547	8148875	syne1b
0	17-8291338-8291757	0	0.0927005	0	0	Inf	0.999555	0.000194951	17	8291338	8291757	si:ch211-236p5.2|si:ch211-236p5.3
0	17-8442167-8442974	0.0418381	0.151521	0	0	1.85663	0.918559	0.000779258	17	8442167	8442974	cdc42bpaa
0	17-8641909-8642157	0	0.0799939	0	0	Inf	0.999989	0.000616119	17	8641909	8642157	ctbp2a
0	17-8794666-8795617	0.169149	0.0289286	0	0	-2.54773	0.627731	9.7388e-06	17	8794666	8795617	edrf1|tonsl
0	17-8920145-8921105	0	0.214792	0	0	Inf	0.107421	4.17572e-12	17	8920145	8921105	psmc1a
0	17-8983741-8989577	0.507665	0.56216	0.483489	0.35533	0.147103	0.00855381	0.139167	17	8983741	8989577	akap6
0	17-9107064-9107340	0	0.111687	0	0	Inf	0.995728	6.20912e-05	17	9107064	9107340	akap6
0	17-9328434-9328791	0	0.0935245	0	0	Inf	0.999555	0.000194951	17	9328434	9328791	NPAS3
0	17-9640595-9640916	0.105531	0	0	0	-Inf	0.995278	9.30652e-05	17	9640595	9640916	NPAS3
0	17-9653171-9653571	0	0.102171	0	0	Inf	0.998437	0.000109949	17	9653171	9653571	NPAS3
0	17-9707359-9707554	0.109163	0	0	0	-Inf	0.999396	0.000259264	17	9707359	9707554	NPAS3
0	18-1012616-1012925	0.0882324	0	0	0	-Inf	0.999976	0.000726233	18	1012616	1012925	hcn4
0	18-10186591-10186937	0	0.0732711	0	0	Inf	0.999989	0.000616119	18	10186591	10186937	AL953875.1
0	18-10496423-10496780	0.0814976	0	0	0	-Inf	0.999976	0.000726233	18	10496423	10496780	NA
0	18-10635759-10636106	0	0.0871123	0	0	Inf	0.99991	0.000346228	18	10635759	10636106	NA
0	18-1141701-1142253	0	0.106713	0	0	Inf	0.981181	1.98609e-05	18	1141701	1142253	hcn4|rec114
0	18-11823017-11823467	0.100586	0	0	0	-Inf	0.995278	9.30652e-05	18	11823017	11823467	NA
0	18-12125895-12126534	0.0696672	0	0	0	-Inf	0.999976	0.000726233	18	12125895	12126534	NA
0	18-12377819-12378282	0	0.0899363	0	0	Inf	0.999555	0.000194951	18	12377819	12378282	si:ch211-1e14.1
0	18-12554090-12554422	0	0.113494	0	0	Inf	0.995728	6.20912e-05	18	12554090	12554422	hipk2
0	18-12935172-12935320	0.121632	0	0	0	-Inf	0.995278	9.30652e-05	18	12935172	12935320	srgap1a
0	18-13240258-13240671	0	0.0802723	0	0	Inf	0.999989	0.000616119	18	13240258	13240671	plcg2|meak7
0	18-13750434-13750717	0.0820412	0	0	0	-Inf	0.999976	0.000726233	18	13750434	13750717	NA
0	18-14058805-14059189	0	0.0880321	0	0	Inf	0.999555	0.000194951	18	14058805	14059189	cdh13
0	18-14205981-14206642	0.110941	0	0	0	-Inf	0.968154	2.01449e-05	18	14205981	14206642	NA
0	18-14379443-14379959	0.0794163	0	0	0	-Inf	0.999976	0.000726233	18	14379443	14379959	si:dkey-246g23.2
0	18-14397193-14397715	0.105653	0.00654242	0	0	-4.01337	0.969046	5.30461e-05	18	14397193	14397715	si:dkey-246g23.2
0	18-1440126-1440542	0	0.0948243	0	0	Inf	0.999555	0.000194951	18	1440126	1440542	NA
0	18-1449272-1450443	0.244248	0.132283	0	0	-0.884723	0.320356	0.000922373	18	1449272	1450443	CABZ01073166.1
0	18-14878386-14879299	0.204985	0.0856914	0	0	-1.25829	0.45998	0.000238054	18	14878386	14879299	selenoo1
0	18-1524573-1525055	0.123023	0	0	0	-Inf	0.950389	1.2109e-05	18	1524573	1525055	CABZ01073166.1
0	18-15258475-15258791	0	0.0918434	0	0	Inf	0.99991	0.000346228	18	15258475	15258791	tmem263
0	18-16526443-16526830	0.119193	0.0163848	0	0	-2.86287	0.983	0.000354047	18	16526443	16526830	mgat4c
0	18-17484147-17485672	0.225255	0.117457	0	0	-0.939429	0.397877	0.000922488	18	17484147	17485672	foxl1
0	18-17793895-17794384	0	0.0764099	0	0	Inf	0.999989	0.000616119	18	17793895	17794384	ZNF423
0	18-18031985-18032557	0.0982266	0.0050263	0	0	-4.28854	0.995278	0.000389273	18	18031985	18032557	si:ch211-212o1.2
0	18-18155214-18155621	0	0.0834506	0	0	Inf	0.99991	0.000346228	18	18155214	18155621	BX649612.1
0	18-18615805-18616378	0	0.0780522	0	0	Inf	0.99991	0.000346228	18	18615805	18616378	st3gal2
0	18-18878400-18881218	0.329374	0.210571	0	0	-0.645421	0.0469326	0.000244502	18	18878400	18881218	arih1
0	18-19083243-19083512	0.0808813	0	0	0	-Inf	0.999976	0.000726233	18	19083243	19083512	dennd4a
0	18-19373576-19373935	0.116752	0	0	0	-Inf	0.989942	5.58401e-05	18	19373576	19373935	CR788229.1|megf11
0	18-20255517-20256080	0	0.102401	0	0	Inf	0.995728	6.20912e-05	18	20255517	20256080	tle3a
0	18-20271316-20273802	0.378402	0.255687	0	0	-0.565538	0.0267099	0.000846404	18	20271316	20273802	NA
0	18-20387420-20387814	0	0.0884372	0	0	Inf	0.99991	0.000346228	18	20387420	20387814	NA
0	18-2038983-2039329	0.0754979	0	0	0	-Inf	0.999976	0.000726233	18	2038983	2039329	NA
0	18-22208722-22209348	0	0.10945	0	0	Inf	0.990352	3.51018e-05	18	22208722	22209348	ripor1
0	18-22623512-22624533	0.213968	0.101357	0	0	-1.07794	0.497611	0.000783575	18	22623512	22624533	bcar1
0	18-23261624-23262422	0.108033	0	0	0	-Inf	0.981165	3.35295e-05	18	23261624	23262422	mef2aa
0	18-23303474-23304268	0.0818827	0	0	0	-Inf	0.999396	0.000259264	18	23303474	23304268	mef2aa
0	18-23765193-23765426	0	0.0971035	0	0	Inf	0.999555	0.000194951	18	23765193	23765426	NA
0	18-24202484-24202777	0.0934827	0	0	0	-Inf	0.999854	0.000433561	18	24202484	24202777	NA
0	18-24508543-24508696	0.0921019	0	0	0	-Inf	0.999976	0.000726233	18	24508543	24508696	NA
0	18-2530379-2530739	0.106154	0	0	0	-Inf	0.995278	9.30652e-05	18	2530379	2530739	CABZ01070631.2
0	18-25701829-25701969	0.0942952	0	0	0	-Inf	0.999854	0.000433561	18	25701829	25701969	fkbp16
0	18-27529265-27529454	0.0840511	0	0	0	-Inf	0.999976	0.000726233	18	27529265	27529454	tp53i11b
0	18-2780031-2780414	0	0.0861237	0	0	Inf	0.99991	0.000346228	18	2780031	2780414	NA
0	18-28009780-28012035	0.433115	0.251695	0	0	-0.783075	0.00120435	3.29445e-06	18	28009780	28012035	NA
0	18-29265395-29266048	0.173911	0.0537518	0	0	-1.69396	0.915294	0.000829858	18	29265395	29266048	NA
0	18-2961169-2961527	0.00592738	0.089609	0	0	3.91818	0.999901	0.000856881	18	2961169	2961527	NA
0	18-29894774-29895203	0	0.0963914	0	0	Inf	0.998437	0.000109949	18	29894774	29895203	cmc2|cenpn
0	18-30445351-30446102	0.140734	0.0490199	0	0	-1.52153	0.856015	0.000700556	18	30445351	30446102	gse1
0	18-3165785-3167670	0.450019	0.33413	0	0	-0.429574	0.00214011	0.000334339	18	3165785	3167670	aqp11|pak1
0	18-3341909-3342275	0.0847989	0	0	0	-Inf	0.999976	0.000726233	18	3341909	3342275	gdpd4a
0	18-33556697-33557002	0.127026	0	0	0	-Inf	0.981165	3.35295e-05	18	33556697	33557002	olfcq11|olfcq12
0	18-33990062-33990731	0.15731	0.0436786	0	0	-1.84861	0.881876	0.00059516	18	33990062	33990731	plch1
0	18-34437417-34437794	0.100776	0	0	0	-Inf	0.995278	9.30652e-05	18	34437417	34437794	kcnab1a
0	18-35304538-35305913	0.214513	0.0688776	0	0	-1.63896	0.512117	0.000170967	18	35304538	35305913	NA
0	18-35333655-35334254	0.238207	0.104927	0	0	-1.18283	0.539044	0.000793152	18	35333655	35334254	NA
0	18-35841441-35843468	0.469464	0.359473	0	0	-0.385132	0.00109442	0.000575984	18	35841441	35843468	opa3|ppp1r13l
0	18-36005534-36005813	0.0872983	0	0	0	-Inf	0.999976	0.000726233	18	36005534	36005813	NA
0	18-36207717-36208456	0.209173	0.0235205	0	0	-3.1527	0.589341	1.81596e-06	18	36207717	36208456	NA
0	18-36550502-36551534	0.108189	0.0115753	0	0	-3.22443	0.99073	0.000307454	18	36550502	36551534	NA
0	18-3655730-3656145	0.0845548	0	0	0	-Inf	0.999396	0.000259264	18	3655730	3656145	NA
0	18-36873116-36873561	0.088507	0	0	0	-Inf	0.999396	0.000259264	18	36873116	36873561	BX248121.1
0	18-37451054-37451766	0.163243	0.0574782	0	0	-1.50594	0.776993	0.000491164	18	37451054	37451766	NA
0	18-37490046-37490367	0.100444	0	0	0	-Inf	0.99812	0.000155247	18	37490046	37490367	NA
0	18-37498992-37499464	0	0.0845553	0	0	Inf	0.99991	0.000346228	18	37498992	37499464	NA
0	18-37956938-37957161	0	0.0946584	0	0	Inf	0.999989	0.000616119	18	37956938	37957161	luzp2
0	18-37995372-37996133	0.0789623	0	0	0	-Inf	0.999854	0.000433561	18	37995372	37996133	luzp2
0	18-38008342-38008730	0.124682	0	0	0	-Inf	0.981165	3.35295e-05	18	38008342	38008730	luzp2
0	18-38059909-38060151	0	0.0880361	0	0	Inf	0.999989	0.000616119	18	38059909	38060151	luzp2
0	18-38777188-38777769	0.0744006	0	0	0	-Inf	0.999976	0.000726233	18	38777188	38777769	fam214a
0	18-39858793-39859012	0	0.0852085	0	0	Inf	0.999989	0.000616119	18	39858793	39859012	NA
0	18-41999527-41999817	0.1087	0.015159	0	0	-2.8421	0.998335	0.000864081	18	41999527	41999817	arhgap42b
0	18-42143655-42143941	0.0829421	0	0	0	-Inf	0.999976	0.000726233	18	42143655	42143941	NA
0	18-42333744-42334079	0	0.117401	0	0	Inf	0.990352	3.51018e-05	18	42333744	42334079	cntn5
0	18-42538436-42538761	0.090066	0	0	0	-Inf	0.999854	0.000433561	18	42538436	42538761	NA
0	18-42804206-42804773	0.125238	0.0132779	0	0	-3.23758	0.969921	0.00011676	18	42804206	42804773	ttc36
0	18-42872743-42872909	0.106754	0	0	0	-Inf	0.999396	0.000259264	18	42872743	42872909	NA
0	18-43328889-43329255	0	0.0800856	0	0	Inf	0.999989	0.000616119	18	43328889	43329255	NA
0	18-43467681-43467906	0	0.094285	0	0	Inf	0.99991	0.000346228	18	43467681	43467906	NA
0	18-43725864-43726232	0.091884	0	0	0	-Inf	0.999854	0.000433561	18	43725864	43726232	NA
0	18-44273040-44273338	0	0.0800837	0	0	Inf	0.999989	0.000616119	18	44273040	44273338	NA
0	18-44479116-44479496	0	0.082052	0	0	Inf	0.99991	0.000346228	18	44479116	44479496	aplp2
0	18-44531814-44532978	0.105486	0.267565	0	0	1.34284	0.271759	4.69953e-05	18	44531814	44532978	st14a
0	18-44919280-44919597	0.127296	0	0	0	-Inf	0.968154	2.01449e-05	18	44919280	44919597	pex16
0	18-45022428-45022757	0	0.0866236	0	0	Inf	0.999989	0.000616119	18	45022428	45022757	NA
0	18-45089812-45089974	0.102534	0	0	0	-Inf	0.999396	0.000259264	18	45089812	45089974	NA
0	18-45798547-45800891	0.45856	0.347665	0	0	-0.399414	0.00776025	0.00141234	18	45798547	45800891	abcc5
0	18-46255415-46255964	0.126203	0	0	0	-Inf	0.968154	2.01449e-05	18	46255415	46255964	si:dkey-244a7.1
0	18-46263137-46263486	0.122136	0	0	0	-Inf	0.981165	3.35295e-05	18	46263137	46263486	si:dkey-244a7.1|pld3
0	18-46942493-46942801	0	0.0834882	0	0	Inf	0.999989	0.000616119	18	46942493	46942801	gramd1bb
0	18-470077-470273	0	0.0832774	0	0	Inf	0.999989	0.000616119	18	470077	470273	wtip
0	18-47411654-47412224	0.00589743	0.0963444	0	0	4.03004	0.998337	0.00027564	18	47411654	47412224	NA
0	18-4742962-4743314	0	0.091116	0	0	Inf	0.999555	0.000194951	18	4742962	4743314	NA
0	18-47557411-47557764	0	0.0913768	0	0	Inf	0.999555	0.000194951	18	47557411	47557764	KIRREL3
0	18-47566461-47566791	0.00741976	0.0956223	0	0	3.6879	0.999901	0.000873555	18	47566461	47566791	KIRREL3
0	18-47595933-47596333	0	0.0831182	0	0	Inf	0.99991	0.000346228	18	47595933	47596333	KIRREL3
0	18-47663956-47664277	0	0.0884622	0	0	Inf	0.999555	0.000194951	18	47663956	47664277	KIRREL3
0	18-47704455-47704964	0.125459	0.0118231	0	0	-3.40754	0.903641	2.62882e-05	18	47704455	47704964	NA
0	18-47767095-47767534	0	0.0798492	0	0	Inf	0.999989	0.000616119	18	47767095	47767534	NA
0	18-47854814-47855058	0.0986533	0	0	0	-Inf	0.999396	0.000259264	18	47854814	47855058	NA
0	18-48078205-48078667	0.108394	0.0192525	0	0	-2.49317	0.991106	0.000617205	18	48078205	48078667	CABZ01086755.1
0	18-48420646-48421651	0.0108287	0.113875	0	0	3.39452	0.979886	0.000106936	18	48420646	48421651	fli1a
0	18-49214989-49215438	0	0.0818758	0	0	Inf	0.999989	0.000616119	18	49214989	49215438	BX663503.1
0	18-49545618-49546835	0.325935	0.198829	0	0	-0.713055	0.122364	0.000573113	18	49545618	49546835	NA
0	18-49577898-49578211	0	0.0786777	0	0	Inf	0.999989	0.000616119	18	49577898	49578211	NA
0	18-49608-50588	0.0252852	0.148096	0	0	2.55016	0.814696	0.000110441	18	49608	50588	gatm|zgc:158482
0	18-49610266-49610504	0	0.101019	0	0	Inf	0.998437	0.000109949	18	49610266	49610504	NA
0	18-49754161-49754610	0.0770576	0.00575242	0	0	-3.7437	0.999439	0.000664002	18	49754161	49754610	NA
0	18-50193953-50194297	0	0.0810287	0	0	Inf	0.999989	0.000616119	18	50193953	50194297	NA
0	18-50455873-50456165	0.0816723	0	0	0	-Inf	0.999396	0.000259264	18	50455873	50456165	cd276
0	18-50513942-50514257	0.0838465	0	0	0	-Inf	0.999854	0.000433561	18	50513942	50514257	cd276
0	18-50612428-50615715	0.279142	0.402833	0	0	0.529184	0.00281177	0.00324213	18	50612428	50615715	ube2q1|zgc:158464
0	18-6283237-6283516	0	0.0807048	0	0	Inf	0.999989	0.000616119	18	6283237	6283516	NA
0	18-647517-647794	0	0.0836745	0	0	Inf	0.999989	0.000616119	18	647517	647794	CABZ01078320.1
0	18-739966-741616	0.167949	0.0505785	0	0	-1.73143	0.849751	0.00072874	18	739966	741616	NA
0	18-7497720-7498012	0	0.0816709	0	0	Inf	0.999989	0.000616119	18	7497720	7498012	neto2b
0	18-769562-769834	0.122258	0	0	0	-Inf	0.989942	5.58401e-05	18	769562	769834	NA
0	18-8518721-8519055	0.0828062	0	0	0	-Inf	0.999976	0.000726233	18	8518721	8519055	FRMD4A|BX248392.2
0	18-8550828-8551278	0	0.0913024	0	0	Inf	0.999555	0.000194951	18	8550828	8551278	FRMD4A
0	18-892935-894807	0.445441	0.31358	0	0	-0.506401	0.0103915	0.000419948	18	892935	894807	parp6a
0	18-89459-90371	0	0.0855679	0	0	Inf	0.998437	0.000109949	18	89459	90371	gabpb1
0	18-9460126-9460445	0	0.127866	0	0	Inf	0.981181	1.98609e-05	18	9460126	9460445	NA
0	18-9829879-9830125	0	0.0817707	0	0	Inf	0.999989	0.000616119	18	9829879	9830125	CACNA2D1
0	19-10056179-10056552	0.0892663	0	0	0	-Inf	0.999854	0.000433561	19	10056179	10056552	grin2da
0	19-10189788-10190052	0.103744	0	0	0	-Inf	0.99812	0.000155247	19	10189788	10190052	dbpa
0	19-10343-10566	0.0896565	0	0	0	-Inf	0.999976	0.000726233	19	10343	10566	NA
0	19-1061846-1063012	0.227132	0.109936	0	0	-1.04687	0.519345	0.000796176	19	1061846	1063012	NA
0	19-11744293-11744617	0	0.169339	0	0	Inf	0.81923	6.58059e-07	19	11744293	11744617	ctdp1
0	19-1259263-1259476	0.124454	0	0	0	-Inf	0.989942	5.58401e-05	19	1259263	1259476	NA
0	19-13000420-13000771	0.0837763	0	0	0	-Inf	0.999976	0.000726233	19	13000420	13000771	NA
0	19-1307253-1307547	0.109736	0	0	0	-Inf	0.995278	9.30652e-05	19	1307253	1307547	NA
0	19-1516182-1516638	0	0.0784369	0	0	Inf	0.999989	0.000616119	19	1516182	1516638	SLC45A4
0	19-15668052-15668821	0.20017	0.0663622	0	0	-1.59279	0.490459	5.74584e-05	19	15668052	15668821	NA
0	19-16711582-16712357	0.253598	0.0435962	0	0	-2.54027	0.0651415	2.50326e-09	19	16711582	16712357	CR848723.1
0	19-17169609-17170052	0.129698	0	0	0	-Inf	0.950389	1.2109e-05	19	17169609	17170052	NA
0	19-17414512-17415064	0.0895512	0	0	0	-Inf	0.99812	0.000155247	19	17414512	17415064	NA
0	19-17475-17825	0	0.0814969	0	0	Inf	0.999989	0.000616119	19	17475	17825	NA
0	19-20197901-20206079	0.467995	0.382364	0	0	-0.291544	0.00065118	0.00237998	19	20197901	20206079	igf2bp3
0	19-20206744-20207015	0.0825493	0	0	0	-Inf	0.999976	0.000726233	19	20206744	20207015	igf2bp3
0	19-204040-207164	0.445998	0.515928	0	0	0.210133	0.0073412	0.0488848	19	204040	207164	zbtb22a|scn1bb
0	19-20800453-20801548	0.211012	0.0951542	0	0	-1.14898	0.553949	0.000630127	19	20800453	20801548	txnl4a|cndp2
0	19-20867005-20867278	0	0.0971341	0	0	Inf	0.999555	0.000194951	19	20867005	20867278	NA
0	19-22135985-22136298	0	0.090306	0	0	Inf	0.99991	0.000346228	19	22135985	22136298	atp9b
0	19-22290750-22291127	0.0970985	0	0	0	-Inf	0.999396	0.000259264	19	22290750	22291127	nfatc1
0	19-22765781-22766132	0	0.109378	0	0	Inf	0.995728	6.20912e-05	19	22765781	22766132	nudcd1|BX511206.1
0	19-23044853-23045330	0	0.0786107	0	0	Inf	0.99991	0.000346228	19	23044853	23045330	NA
0	19-2624822-2625161	0.136946	0.0230272	0	0	-2.5722	0.953877	0.000386014	19	2624822	2625161	fam126a
0	19-26417859-26418113	0.102754	0	0	0	-Inf	0.99812	0.000155247	19	26417859	26418113	NA
0	19-26429762-26430056	0	0.0761823	0	0	Inf	0.999989	0.000616119	19	26429762	26430056	npr1a
0	19-26739221-26739386	0.0921007	0	0	0	-Inf	0.999854	0.000433561	19	26739221	26739386	csnk2b|prrc2a
0	19-26947210-26948506	0.368268	0.182822	0	0	-1.01032	0.000473929	8.01763e-08	19	26947210	26948506	zbtb12.1
0	19-27461373-27464223	0.324077	0.196248	0	0	-0.72366	0.0527172	0.000206638	19	27461373	27464223	si:ch73-25f10.6|FP101887.1
0	19-28031069-28031457	0.101532	0	0	0	-Inf	0.99812	0.000155247	19	28031069	28031457	NA
0	19-29631678-29632025	0	0.0820771	0	0	Inf	0.999989	0.000616119	19	29631678	29632025	NA
0	19-30590334-30591238	0	0.0888926	0	0	Inf	0.998437	0.000109949	19	30590334	30591238	BX510301.3
0	19-31061468-31061765	0	0.0848751	0	0	Inf	0.999989	0.000616119	19	31061468	31061765	sostdc1b
0	19-31273351-31273956	0.22454	0.0976202	0	0	-1.20172	0.502406	0.000616331	19	31273351	31273956	NA
0	19-31331187-31331587	0	0.0917146	0	0	Inf	0.999555	0.000194951	19	31331187	31331587	NA
0	19-32088533-32088899	0.0783183	0	0	0	-Inf	0.999976	0.000726233	19	32088533	32088899	pag1
0	19-32230358-32231090	0.126345	0	0	0	-Inf	0.900171	4.37955e-06	19	32230358	32231090	NA
0	19-33012611-33013817	0	0.150087	0	0	Inf	0.777114	3.73186e-07	19	33012611	33013817	spire1a
0	19-33183081-33183440	0.119728	0	0	0	-Inf	0.989942	5.58401e-05	19	33183081	33183440	NA
0	19-33444509-33444671	0.108105	0	0	0	-Inf	0.999854	0.000433561	19	33444509	33444671	NA
0	19-33636508-33636789	0.169004	0	0	0	-Inf	0.793728	9.53806e-07	19	33636508	33636789	runx1t1
0	19-33694321-33695127	0.0914318	0.00608153	0	0	-3.91019	0.995505	0.000242671	19	33694321	33695127	runx1t1
0	19-33835187-33835587	0	0.0976785	0	0	Inf	0.998437	0.000109949	19	33835187	33835587	si:ch73-302o18.2|otud6b
0	19-33914423-33917378	0.593507	0.506424	0.538816	0	-0.228918	0.000460387	0.00837374	19	33914423	33917378	elmo1
0	19-34019904-34020218	0	0.0886766	0	0	Inf	0.99991	0.000346228	19	34019904	34020218	elmo1
0	19-34139913-34140301	0	0.0744765	0	0	Inf	0.999989	0.000616119	19	34139913	34140301	NA
0	19-344728-345126	0.108394	0	0	0	-Inf	0.989942	5.58401e-05	19	344728	345126	golph3l|ensaa|mcl1a
0	19-34490998-34491599	0.163284	0.0547107	0	0	-1.57749	0.735125	0.00032357	19	34490998	34491599	gabbr2
0	19-3581762-3581967	0	0.0836569	0	0	Inf	0.999989	0.000616119	19	3581762	3581967	NA
0	19-36446265-36446523	0.113996	0	0	0	-Inf	0.989942	5.58401e-05	19	36446265	36446523	csmd2
0	19-37359225-37359625	0	0.112144	0	0	Inf	0.995728	6.20912e-05	19	37359225	37359625	NA
0	19-37697787-37698084	0	0.119229	0	0	Inf	0.990352	3.51018e-05	19	37697787	37698084	thsd7aa
0	19-37701182-37701868	0.0756892	0	0	0	-Inf	0.999976	0.000726233	19	37701182	37701868	thsd7aa
0	19-38044516-38044776	0	0.146957	0	0	Inf	0.948008	6.37031e-06	19	38044516	38044776	NA
0	19-38088050-38088347	0	0.0845921	0	0	Inf	0.999989	0.000616119	19	38088050	38088347	NA
0	19-38197696-38197984	0	0.110768	0	0	Inf	0.998437	0.000109949	19	38197696	38197984	phf14
0	19-38787847-38788025	0.093023	0	0	0	-Inf	0.999854	0.000433561	19	38787847	38788025	adgrb2
0	19-38917519-38917996	0.148436	0.0241794	0	0	-2.61799	0.839076	5.98946e-05	19	38917519	38917996	NA
0	19-38950479-38950788	0	0.0826642	0	0	Inf	0.999989	0.000616119	19	38950479	38950788	CABZ01045414.1|CABZ01045413.1
0	19-39889803-39890010	0	0.0947494	0	0	Inf	0.99991	0.000346228	19	39889803	39890010	NA
0	19-40588078-40588458	0.0126943	0.162299	0	0	3.6764	0.920127	1.99345e-05	19	40588078	40588458	vps50
0	19-41072370-41073196	0.179433	0.0603438	0	0	-1.57217	0.686878	0.000295913	19	41072370	41073196	sgce|ppp1r9a
0	19-41390688-41391070	0.109079	0.00661889	0	0	-4.04264	0.995505	0.000237581	19	41390688	41391070	NA
0	19-41468263-41469057	0.0152228	0.217051	0	0	3.83373	0.500186	2.5606e-07	19	41468263	41469057	dlx6a|dlx5a
0	19-41542472-41542695	0.0964791	0	0	0	-Inf	0.999396	0.000259264	19	41542472	41542695	crtc2
0	19-41746097-41746462	0.132358	0	0	0	-Inf	0.950389	1.2109e-05	19	41746097	41746462	NA
0	19-4218705-4218952	0.086889	0	0	0	-Inf	0.999976	0.000726233	19	4218705	4218952	TRAPPC9
0	19-42327100-42331743	0.437981	0.50084	0	0	0.193482	0.00837887	0.105091	19	42327100	42331743	anp32e
0	19-42394089-42394386	0	0.098887	0	0	Inf	0.999555	0.000194951	19	42394089	42394386	plekho1a|vps45
0	19-42495474-42495921	0.116254	0.0221571	0	0	-2.39143	0.983582	0.000631239	19	42495474	42495921	zgc:110239
0	19-437747-439163	0.228037	0.11758	0	0	-0.955626	0.485658	0.000947445	19	437747	439163	MTERF1
0	19-4419469-4419817	0	0.101715	0	0	Inf	0.999555	0.000194951	19	4419469	4419817	NA
0	19-44722447-44722877	0	0.0945018	0	0	Inf	0.999555	0.000194951	19	44722447	44722877	csmd3a
0	19-44732002-44732229	0	0.0889772	0	0	Inf	0.999989	0.000616119	19	44732002	44732229	csmd3a
0	19-45498984-45499456	0	0.0684302	0	0	Inf	0.999989	0.000616119	19	45498984	45499456	trps1
0	19-47245616-47245877	0.105184	0	0	0	-Inf	0.99812	0.000155247	19	47245616	47245877	sdc2
0	19-47528839-47529662	0.152318	0.0428272	0	0	-1.83049	0.876121	0.00076526	19	47528839	47529662	scg5
0	19-47572658-47574035	0.262163	0.100553	0	0	-1.38251	0.0952685	3.37351e-06	19	47572658	47574035	rrm2|CU695215.2
0	19-47651428-47651640	0.121602	0	0	0	-Inf	0.989942	5.58401e-05	19	47651428	47651640	NA
0	19-47669389-47669626	0.0869606	0	0	0	-Inf	0.999976	0.000726233	19	47669389	47669626	NA
0	19-47954436-47955041	0.182586	0.0633667	0	0	-1.52677	0.819117	0.000484217	19	47954436	47955041	NA
0	19-47961878-47962258	0.0788107	0	0	0	-Inf	0.999854	0.000433561	19	47961878	47962258	NA
0	19-48094968-48095550	0.114867	0	0	0	-Inf	0.981165	3.35295e-05	19	48094968	48095550	NA
0	19-4830867-4831363	0	0.0904545	0	0	Inf	0.999555	0.000194951	19	4830867	4831363	fbxl20
0	19-5137708-5138335	0.0747147	0	0	0	-Inf	0.999854	0.000433561	19	5137708	5138335	si:dkey-89b17.4|gnb3b
0	19-5773603-5773996	0.0947183	0	0	0	-Inf	0.999396	0.000259264	19	5773603	5773996	si:ch211-264f5.6|CU207217.2
0	19-6294661-6294936	0.0843533	0	0	0	-Inf	0.999976	0.000726233	19	6294661	6294936	pou2f2a
0	19-7120439-7120853	0	0.0991069	0	0	Inf	0.998437	0.000109949	19	7120439	7120853	psmb12|psmb9a|tap2a|psmb13a|psmb8a
0	19-7150799-7157439	0.508978	0.44062	0.547272	0	-0.208067	0.000946826	0.0119675	19	7150799	7157439	brd2a
0	19-7378416-7378767	0.103574	0.00681174	0	0	-3.92649	0.990342	0.000146645	19	7378416	7378767	oxr1b
0	19-7630303-7630975	0.0732006	0	0	0	-Inf	0.999976	0.000726233	19	7630303	7630975	pygo2
0	19-7970091-7970600	0	0.0922858	0	0	Inf	0.999555	0.000194951	19	7970091	7970600	CR936442.1
0	19-9779604-9780205	0.21514	0.0948797	0	0	-1.1811	0.712373	0.000919988	19	9779604	9780205	znfl1h|si:dkey-14o18.2
0	2-10388801-10389304	0	0.10608	0	0	Inf	0.995728	6.20912e-05	2	10388801	10389304	wls
0	2-10509020-10509931	0.189317	0	0	0	-Inf	0.31495	2.12279e-09	2	10509020	10509931	ccdc18
0	2-10677853-10678289	0.13614	0	0	0	-Inf	0.900171	4.37955e-06	2	10677853	10678289	dipk1aa
0	2-1179403-1179766	0	0.0794311	0	0	Inf	0.999989	0.000616119	2	1179403	1179766	CABZ01084564.1
0	2-1234112-1236071	0.318458	0.191893	0	0	-0.730798	0.184227	0.000912114	2	1234112	1236071	NA
0	2-12429817-12430159	0	0.0815778	0	0	Inf	0.999989	0.000616119	2	12429817	12430159	dpp6b
0	2-12441390-12441930	0.0863721	0	0	0	-Inf	0.999396	0.000259264	2	12441390	12441930	dpp6b
0	2-12634554-12635404	0.120729	0	0	0	-Inf	0.950389	1.2109e-05	2	12634554	12635404	dpp6b
0	2-13039294-13039682	0	0.0849098	0	0	Inf	0.99991	0.000346228	2	13039294	13039682	kmt2cb
0	2-13538546-13539154	0	0.106845	0	0	Inf	0.995728	6.20912e-05	2	13538546	13539154	cfap57
0	2-14961369-14961893	0	0.115233	0	0	Inf	0.967268	1.12451e-05	2	14961369	14961893	NA
0	2-14970601-14972070	0.0887941	0.26052	0	0	1.55286	0.107441	3.0551e-06	2	14970601	14972070	CR788249.1
0	2-17674001-17674334	0	0.0825526	0	0	Inf	0.999989	0.000616119	2	17674001	17674334	ptprfb
0	2-17679848-17680197	0.0839934	0	0	0	-Inf	0.999854	0.000433561	2	17679848	17680197	ptprfb
0	2-1773997-1774336	0.164556	0	0	0	-Inf	0.793728	9.53806e-07	2	1773997	1774336	adgrl2b.1
0	2-17791901-17792508	0.0929831	0	0	0	-Inf	0.99812	0.000155247	2	17791901	17792508	ptprfb
0	2-18567441-18567871	0.108871	0	0	0	-Inf	0.995278	9.30652e-05	2	18567441	18567871	NA
0	2-19473732-19476817	0.289923	0.141241	0	0	-1.03751	0.0558503	1.16048e-05	2	19473732	19476817	NA
0	2-19705933-19706290	0	0.104053	0	0	Inf	0.998437	0.000109949	2	19705933	19706290	NA
0	2-20029573-20029883	0.0855048	0	0	0	-Inf	0.999854	0.000433561	2	20029573	20029883	dpydb
0	2-20043121-20043389	0.0879632	0	0	0	-Inf	0.999976	0.000726233	2	20043121	20043389	dpydb
0	2-20668793-20669423	0	0.114423	0	0	Inf	0.948008	6.37031e-06	2	20668793	20669423	dusp12
0	2-20676-21150	0.0890748	0	0	0	-Inf	0.999396	0.000259264	2	20676	21150	CABZ01092282.1
0	2-21238861-21239144	0.112896	0	0	0	-Inf	0.995278	9.30652e-05	2	21238861	21239144	vipr1a|si:dkey-29d8.3
0	2-21902582-21902781	0.0879074	0	0	0	-Inf	0.999976	0.000726233	2	21902582	21902781	CT956055.1
0	2-21997762-21998162	0	0.103504	0	0	Inf	0.995728	6.20912e-05	2	21997762	21998162	tox
0	2-22311228-22312119	0	0.0979972	0	0	Inf	0.990352	3.51018e-05	2	22311228	22312119	NA
0	2-22376926-22378502	0.0770753	0.207979	0	0	1.4321	0.645911	0.000422313	2	22376926	22378502	hs2st1a
0	2-22399855-22400199	0.101074	0	0	0	-Inf	0.999396	0.000259264	2	22399855	22400199	hs2st1a
0	2-22817130-22817941	0.0605548	0.154494	0	0	1.35124	0.826012	0.000939597	2	22817130	22817941	aire
0	2-23701111-23702290	0.288857	0.162805	0	0	-0.827215	0.179383	0.000723538	2	23701111	23702290	oxsr1a
0	2-24246-28066	0.556254	0.472288	0.519363	0	-0.236076	0.00387865	0.00410032	2	24246	28066	NA
0	2-257027-260084	0.499166	0.454052	0	0	-0.136662	0.00427435	0.0764082	2	257027	260084	phlpp1
0	2-25943994-25944412	0	0.0825524	0	0	Inf	0.99991	0.000346228	2	25943994	25944412	slc7a14a
0	2-26416514-26417454	0.0986927	0.0106882	0	0	-3.20692	0.995505	0.00082405	2	26416514	26417454	efna2a
0	2-27035028-27035270	0.0911936	0	0	0	-Inf	0.999854	0.000433561	2	27035028	27035270	cdh7a|BX511023.2
0	2-27291494-27291720	0.13446	0	0	0	-Inf	0.968154	2.01449e-05	2	27291494	27291720	NA
0	2-27749169-27749412	0	0.0936317	0	0	Inf	0.99991	0.000346228	2	27749169	27749412	XKR4
0	2-28224971-28225409	0.0927091	0	0	0	-Inf	0.99812	0.000155247	2	28224971	28225409	NA
0	2-28665512-28665938	0	0.109218	0	0	Inf	0.990352	3.51018e-05	2	28665512	28665938	dhcr7
0	2-28905333-28905466	0	0.104584	0	0	Inf	0.99991	0.000346228	2	28905333	28905466	cdh10a
0	2-29335112-29335304	0	0.0919582	0	0	Inf	0.999989	0.000616119	2	29335112	29335304	cdh18a
0	2-29501749-29501951	0	0.0856352	0	0	Inf	0.999989	0.000616119	2	29501749	29501951	dlgap1a
0	2-29707507-29707907	0	0.0787115	0	0	Inf	0.999989	0.000616119	2	29707507	29707907	ptf1a
0	2-29938542-29939062	0.0756689	0	0	0	-Inf	0.999854	0.000433561	2	29938542	29939062	htr5aa
0	2-30827298-30827769	0.105167	0.00570036	0	0	-4.20548	0.99812	0.000390303	2	30827298	30827769	atp6v1h
0	2-32277538-32277864	0.103946	0	0	0	-Inf	0.99812	0.000155247	2	32277538	32277864	asap1a
0	2-32477327-32477947	0.143398	0.0369749	0	0	-1.95541	0.881876	0.000553327	2	32477327	32477947	ttc19
0	2-32552762-32553063	0.0809638	0	0	0	-Inf	0.999976	0.000726233	2	32552762	32553063	smarcd3a
0	2-33330190-33330487	0.120214	0	0	0	-Inf	0.989942	5.58401e-05	2	33330190	33330487	klf17
0	2-33488712-33489436	0	0.0905108	0	0	Inf	0.998437	0.000109949	2	33488712	33489436	b4galt2
0	2-34625809-34626373	0	0.0780022	0	0	Inf	0.999989	0.000616119	2	34625809	34626373	astn1
0	2-35941525-35941772	0	0.0874472	0	0	Inf	0.99991	0.000346228	2	35941525	35941772	lamc1
0	2-37097898-37098776	0.0890634	0	0	0	-Inf	0.995278	9.30652e-05	2	37097898	37098776	zgc:101744
0	2-37298333-37298634	0.0888704	0	0	0	-Inf	0.999396	0.000259264	2	37298333	37298634	gpr160
0	2-38150282-38150734	0.0940002	0	0	0	-Inf	0.99812	0.000155247	2	38150282	38150734	sall2
0	2-3852990-3853322	0.0917412	0	0	0	-Inf	0.999854	0.000433561	2	3852990	3853322	npc1
0	2-38601334-38601618	0.0836	0	0	0	-Inf	0.999976	0.000726233	2	38601334	38601618	cdh24b
0	2-38887328-38887586	0	0.091752	0	0	Inf	0.99991	0.000346228	2	38887328	38887586	carmil3
0	2-39199311-39199760	0	0.0787582	0	0	Inf	0.999989	0.000616119	2	39199311	39199760	clstn2
0	2-39465676-39466560	0.150598	0.050509	0	0	-1.57609	0.853939	0.00052936	2	39465676	39466560	clstn2
0	2-39502684-39503052	0	0.0787165	0	0	Inf	0.999989	0.000616119	2	39502684	39503052	clstn2
0	2-40055033-40055422	0.110808	0	0	0	-Inf	0.989942	5.58401e-05	2	40055033	40055422	CU929371.1
0	2-40327628-40327863	0	0.0895527	0	0	Inf	0.999989	0.000616119	2	40327628	40327863	epha4b
0	2-40752000-40752289	0	0.118765	0	0	Inf	0.990352	3.51018e-05	2	40752000	40752289	NA
0	2-40778989-40779883	0.033862	0.152852	0	0	2.17439	0.939033	0.000414542	2	40778989	40779883	NA
0	2-40780754-40781308	0.171864	0.0370283	0	0	-2.21456	0.80771	6.90879e-05	2	40780754	40781308	NA
0	2-41006477-41006830	0.115724	0	0	0	-Inf	0.989942	5.58401e-05	2	41006477	41006830	hs6st1a
0	2-41201616-41201815	0.090877	0	0	0	-Inf	0.999976	0.000726233	2	41201616	41201815	CU302321.2
0	2-41627147-41631439	0.572573	0.488774	0	0	-0.228294	0.00557234	0.0174454	2	41627147	41631439	zgc:110158
0	2-41708709-41709001	0	0.0827138	0	0	Inf	0.999989	0.000616119	2	41708709	41709001	zgc:110158
0	2-41734514-41734848	0.110126	0	0	0	-Inf	0.995278	9.30652e-05	2	41734514	41734848	NA
0	2-42753201-42753563	0.102379	0	0	0	-Inf	0.99812	0.000155247	2	42753201	42753563	basp1
0	2-43372209-43372537	0.0833757	0	0	0	-Inf	0.999854	0.000433561	2	43372209	43372537	pard3ab
0	2-43860226-43860801	0	0.0708663	0	0	Inf	0.999989	0.000616119	2	43860226	43860801	nlrb5
0	2-44378523-44378840	0.0949719	0.00715467	0	0	-3.73055	0.999439	0.000665748	2	44378523	44378840	pip4p1a
0	2-46236464-46236755	0	0.0915551	0	0	Inf	0.999555	0.000194951	2	46236464	46236755	NA
0	2-4689180-4689547	0	0.0925928	0	0	Inf	0.999555	0.000194951	2	4689180	4689547	NA
0	2-46909606-46909818	0	0.13646	0	0	Inf	0.981181	1.98609e-05	2	46909606	46909818	NA
0	2-47167803-47168006	0.129956	0	0	0	-Inf	0.981165	3.35295e-05	2	47167803	47168006	NA
0	2-47181447-47181865	0	0.112439	0	0	Inf	0.990352	3.51018e-05	2	47181447	47181865	NA
0	2-4769124-4769393	0.0934283	0	0	0	-Inf	0.999854	0.000433561	2	4769124	4769393	tnk2b
0	2-48374329-48377105	0.459188	0.380009	0	0	-0.273052	0.00465714	0.00825197	2	48374329	48377105	per2
0	2-48886832-48887284	0.133694	0	0	0	-Inf	0.900171	4.37955e-06	2	48886832	48887284	NA
0	2-49148689-49148966	0	0.0870813	0	0	Inf	0.999989	0.000616119	2	49148689	49148966	NA
0	2-49357698-49360949	0.399921	0.2673	0	0	-0.581257	0.00437715	6.81366e-05	2	49357698	49360949	NA
0	2-50875412-50876169	0.131829	0	0	0	-Inf	0.927683	7.28132e-06	2	50875412	50876169	adcyap1r1a
0	2-51088930-51089698	0	0.0680333	0	0	Inf	0.999989	0.000616119	2	51088930	51089698	ftr67|THEM6
0	2-51831168-51831510	0.0797274	0	0	0	-Inf	0.999976	0.000726233	2	51831168	51831510	acvr2bb
0	2-52373380-52374983	0.15042	0.0341066	0	0	-2.14088	0.80771	7.09057e-05	2	52373380	52374983	NA
0	2-5333690-5334727	0.122607	0.00487965	0	0	-4.65113	0.929152	1.84952e-05	2	5333690	5334727	NA
0	2-53814729-53815177	0.0850748	0	0	0	-Inf	0.999854	0.000433561	2	53814729	53815177	ctnnbl1
0	2-54023280-54023545	0	0.0926123	0	0	Inf	0.99991	0.000346228	2	54023280	54023545	abhd8a
0	2-56068888-56069312	0	0.0800555	0	0	Inf	0.99991	0.000346228	2	56068888	56069312	si:ch211-178n15.1
0	2-56106226-56106590	0	0.0879789	0	0	Inf	0.99991	0.000346228	2	56106226	56106590	NA
0	2-56124911-56125393	0.106477	0	0	0	-Inf	0.989942	5.58401e-05	2	56124911	56125393	jund
0	2-56252968-56253782	0.311301	0.140455	0	0	-1.14821	0.199439	9.03163e-05	2	56252968	56253782	NA
0	2-56391308-56391775	0	0.102135	0	0	Inf	0.995728	6.20912e-05	2	56391308	56391775	cers4b
0	2-56601521-56602433	0.00482451	0.0823424	0	0	4.09318	0.999901	0.000854524	2	56601521	56602433	pip5k1cb
0	2-57213752-57214812	0	0.103351	0	0	Inf	0.967268	1.12451e-05	2	57213752	57214812	btbd2b
0	2-57345673-57345921	0	0.10354	0	0	Inf	0.999555	0.000194951	2	57345673	57345921	tcf3a
0	2-57467063-57467385	0	0.0828657	0	0	Inf	0.999989	0.000616119	2	57467063	57467385	pias4b
0	2-5767465-5768111	0	0.0772028	0	0	Inf	0.999989	0.000616119	2	5767465	5768111	nyap2b
0	2-58108503-58108730	0.0824582	0	0	0	-Inf	0.999976	0.000726233	2	58108503	58108730	NA
0	2-58347789-58348164	0	0.0840997	0	0	Inf	0.999989	0.000616119	2	58347789	58348164	AL954696.1
0	2-58496-58759	0.095194	0	0	0	-Inf	0.999396	0.000259264	2	58496	58759	zgc:153913
0	2-58629200-58630863	0	0.170015	0	0	Inf	0.38335	2.24881e-09	2	58629200	58630863	CABZ01081294.2
0	2-58836051-58838753	0.209785	0.395869	0	0	0.91611	0.00147356	1.11683e-05	2	58836051	58838753	NA
0	2-58910102-58910784	0	0.100448	0	0	Inf	0.995728	6.20912e-05	2	58910102	58910784	sugp1
0	2-58925145-58926138	0.134606	0.273979	0	0	1.02532	0.316958	0.000218118	2	58925145	58926138	NA
0	2-59008234-59008636	0	0.091898	0	0	Inf	0.99991	0.000346228	2	59008234	59008636	CABZ01100278.1
0	2-59146921-59147689	0.0861386	0	0	0	-Inf	0.99812	0.000155247	2	59146921	59147689	ftr36
0	2-59187975-59188574	0	0.13019	0	0	Inf	0.923214	3.61022e-06	2	59187975	59188574	ftr30
0	2-59205284-59205816	0	0.0736371	0	0	Inf	0.999989	0.000616119	2	59205284	59205816	ftr30
0	2-59544856-59545229	0.0892803	0	0	0	-Inf	0.999854	0.000433561	2	59544856	59545229	CU861477.1
0	2-59562221-59562475	0.0872559	0	0	0	-Inf	0.999976	0.000726233	2	59562221	59562475	CU861477.1
0	2-6183982-6184720	0	0.0690476	0	0	Inf	0.999989	0.000616119	2	6183982	6184720	si:ch73-344o19.1|IPO13
0	2-621403-621650	0.0895145	0	0	0	-Inf	0.999976	0.000726233	2	621403	621650	NA
0	2-687673-688117	0	0.106636	0	0	Inf	0.998437	0.000109949	2	687673	688117	foxc1a
0	2-721383-722234	0.0799657	0	0	0	-Inf	0.999854	0.000433561	2	721383	722234	foxq1a
0	2-7566642-7566967	0	0.0810335	0	0	Inf	0.99991	0.000346228	2	7566642	7566967	ripk2
0	2-792321-793141	0.19375	0.0662749	0	0	-1.54766	0.607176	0.00025869	2	792321	793141	NA
0	2-8072304-8072529	0	0.0835831	0	0	Inf	0.999989	0.000616119	2	8072304	8072529	pls1
0	2-8366483-8366698	0.0993644	0	0	0	-Inf	0.999854	0.000433561	2	8366483	8366698	NA
0	2-9109719-9110254	0.0826297	0	0	0	-Inf	0.999854	0.000433561	2	9109719	9110254	pigk
0	20-1028286-1029519	0.32303	0.179009	0	0	-0.851639	0.0974202	0.000322316	20	1028286	1029519	rngtt
0	20-10314202-10314418	0	0.102842	0	0	Inf	0.999555	0.000194951	20	10314202	10314418	NA
0	20-10354379-10354569	0.125536	0	0	0	-Inf	0.989942	5.58401e-05	20	10354379	10354569	CR556696.1
0	20-10927918-10928116	0.0940708	0	0	0	-Inf	0.999854	0.000433561	20	10927918	10928116	NA
0	20-11714464-11714870	0	0.10191	0	0	Inf	0.998437	0.000109949	20	11714464	11714870	NA
0	20-11723282-11723446	0	0.0805965	0	0	Inf	0.999989	0.000616119	20	11723282	11723446	NA
0	20-11994207-11994543	0	0.0784991	0	0	Inf	0.999989	0.000616119	20	11994207	11994543	NA
0	20-12642333-12644636	0.359107	0.198568	0	0	-0.854782	0.00124784	9.70954e-07	20	12642333	12644636	si:dkey-97l20.6
0	20-145255-150147	0.519941	0.380373	0	0	-0.450933	0.000701237	9.71943e-05	20	145255	150147	slc16a10
0	20-15314611-15315098	0.0889684	0	0	0	-Inf	0.999396	0.000259264	20	15314611	15315098	NA
0	20-15316292-15317238	0.223685	0.0637461	0	0	-1.81106	0.311276	6.60067e-06	20	15316292	15317238	NA
0	20-16705452-16705689	0.0993298	0	0	0	-Inf	0.999396	0.000259264	20	16705452	16705689	kcnk13b
0	20-17019632-17021180	0.0194606	0.182624	0	0	3.23024	0.495401	3.12284e-07	20	17019632	17021180	NA
0	20-17407867-17408264	0.0964762	0	0	0	-Inf	0.99812	0.000155247	20	17407867	17408264	NA
0	20-17479829-17480004	0.0865034	0	0	0	-Inf	0.999976	0.000726233	20	17479829	17480004	NA
0	20-18642479-18642782	0.0876935	0	0	0	-Inf	0.999854	0.000433561	20	18642479	18642782	NA
0	20-18661360-18662790	0.123181	0.274208	0	0	1.15449	0.329946	0.000196538	20	18661360	18662790	tnfaip2a
0	20-18710862-18711744	0.26401	0.128604	0	0	-1.03765	0.246138	0.000306534	20	18710862	18711744	eif5
0	20-19765234-19765575	0.111525	0.0130224	0	0	-3.09829	0.995723	0.000508932	20	19765234	19765575	NA
0	20-2022176-2025054	0.332893	0.192907	0	0	-0.787148	0.0693869	0.000222619	20	2022176	2025054	CABZ01092781.1
0	20-2115552-2116053	0	0.113962	0	0	Inf	0.967268	1.12451e-05	20	2115552	2116053	tmem244|BX681416.2
0	20-22027615-22027895	0.114348	0	0	0	-Inf	0.989942	5.58401e-05	20	22027615	22027895	NA
0	20-22486212-22486916	0.129926	0.0209906	0	0	-2.62988	0.991106	0.000593131	20	22486212	22486916	gsx2
0	20-22536441-22536764	0.0968784	0	0	0	-Inf	0.999396	0.000259264	20	22536441	22536764	NA
0	20-23185426-23185758	0	0.0807808	0	0	Inf	0.999989	0.000616119	20	23185426	23185758	sgcb|lrrc66
0	20-23267839-23268244	0.0756301	0	0	0	-Inf	0.999976	0.000726233	20	23267839	23268244	NA
0	20-23525759-23526021	0.0806288	0	0	0	-Inf	0.999976	0.000726233	20	23525759	23526021	palld
0	20-24068891-24069499	0.149664	0.0522054	0	0	-1.51945	0.915294	0.000911352	20	24068891	24069499	bach2b
0	20-24654441-24654662	0	0.0866729	0	0	Inf	0.999989	0.000616119	20	24654441	24654662	NA
0	20-25847737-25848339	0	0.104934	0	0	Inf	0.990352	3.51018e-05	20	25847737	25848339	NA
0	20-25887683-25888014	0.104617	0	0	0	-Inf	0.99812	0.000155247	20	25887683	25888014	zgc:153896|elmsan1a
0	20-26174099-26174427	0.0869345	0	0	0	-Inf	0.999854	0.000433561	20	26174099	26174427	syne1a
0	20-26358319-26359070	0.0537591	0.242515	0	0	2.17349	0.207535	2.83499e-07	20	26358319	26359070	syne1a|esr1
0	20-26370880-26371152	0.0886886	0	0	0	-Inf	0.999854	0.000433561	20	26370880	26371152	esr1
0	20-26537062-26537401	0	0.0900558	0	0	Inf	0.999555	0.000194951	20	26537062	26537401	stx11b.2|stx11b.1
0	20-26929389-26930339	0.0247841	0.141326	0	0	2.51154	0.881971	0.000101289	20	26929389	26930339	ftr79|ftr97
0	20-27449720-27449980	0.0936425	0	0	0	-Inf	0.999854	0.000433561	20	27449720	27449980	kif26aa
0	20-27494049-27494274	0	0.0911488	0	0	Inf	0.99991	0.000346228	20	27494049	27494274	kif26aa
0	20-27613870-27614185	0.127391	0	0	0	-Inf	0.981165	3.35295e-05	20	27613870	27614185	NA
0	20-27914011-27914378	0.10226	0	0	0	-Inf	0.99812	0.000155247	20	27914011	27914378	BX255897.1
0	20-28266063-28269124	0.487889	0.385974	0	0	-0.33805	0.000228513	0.00108116	20	28266063	28269124	ino80|chac1
0	20-28877589-28877933	0.0783901	0	0	0	-Inf	0.999976	0.000726233	20	28877589	28877933	srsf5b
0	20-29025965-29026278	0.0822541	0	0	0	-Inf	0.999976	0.000726233	20	29025965	29026278	NA
0	20-29209088-29210870	0.250556	0.139686	0	0	-0.842946	0.290028	0.000605621	20	29209088	29210870	katnbl1
0	20-29445076-29445514	0.160752	0.0174641	0	0	-3.20237	0.834727	1.87977e-05	20	29445076	29445514	fmn1
0	20-29750723-29751739	0.35432	0.214061	0	0	-0.727032	0.0966743	0.000376347	20	29750723	29751739	kidins220b
0	20-30442438-30446916	0.496812	0.428707	0	0	-0.212707	0.00496133	0.0145142	20	30442438	30446916	myt1la
0	20-31319396-31319653	0	0.0844209	0	0	Inf	0.999989	0.000616119	20	31319396	31319653	usta
0	20-31544819-31545534	0	0.0882824	0	0	Inf	0.999555	0.000194951	20	31544819	31545534	sash1a
0	20-31639721-31639950	0	0.0842051	0	0	Inf	0.999989	0.000616119	20	31639721	31639950	sash1a
0	20-31707466-31707822	0.114542	0	0	0	-Inf	0.989942	5.58401e-05	20	31707466	31707822	sash1a
0	20-32589436-32589752	0.00611429	0.0907183	0	0	3.89114	0.999901	0.000859245	20	32589436	32589752	NA
0	20-326018-326438	0.0793589	0	0	0	-Inf	0.999976	0.000726233	20	326018	326438	si:dkey-119m7.8|fynb
0	20-33033992-33034309	0	0.107889	0	0	Inf	0.998437	0.000109949	20	33033992	33034309	nbas
0	20-33293382-33298585	0.484226	0.398056	0	0	-0.282708	0.0052878	0.00681726	20	33293382	33298585	mycn
0	20-339266-339918	0.00652926	0.100125	0	0	3.93873	0.998337	0.000281061	20	339266	339918	fynb
0	20-34326336-34328649	0.365823	0.235286	0	0	-0.63673	0.00941102	8.14223e-05	20	34326336	34328649	ivns1abpa
0	20-34372413-34373088	0.117133	0.025385	0	0	-2.2061	0.972451	0.000644044	20	34372413	34373088	swt1|znfl1k
0	20-34732665-34734760	0.311246	0.165994	0	0	-0.906924	0.0974202	0.000128281	20	34732665	34734760	pnocb
0	20-34883614-34883870	0	0.0969054	0	0	Inf	0.99991	0.000346228	20	34883614	34883870	ankef1a
0	20-35090978-35091902	0	0.0761673	0	0	Inf	0.99991	0.000346228	20	35090978	35091902	cdc42bpab
0	20-35245374-35246572	0.286711	0.179226	0	0	-0.677813	0.0924033	0.000286591	20	35245374	35246572	fzd3a|fbxo16
0	20-35812720-35812980	0.0899418	0	0	0	-Inf	0.999854	0.000433561	20	35812720	35812980	tnfrsf21
0	20-36994416-36994746	0	0.0970532	0	0	Inf	0.999555	0.000194951	20	36994416	36994746	CR388421.1
0	20-37308211-37308504	0	0.129279	0	0	Inf	0.990352	3.51018e-05	20	37308211	37308504	vta1
0	20-37590253-37590635	0	0.0873556	0	0	Inf	0.999989	0.000616119	20	37590253	37590635	hivep2a
0	20-37707821-37708219	0	0.0925617	0	0	Inf	0.99991	0.000346228	20	37707821	37708219	aig1
0	20-37970482-37971092	0	0.113038	0	0	Inf	0.948008	6.37031e-06	20	37970482	37971092	NA
0	20-3803883-3804350	0.0972152	0	0	0	-Inf	0.99812	0.000155247	20	3803883	3804350	NA
0	20-38106012-38106268	0	0.0925002	0	0	Inf	0.99991	0.000346228	20	38106012	38106268	galnt14
0	20-38288362-38288765	0.0751269	0	0	0	-Inf	0.999976	0.000726233	20	38288362	38288765	ccl38a.4|ccl38.6
0	20-38463145-38463829	0.0325034	0.154226	0	0	2.24639	0.843488	9.32169e-05	20	38463145	38463829	coq8aa
0	20-38553632-38554095	0.109545	0	0	0	-Inf	0.989942	5.58401e-05	20	38553632	38554095	gtf3c2
0	20-38617428-38619343	0.215268	0.0863519	0	0	-1.31784	0.295263	5.64787e-05	20	38617428	38619343	slc30a2|si:ch211-243j20.2
0	20-38694733-38695280	0.0555598	0.194181	0	0	1.80529	0.757646	0.000326569	20	38694733	38695280	mpv17
0	20-38697494-38697824	0	0.0792636	0	0	Inf	0.999989	0.000616119	20	38697494	38697824	mpv17
0	20-38982848-38984378	0.342188	0.196846	0	0	-0.797726	0.0704913	0.000325695	20	38982848	38984378	msra
0	20-39014391-39015718	0.480919	0.286077	0	0	-0.74939	0.000106002	7.19199e-07	20	39014391	39015718	msra
0	20-39017359-39019678	0.189827	0.0636688	0	0	-1.57603	0.415121	3.45572e-05	20	39017359	39019678	msra
0	20-40099424-40099815	0.155552	0	0	0	-Inf	0.868256	2.6347e-06	20	40099424	40099815	nkain2
0	20-40290291-40291099	0.167871	0.0581202	0	0	-1.53024	0.779398	0.000399293	20	40290291	40291099	clvs2
0	20-41271566-41271855	0	0.0910059	0	0	Inf	0.99991	0.000346228	20	41271566	41271855	BX510919.1
0	20-41487596-41487804	0.0775173	0	0	0	-Inf	0.999976	0.000726233	20	41487596	41487804	NA
0	20-41590388-41590726	0	0.10106	0	0	Inf	0.999555	0.000194951	20	41590388	41590726	fam184a
0	20-42126765-42127072	0.0864201	0	0	0	-Inf	0.999976	0.000726233	20	42126765	42127072	slc35f1
0	20-42184601-42184871	0.0835141	0	0	0	-Inf	0.999854	0.000433561	20	42184601	42184871	slc35f1
0	20-4326001-4326248	0.0921762	0	0	0	-Inf	0.999854	0.000433561	20	4326001	4326248	NA
0	20-43262682-43263001	0	0.110261	0	0	Inf	0.995728	6.20912e-05	20	43262682	43263001	afdna
0	20-43794419-43794930	0.00972032	0.0972648	0	0	3.32284	0.998233	0.000557295	20	43794419	43794930	mark3b
0	20-45326488-45326819	0.0993888	0	0	0	-Inf	0.999396	0.000259264	20	45326488	45326819	NA
0	20-45385750-45386273	0.119038	0	0	0	-Inf	0.981165	3.35295e-05	20	45385750	45386273	NA
0	20-4608596-4609340	0.335976	0.222928	0	0	-0.591777	0.0605439	0.000704007	20	4608596	4609340	NA
0	20-46551349-46556139	0.415815	0.479542	0	0	0.205713	0.00749061	0.100953	20	46551349	46556139	fosab|si:ch211-153j24.3
0	20-47158666-47159059	0.0845341	0	0	0	-Inf	0.999854	0.000433561	20	47158666	47159059	CR385078.1
0	20-48001181-48001516	0	0.0963207	0	0	Inf	0.999555	0.000194951	20	48001181	48001516	gareml
0	20-48186849-48187104	0	0.111816	0	0	Inf	0.998437	0.000109949	20	48186849	48187104	NA
0	20-48483645-48486493	0.433698	0.314407	0	0	-0.464057	0.00625797	0.000521167	20	48483645	48486493	insm1a
0	20-49011401-49011745	0	0.0939049	0	0	Inf	0.999555	0.000194951	20	49011401	49011745	NA
0	20-49083457-49083977	0	0.0877468	0	0	Inf	0.999555	0.000194951	20	49083457	49083977	crnkl1
0	20-49760808-49761101	0.106252	0	0	0	-Inf	0.99812	0.000155247	20	49760808	49761101	NA
0	20-4982614-4985541	0.434198	0.328163	0	0	-0.403942	0.00356204	0.00117413	20	4982614	4985541	arid1b
0	20-50092-50521	0	0.149325	0	0	Inf	0.893094	2.04661e-06	20	50092	50521	lrfn2b
0	20-50492599-50492885	0	0.107745	0	0	Inf	0.998437	0.000109949	20	50492599	50492885	NA
0	20-51081079-51081449	0	0.105714	0	0	Inf	0.990352	3.51018e-05	20	51081079	51081449	im:7140055|mpp5b
0	20-51188245-51189036	0	0.0978812	0	0	Inf	0.995728	6.20912e-05	20	51188245	51189036	rbm25b
0	20-53830972-53831557	0	0.0924017	0	0	Inf	0.99991	0.000346228	20	53830972	53831557	NA
0	20-54332698-54336418	0.487406	0.404953	0	0	-0.26737	0.00333517	0.00586278	20	54332698	54336418	cipcb
0	20-54924647-54924896	0	0.0889633	0	0	Inf	0.99991	0.000346228	20	54924647	54924896	si:dkey-15f23.1
0	20-559690-561500	0.386908	0.198758	0	0	-0.96098	0.00113588	2.432e-07	20	559690	561500	dse|si:dkey-121j17.6
0	20-5607898-5608281	0	0.0903617	0	0	Inf	0.999555	0.000194951	20	5607898	5608281	nrxn3b
0	20-5617196-5617464	0.0791953	0	0	0	-Inf	0.999976	0.000726233	20	5617196	5617464	BX088548.1|nrxn3b
0	20-5739452-5739790	0	0.107119	0	0	Inf	0.998437	0.000109949	20	5739452	5739790	nrxn3b
0	20-673356-673665	0.136822	0	0	0	-Inf	0.950389	1.2109e-05	20	673356	673665	nrl
0	20-7209380-7210592	0.0951141	0.224775	0	0	1.24075	0.488322	0.000378144	20	7209380	7210592	si:dkeyp-51f12.3
0	20-8910463-8910941	0.0805882	0	0	0	-Inf	0.999976	0.000726233	20	8910463	8910941	NA
0	21-1041288-1041770	0	0.0753376	0	0	Inf	0.999989	0.000616119	21	1041288	1041770	NA
0	21-10789342-10792787	0.475543	0.377196	0	0	-0.334262	0.000763612	0.000789245	21	10789342	10792787	znf532
0	21-11192886-11193291	0.123615	0	0	0	-Inf	0.968154	2.01449e-05	21	11192886	11193291	dnajc21
0	21-11652368-11653104	0.16306	0.0487884	0	0	-1.74079	0.812301	0.000728154	21	11652368	11653104	cast
0	21-11683505-11686998	0.365416	0.474089	0	0	0.375617	0.00324626	0.0188364	21	11683505	11686998	pcsk1
0	21-11704821-11705103	0.128768	0	0	0	-Inf	0.968154	2.01449e-05	21	11704821	11705103	pcsk1
0	21-12382257-12382567	0	0.089714	0	0	Inf	0.99991	0.000346228	21	12382257	12382567	AL928707.3
0	21-13383352-13384476	0.0644849	0.182322	0	0	1.49945	0.786746	0.000826116	21	13383352	13384476	zgc:113162
0	21-14107452-14107639	0	0.0946359	0	0	Inf	0.99991	0.000346228	21	14107452	14107639	whrna
0	21-14114065-14114347	0	0.102131	0	0	Inf	0.999555	0.000194951	21	14114065	14114347	whrna
0	21-15095333-15095731	0.0731409	0	0	0	-Inf	0.999976	0.000726233	21	15095333	15095731	NA
0	21-15254843-15255527	0	0.0696179	0	0	Inf	0.999989	0.000616119	21	15254843	15255527	sfswap
0	21-16706516-16706981	0.106094	0.0103139	0	0	-3.36268	0.981791	0.000306712	21	16706516	16706981	NA
0	21-17146480-17146778	0.0866381	0	0	0	-Inf	0.999854	0.000433561	21	17146480	17146778	bcr
0	21-17351767-17352052	0.0845774	0	0	0	-Inf	0.999976	0.000726233	21	17351767	17352052	NA
0	21-17931614-17931882	0.075645	0	0	0	-Inf	0.999976	0.000726233	21	17931614	17931882	rxraa
0	21-18309316-18314666	0.593198	0.535557	0.630486	0	-0.147472	0.00340309	0.0868155	21	18309316	18314666	RIMBP2
0	21-183608-184127	0.0758909	0	0	0	-Inf	0.999976	0.000726233	21	183608	184127	NA
0	21-1855913-1856530	0.0871608	0.00634753	0	0	-3.77941	0.995505	0.000243959	21	1855913	1856530	NA
0	21-18746019-18746286	0.0818134	0	0	0	-Inf	0.999976	0.000726233	21	18746019	18746286	TMEM132C
0	21-18953400-18953734	0	0.0825226	0	0	Inf	0.999989	0.000616119	21	18953400	18953734	crkl
0	21-19056876-19057182	0	0.0758049	0	0	Inf	0.999989	0.000616119	21	19056876	19057182	rpl17
0	21-19110381-19110719	0.0933112	0	0	0	-Inf	0.999854	0.000433561	21	19110381	19110719	BX000991.1
0	21-20138447-20138908	0.224415	0.0771702	0	0	-1.54005	0.658576	0.000220961	21	20138447	20138908	NA
0	21-20438360-20438697	0.0944126	0	0	0	-Inf	0.999396	0.000259264	21	20438360	20438697	NA
0	21-20564864-20565167	0	0.115789	0	0	Inf	0.995728	6.20912e-05	21	20564864	20565167	efna5a
0	21-20594471-20594810	0	0.0866564	0	0	Inf	0.999989	0.000616119	21	20594471	20594810	efna5a
0	21-20601002-20601237	0.0836498	0	0	0	-Inf	0.999976	0.000726233	21	20601002	20601237	efna5a
0	21-20626740-20627452	0.140354	0	0	0	-Inf	0.868256	2.6347e-06	21	20626740	20627452	efna5a
0	21-20776019-20777133	0.177657	0.0645949	0	0	-1.4596	0.740123	0.000698806	21	20776019	20777133	oxct1b
0	21-21966818-21967066	0	0.0788175	0	0	Inf	0.999989	0.000616119	21	21966818	21967066	gria4b
0	21-22844643-22845761	0.175192	0.0418578	0	0	-2.06537	0.686878	4.38145e-05	21	22844643	22845761	birc2
0	21-2348451-2349068	0	0.0835482	0	0	Inf	0.999555	0.000194951	21	2348451	2349068	si:ch73-299h12.8
0	21-23599274-23599526	0	0.0906968	0	0	Inf	0.999989	0.000616119	21	23599274	23599526	ncam1a
0	21-23844712-23845035	0	0.0842668	0	0	Inf	0.99991	0.000346228	21	23844712	23845035	CR936479.1
0	21-25049958-25050198	0.106973	0	0	0	-Inf	0.995278	9.30652e-05	21	25049958	25050198	jam3b|zgc:171740
0	21-25463435-25463911	0	0.0764458	0	0	Inf	0.999989	0.000616119	21	25463435	25463911	cnksr2b
0	21-25738863-25739120	0	0.0956256	0	0	Inf	0.99991	0.000346228	21	25738863	25739120	cldnh
0	21-25958847-25959199	0.0875452	0	0	0	-Inf	0.999854	0.000433561	21	25958847	25959199	caln2
0	21-26337692-26338252	0.00534393	0.128635	0	0	4.58923	0.966343	2.83442e-05	21	26337692	26338252	NA
0	21-26394173-26395528	0.225169	0.11887	0	0	-0.921627	0.305842	0.000509703	21	26394173	26395528	tmsb
0	21-27783637-27783944	0	0.0985869	0	0	Inf	0.999555	0.000194951	21	27783637	27783944	nrxn2a
0	21-28027818-28028091	0	0.0863992	0	0	Inf	0.999989	0.000616119	21	28027818	28028091	nrxn2a
0	21-28810794-28811179	0	0.0874815	0	0	Inf	0.99991	0.000346228	21	28810794	28811179	NA
0	21-29076054-29076704	0.117567	0.00957039	0	0	-3.61876	0.951568	0.000111167	21	29076054	29076704	ppp3ca|ecscr
0	21-29153448-29153780	0.134526	0	0	0	-Inf	0.950389	1.2109e-05	21	29153448	29153780	NA
0	21-31100924-31101270	0.0934809	0	0	0	-Inf	0.999396	0.000259264	21	31100924	31101270	rap1gap2b
0	21-31979651-31979957	0	0.10918	0	0	Inf	0.998437	0.000109949	21	31979651	31979957	TENM2
0	21-35446223-35446555	0.0845229	0	0	0	-Inf	0.999976	0.000726233	21	35446223	35446555	si:dkeyp-23e4.3
0	21-3589924-3590164	0	0.104747	0	0	Inf	0.999555	0.000194951	21	3589924	3590164	dym
0	21-36031215-36031446	0	0.104116	0	0	Inf	0.998437	0.000109949	21	36031215	36031446	NA
0	21-36086-38664	0.383849	0.484386	0	0	0.335617	0.00578429	0.00396074	21	36086	38664	JMY|bhmt
0	21-37189439-37189907	0.0853354	0	0	0	-Inf	0.999854	0.000433561	21	37189439	37189907	fgfr4
0	21-37566371-37566804	0	0.0794202	0	0	Inf	0.999989	0.000616119	21	37566371	37566804	NA
0	21-38088510-38089673	0.246377	0.137526	0	0	-0.841168	0.313041	0.000943215	21	38088510	38089673	klf8
0	21-38719347-38720569	0.20923	0.0529678	0	0	-1.9819	0.368854	4.18023e-06	21	38719347	38720569	siah2l|taf9
0	21-3887499-3887943	0.0811661	0	0	0	-Inf	0.999854	0.000433561	21	3887499	3887943	NA
0	21-39634285-39634890	0	0.0790153	0	0	Inf	0.99991	0.000346228	21	39634285	39634890	aldocb
0	21-39731882-39732277	0.112166	0.00646158	0	0	-4.1176	0.99823	0.000391335	21	39731882	39732277	plrdgb
0	21-42409523-42410335	0.135834	0.0457669	0	0	-1.56947	0.853939	0.000546828	21	42409523	42410335	NA
0	21-43371244-43372146	0.0755037	0.205299	0	0	1.4431	0.625294	0.00063503	21	43371244	43372146	sept8a
0	21-43718667-43719264	0.0852792	0	0	0	-Inf	0.99812	0.000155247	21	43718667	43719264	dkc1
0	21-43946473-43947032	0.13616	0.032845	0	0	-2.05156	0.956116	0.000993181	21	43946473	43947032	camk2a
0	21-44897386-44897724	0	0.0814648	0	0	Inf	0.999989	0.000616119	21	44897386	44897724	fstl4
0	21-44900324-44900551	0.0920793	0	0	0	-Inf	0.999854	0.000433561	21	44900324	44900551	fstl4
0	21-45352152-45352344	0	0.100039	0	0	Inf	0.999555	0.000194951	21	45352152	45352344	skp1|PPP2CA
0	21-45389069-45389781	0	0.0905167	0	0	Inf	0.99991	0.000346228	21	45389069	45389781	jade2
0	21-45623315-45628477	0.471397	0.352358	0	0	-0.419901	0.000926418	0.000207577	21	45623315	45628477	irf1b
0	21-45792741-45793377	0	0.102745	0	0	Inf	0.998437	0.000109949	21	45792741	45793377	NA
0	21-6203301-6204733	0.236683	0.372668	0	0	0.654934	0.0462606	0.000809422	21	6203301	6204733	si:dkey-93m18.3|si:dkey-93m18.4
0	21-668058-668604	0	0.109894	0	0	Inf	0.990352	3.51018e-05	21	668058	668604	NA
0	21-6778421-6782575	0.425657	0.320136	0	0	-0.411006	0.00193282	0.000390766	21	6778421	6782575	olfm1b
0	21-7188573-7190159	0.348992	0.212236	0	0	-0.717521	0.0531521	0.000208039	21	7188573	7190159	agpat2
0	21-7566822-7566977	0.0962106	0	0	0	-Inf	0.999976	0.000726233	21	7566822	7566977	tbca
0	21-7594656-7594904	0.0946362	0	0	0	-Inf	0.999396	0.000259264	21	7594656	7594904	NA
0	21-7877835-7878130	0.098394	0	0	0	-Inf	0.999396	0.000259264	21	7877835	7878130	s100z
0	21-85034-85989	0.14108	0.00571016	0	0	-4.62684	0.901914	1.11899e-05	21	85034	85989	ARSB
0	22-10073872-10074249	0.0947116	0	0	0	-Inf	0.99812	0.000155247	22	10073872	10074249	si:ch211-222k6.3|BX324213.1
0	22-10074881-10075256	0.0863855	0	0	0	-Inf	0.999854	0.000433561	22	10074881	10075256	si:ch211-222k6.3|BX324213.1
0	22-11430714-11430917	0.0874709	0	0	0	-Inf	0.999976	0.000726233	22	11430714	11430917	BX323453.1
0	22-11916432-11916732	0	0.107497	0	0	Inf	0.999555	0.000194951	22	11916432	11916732	pth2rb
0	22-12688529-12689352	0.00780848	0.0797212	0	0	3.35185	0.995728	0.000964134	22	12688529	12689352	adarb1a
0	22-12867526-12868249	0.16829	0.0609594	0	0	-1.46503	0.819117	0.000966121	22	12867526	12868249	nab1a
0	22-13341343-13341562	0.085448	0	0	0	-Inf	0.999976	0.000726233	22	13341343	13341562	si:ch211-227m13.1
0	22-13551532-13552129	0	0.0993157	0	0	Inf	0.998437	0.000109949	22	13551532	13552129	NA
0	22-13933883-13934130	0.130531	0	0	0	-Inf	0.968154	2.01449e-05	22	13933883	13934130	sh3bp4a
0	22-13936321-13936737	0.11849	0.00620862	0	0	-4.25435	0.981791	8.58621e-05	22	13936321	13936737	sh3bp4a
0	22-13955193-13955531	0	0.0965073	0	0	Inf	0.999555	0.000194951	22	13955193	13955531	NA
0	22-14148022-14148355	0	0.0905585	0	0	Inf	0.999555	0.000194951	22	14148022	14148355	si:ch211-246m6.5
0	22-15151929-15152210	0.123544	0	0	0	-Inf	0.981165	3.35295e-05	22	15151929	15152210	NA
0	22-15245086-15245494	0.219519	0	0	0	-Inf	0.455444	1.63246e-08	22	15245086	15245494	NA
0	22-153802-156363	0.378309	0.262458	0	0	-0.52748	0.0386097	0.000896211	22	153802	156363	si:ch1073-335m2.2|fblim1
0	22-15425106-15425466	0.0794654	0	0	0	-Inf	0.999976	0.000726233	22	15425106	15425466	rpp21
0	22-15447704-15449645	0.188164	0.0876099	0	0	-1.10283	0.546479	0.000741136	22	15447704	15449645	gpc5b
0	22-1700205-1700927	0.167636	0.0524436	0	0	-1.67649	0.776993	0.000294171	22	1700205	1700927	znf1160|znf1154
0	22-17095451-17096178	0	0.0929475	0	0	Inf	0.998437	0.000109949	22	17095451	17096178	NA
0	22-17257845-17258305	0	0.0980443	0	0	Inf	0.998437	0.000109949	22	17257845	17258305	nphs2|tdrd5
0	22-17794784-17794918	0.111109	0	0	0	-Inf	0.999396	0.000259264	22	17794784	17794918	tm6sf2
0	22-17992285-17992570	0.0963444	0	0	0	-Inf	0.999854	0.000433561	22	17992285	17992570	ncanb
0	22-1836173-1837346	0.260132	0.123784	0	0	-1.07142	0.203374	0.000156574	22	1836173	1837346	znf1183
0	22-19734848-19735190	0	0.120418	0	0	Inf	0.990352	3.51018e-05	22	19734848	19735190	celf5a
0	22-2073223-2074294	0.0625759	0.218753	0	0	1.80563	0.469469	2.35211e-05	22	2073223	2074294	znf1153
0	22-22094300-22094547	0.139364	0	0	0	-Inf	0.950389	1.2109e-05	22	22094300	22094547	NA
0	22-22119049-22119299	0.0861861	0	0	0	-Inf	0.999854	0.000433561	22	22119049	22119299	NA
0	22-23393277-23394206	0.0180632	0.125885	0	0	2.80098	0.964444	0.000120109	22	23393277	23394206	dennd1b
0	22-23437790-23438338	0.0388255	0.140601	0	0	1.85653	0.939033	0.000987392	22	23437790	23438338	dennd1b
0	22-23473759-23474146	0	0.0851936	0	0	Inf	0.999989	0.000616119	22	23473759	23474146	dennd1b
0	22-24557599-24557901	0.0812377	0	0	0	-Inf	0.999976	0.000726233	22	24557599	24557901	wdr47b
0	22-2489740-2490150	0.121357	0	0	0	-Inf	0.968154	2.01449e-05	22	2489740	2490150	CU570894.2|si:ch73-92e7.4
0	22-2751401-2752696	0.226758	0.110894	0	0	-1.03198	0.293525	0.000671214	22	2751401	2752696	si:dkey-20i20.11|si:dkey-20i20.15
0	22-28226698-28227134	0	0.118213	0	0	Inf	0.990352	3.51018e-05	22	28226698	28227134	si:dkey-222p3.1
0	22-29954395-29954695	0	0.0880243	0	0	Inf	0.999555	0.000194951	22	29954395	29954695	NA
0	22-30882628-30883040	0	0.0810106	0	0	Inf	0.999555	0.000194951	22	30882628	30883040	si:dkey-49n23.1
0	22-31033296-31033691	0	0.0776082	0	0	Inf	0.999989	0.000616119	22	31033296	31033691	zmp:0000000735
0	22-31955693-31955998	0.0965518	0	0	0	-Inf	0.999396	0.000259264	22	31955693	31955998	dock3
0	22-32130754-32131013	0.104033	0	0	0	-Inf	0.99812	0.000155247	22	32130754	32131013	dock3
0	22-32663519-32663869	0.103976	0	0	0	-Inf	0.99812	0.000155247	22	32663519	32663869	NA
0	22-32673940-32674169	0.0827217	0	0	0	-Inf	0.999976	0.000726233	22	32673940	32674169	NA
0	22-3275754-3276207	0	0.0817214	0	0	Inf	0.99991	0.000346228	22	3275754	3276207	CU929402.2|si:zfos-943e10.1
0	22-33237179-33237492	0.0958028	0	0	0	-Inf	0.999396	0.000259264	22	33237179	33237492	NA
0	22-34420993-34421483	0.158656	0.0394435	0	0	-2.00804	0.934862	0.000425707	22	34420993	34421483	CR405690.1|rnf123
0	22-34885640-34885928	0	0.0843307	0	0	Inf	0.999989	0.000616119	22	34885640	34885928	slit1b
0	22-35541331-35541681	0	0.105591	0	0	Inf	0.998437	0.000109949	22	35541331	35541681	LO017643.2
0	22-3629723-3631681	0.216891	0.111303	0	0	-0.96248	0.480938	0.000849727	22	3629723	3631681	FP565432.1
0	22-37021072-37021371	0	0.0905066	0	0	Inf	0.99991	0.000346228	22	37021072	37021371	NA
0	22-37388970-37389090	0.0958352	0	0	0	-Inf	0.999976	0.000726233	22	37388970	37389090	NA
0	22-38586056-38586469	0.134142	0.0150286	0	0	-3.15798	0.834727	5.00578e-05	22	38586056	38586469	BX088728.2|si:ch211-126j24.1
0	22-4367055-4367210	0	0.0949002	0	0	Inf	0.999989	0.000616119	22	4367055	4367210	kdm4b
0	22-4774911-4775342	0.0747774	0	0	0	-Inf	0.999976	0.000726233	22	4774911	4775342	si:ch73-256j6.5
0	22-4798536-4799031	0.123133	0	0	0	-Inf	0.968154	2.01449e-05	22	4798536	4799031	zgc:195170|CU570881.2|si:ch73-256j6.5
0	22-5420-8293	0.43884	0.316713	0	0	-0.470522	0.00112091	0.000197383	22	5420	8293	atad3|mrpl20
0	22-5441230-5441945	0.123391	0	0	0	-Inf	0.927683	7.28132e-06	22	5441230	5441945	zgc:194627
0	22-546367-547483	0	0.0846052	0	0	Inf	0.998437	0.000109949	22	546367	547483	ccnd3|bysl
0	22-5758667-5759334	0.132059	0.0218082	0	0	-2.59824	0.876121	5.98946e-05	22	5758667	5759334	cox14|cers5
0	22-5877442-5877836	0.0999239	0	0	0	-Inf	0.99812	0.000155247	22	5877442	5877836	si:dkey-222f2.7|BX005329.1
0	22-5907398-5907963	0.129222	0.00570285	0	0	-4.50202	0.951568	3.0821e-05	22	5907398	5907963	si:rp71-36a1.1
0	22-604661-605010	0.0871847	0	0	0	-Inf	0.999976	0.000726233	22	604661	605010	tmcc2|cdkn1a
0	22-6566245-6566490	0.0885309	0	0	0	-Inf	0.999854	0.000433561	22	6566245	6566490	zgc:171490
0	22-6732643-6732996	0.0771262	0	0	0	-Inf	0.999976	0.000726233	22	6732643	6732996	NA
0	22-678153-678404	0	0.0969497	0	0	Inf	0.999555	0.000194951	22	678153	678404	NA
0	22-7115948-7116370	0	0.115169	0	0	Inf	0.990352	3.51018e-05	22	7115948	7116370	asic1b
0	22-7161414-7162192	0.176897	0	0	0	-Inf	0.6226	1.24954e-07	22	7161414	7162192	asic1b
0	22-765758-766093	0.0871006	0	0	0	-Inf	0.999976	0.000726233	22	765758	766093	rbbp5
0	22-772889-773238	0	0.101598	0	0	Inf	0.998437	0.000109949	22	772889	773238	rbbp5
0	22-7926152-7926409	0	0.0803954	0	0	Inf	0.999989	0.000616119	22	7926152	7926409	CABZ01034691.1|sc:d217
0	22-8258158-8259790	0.21184	0.0837183	0	0	-1.33936	0.419485	0.000127249	22	8258158	8259790	NA
0	22-8306301-8308687	0.506179	0.318227	0	0	-0.669589	1.20744e-07	1.08295e-08	22	8306301	8308687	CABZ01077218.1
0	22-8838198-8838718	0.115374	0.01361	0	0	-3.08358	0.950389	0.000340015	22	8838198	8838718	NA
0	22-8901688-8902021	0	0.0771679	0	0	Inf	0.999989	0.000616119	22	8901688	8902021	FO393424.2
0	23-100565-101288	0.0821755	0	0	0	-Inf	0.999854	0.000433561	23	100565	101288	NA
0	23-10480364-10480781	0.0910405	0.00630168	0	0	-3.8527	0.999439	0.000664002	23	10480364	10480781	tns2a
0	23-11175467-11175884	0.00567168	0.0932332	0	0	4.039	0.999901	0.000854524	23	11175467	11175884	NA
0	23-1253231-1253948	0	0.111832	0	0	Inf	0.990352	3.51018e-05	23	1253231	1253948	utrn
0	23-1273131-1273366	0	0.0794473	0	0	Inf	0.999989	0.000616119	23	1273131	1273366	utrn
0	23-13438948-13439294	0.0739343	0	0	0	-Inf	0.999976	0.000726233	23	13438948	13439294	CR749171.1|ZNF512B
0	23-14215832-14218479	0.422524	0.302475	0	0	-0.482219	0.0122805	0.000923877	23	14215832	14218479	ddx23|birc7
0	23-14784790-14785144	0.0930502	0	0	0	-Inf	0.999396	0.000259264	23	14784790	14785144	exosc10
0	23-15032712-15032870	0	0.0855193	0	0	Inf	0.999989	0.000616119	23	15032712	15032870	phf20b
0	23-15050873-15051779	0.158367	0.0488276	0	0	-1.6975	0.776993	0.000227462	23	15050873	15051779	si:ch211-218g4.2
0	23-16928095-16929534	0	0.275681	0	0	Inf	0.00602078	1.21831e-16	23	16928095	16929534	si:dkey-147f3.8
0	23-17141206-17141717	0.190283	0.0726973	0	0	-1.38817	0.737626	0.000706923	23	17141206	17141717	NA
0	23-17208760-17209260	0	0.0717779	0	0	Inf	0.999989	0.000616119	23	17208760	17209260	BX927275.2
0	23-17878462-17879745	0.111208	0.232703	0	0	1.06523	0.424152	0.000535374	23	17878462	17879745	naca|si:ch73-390p7.2
0	23-17897752-17898215	0.0780184	0	0	0	-Inf	0.999854	0.000433561	23	17897752	17898215	CU234171.1
0	23-18200227-18200644	0	0.084981	0	0	Inf	0.999989	0.000616119	23	18200227	18200644	tafa1a
0	23-18227634-18227963	0	0.107918	0	0	Inf	0.998437	0.000109949	23	18227634	18227963	tafa1a
0	23-18393902-18394283	0.0837598	0	0	0	-Inf	0.999976	0.000726233	23	18393902	18394283	fam120c
0	23-18624682-18625920	0.0238233	0.202094	0	0	3.08459	0.246291	5.95184e-08	23	18624682	18625920	arhgap4b
0	23-19164061-19165295	0	0.117282	0	0	Inf	0.858181	1.16044e-06	23	19164061	19165295	NA
0	23-19404825-19405167	0	0.116353	0	0	Inf	0.990352	3.51018e-05	23	19404825	19405167	klhdc8b
0	23-19428653-19429047	0	0.116188	0	0	Inf	0.990352	3.51018e-05	23	19428653	19429047	klhdc8b
0	23-19586322-19591598	0.445591	0.315451	0	0	-0.498306	0.00146803	0.000431652	23	19586322	19591598	slmapb
0	23-19619454-19619968	0.0864242	0	0	0	-Inf	0.999854	0.000433561	23	19619454	19619968	flnb
0	23-19679516-19680074	0	0.166989	0	0	Inf	0.732745	2.1163e-07	23	19679516	19680074	smim4|CR376797.1|ognb
0	23-20117023-20117315	0.096331	0	0	0	-Inf	0.999854	0.000433561	23	20117023	20117315	tnnc1b|tktb
0	23-20976473-20977333	0	0.0754309	0	0	Inf	0.99991	0.000346228	23	20976473	20977333	NA
0	23-2106216-2108624	0.240524	0.116601	0	0	-1.04461	0.368803	0.000694644	23	2106216	2108624	NA
0	23-21385379-21385625	0.0968352	0.00733153	0	0	-3.72335	0.999439	0.000664002	23	21385379	21385625	iffo2a
0	23-21389278-21389560	0	0.0777605	0	0	Inf	0.999989	0.000616119	23	21389278	21389560	iffo2a
0	23-22135543-22135782	0.117368	0	0	0	-Inf	0.989942	5.58401e-05	23	22135543	22135782	NA
0	23-22259560-22260014	0.154753	0	0	0	-Inf	0.832537	1.5852e-06	23	22259560	22260014	NA
0	23-22354105-22354412	0.0864384	0	0	0	-Inf	0.999976	0.000726233	23	22354105	22354412	rap1gap
0	23-22654918-22657581	0.375198	0.470396	0	0	0.326224	0.00578429	0.0309487	23	22654918	22657581	eno1a
0	23-22901224-22904385	0.428556	0.483583	0	0	0.174281	0.00321272	0.154909	23	22901224	22904385	rerea
0	23-23178943-23179797	0.220755	0.0987085	0	0	-1.1612	0.35284	0.000266686	23	23178943	23179797	noc2l|klhl17
0	23-23253658-23254515	0.172758	0.0481394	0	0	-1.84346	0.602069	8.46893e-05	23	23253658	23254515	plekhn1|si:dkey-98j1.5
0	23-23699491-23699787	0.111886	0	0	0	-Inf	0.995278	9.30652e-05	23	23699491	23699787	agrn
0	23-23975890-23976442	0	0.130045	0	0	Inf	0.923214	3.61022e-06	23	23975890	23976442	ptpn11b
0	23-23994007-23994965	0.166273	0.0542883	0	0	-1.61484	0.774582	0.000675838	23	23994007	23994965	ptpn11b
0	23-24240905-24241680	0	0.0808066	0	0	Inf	0.999555	0.000194951	23	24240905	24241680	zbtb17
0	23-24288036-24288348	0	0.0974107	0	0	Inf	0.999555	0.000194951	23	24288036	24288348	clcnk
0	23-2440455-2440799	0.10153	0	0	0	-Inf	0.999396	0.000259264	23	2440455	2440799	tcp1
0	23-2616527-2617060	0	0.146147	0	0	Inf	0.858181	1.16044e-06	23	2616527	2617060	GGT7
0	23-26900060-26900510	0.127057	0.028072	0	0	-2.17827	0.956116	0.000413964	23	26900060	26900510	NA
0	23-27652942-27653458	0	0.0843226	0	0	Inf	0.99991	0.000346228	23	27652942	27653458	wnt1
0	23-28185814-28186104	0	0.089668	0	0	Inf	0.99991	0.000346228	23	28185814	28186104	znf385a|BX663515.1
0	23-28448410-28448820	0	0.118954	0	0	Inf	0.990352	3.51018e-05	23	28448410	28448820	NA
0	23-30346847-30347695	0.0217237	0.144413	0	0	2.73286	0.942982	0.000118401	23	30346847	30347695	camta1a
0	23-30356714-30357500	0.098542	0	0	0	-Inf	0.981165	3.35295e-05	23	30356714	30357500	camta1a
0	23-30361417-30361658	0.0887653	0	0	0	-Inf	0.999854	0.000433561	23	30361417	30361658	camta1a
0	23-31769114-31769307	0.111911	0	0	0	-Inf	0.995278	9.30652e-05	23	31769114	31769307	hbs1l
0	23-33011568-33011963	0	0.099317	0	0	Inf	0.998437	0.000109949	23	33011568	33011963	plxna2
0	23-33171502-33172304	0.166298	0.0587473	0	0	-1.50117	0.819117	0.000486137	23	33171502	33172304	NA
0	23-33296868-33296998	0	0.0922083	0	0	Inf	0.999989	0.000616119	23	33296868	33296998	si:ch211-226m16.3|AL929087.2
0	23-34386630-34387030	0.098815	0	0	0	-Inf	0.99812	0.000155247	23	34386630	34387030	plxna1a
0	23-34549376-34549532	0.10054	0	0	0	-Inf	0.999396	0.000259264	23	34549376	34549532	plxna1a
0	23-35240851-35241138	0	0.0837805	0	0	Inf	0.999989	0.000616119	23	35240851	35241138	cpne9
0	23-35419776-35420174	0.090624	0	0	0	-Inf	0.999396	0.000259264	23	35419776	35420174	si:ch211-225h24.2
0	23-36441416-36441814	0	0.0800474	0	0	Inf	0.999989	0.000616119	23	36441416	36441814	csad|zgc:174906
0	23-36934301-36934837	0.131192	0.0408834	0	0	-1.68209	0.913677	0.000636622	23	36934301	36934837	acap3a
0	23-37364958-37365275	0.0867125	0	0	0	-Inf	0.999854	0.000433561	23	37364958	37365275	NA
0	23-37742397-37742773	0.107013	0	0	0	-Inf	0.989942	5.58401e-05	23	37742397	37742773	CR381544.1
0	23-38638178-38638874	0.00973872	0.156077	0	0	4.00239	0.858181	1.11445e-05	23	38638178	38638874	NA
0	23-39233580-39233894	0.0982428	0.00501211	0	0	-4.29286	0.995278	0.000389273	23	39233580	39233894	NA
0	23-39359974-39360580	0	0.0748545	0	0	Inf	0.999989	0.000616119	23	39359974	39360580	src
0	23-39422017-39422482	0	0.0750489	0	0	Inf	0.999989	0.000616119	23	39422017	39422482	src
0	23-39481404-39481938	0.132149	0.0292778	0	0	-2.17428	0.90873	0.000405191	23	39481404	39481938	mical1
0	23-39811037-39811318	0.0850507	0	0	0	-Inf	0.999854	0.000433561	23	39811037	39811318	ppp1r14c
0	23-39993454-39993768	0	0.0930623	0	0	Inf	0.999555	0.000194951	23	39993454	39993768	fyco1a
0	23-41112297-41112695	0	0.0769681	0	0	Inf	0.999989	0.000616119	23	41112297	41112695	CABZ01056843.1
0	23-41392011-41392249	0.0916592	0	0	0	-Inf	0.999854	0.000433561	23	41392011	41392249	scube3
0	23-41745030-41745599	0.134735	0	0	0	-Inf	0.900171	4.37955e-06	23	41745030	41745599	stk35
0	23-42210399-42210724	0.0931358	0	0	0	-Inf	0.999396	0.000259264	23	42210399	42210724	NA
0	23-42558116-42558496	0	0.116821	0	0	Inf	0.990352	3.51018e-05	23	42558116	42558496	NA
0	23-4326511-4327114	0	0.0828131	0	0	Inf	0.99991	0.000346228	23	4326511	4327114	sgk2a
0	23-4378013-4380450	0.189948	0.326878	0	0	0.78315	0.0221347	0.000610582	23	4378013	4380450	ptpdc1b
0	23-45067011-45067708	0	0.0769972	0	0	Inf	0.99991	0.000346228	23	45067011	45067708	NA
0	23-45577319-45582748	0.537115	0.618914	0.583854	0.676354	0.204508	0.000196872	0.0100942	23	45577319	45582748	egr4|cyp17a2
0	23-45996949-45997461	0	0.0840856	0	0	Inf	0.99991	0.000346228	23	45996949	45997461	NA
0	23-46181321-46181938	0.0739761	0	0	0	-Inf	0.999976	0.000726233	23	46181321	46181938	btr32|btr31
0	23-46218251-46223584	0.537939	0.453028	0	0	-0.247842	0.00857753	0.0125516	23	46218251	46223584	NA
0	23-5114971-5115334	0.0901611	0	0	0	-Inf	0.999396	0.000259264	23	5114971	5115334	zgc:194242|FO904870.1
0	23-5850661-5850985	0.0835002	0	0	0	-Inf	0.999854	0.000433561	23	5850661	5850985	NA
0	23-5852697-5853731	0.0367127	0.181224	0	0	2.30342	0.58693	2.56551e-05	23	5852697	5853731	NA
0	23-6252263-6252590	0	0.0779348	0	0	Inf	0.999989	0.000616119	23	6252263	6252590	syt2a
0	23-7420092-7420329	0.0937148	0	0	0	-Inf	0.999854	0.000433561	23	7420092	7420329	NA
0	23-7686153-7686697	0.147931	0	0	0	-Inf	0.868256	2.6347e-06	23	7686153	7686697	NA
0	23-8246556-8246832	0.0919996	0	0	0	-Inf	0.999854	0.000433561	23	8246556	8246832	NA
0	23-8676218-8676426	0	0.0866755	0	0	Inf	0.999989	0.000616119	23	8676218	8676426	rgs19
0	23-8984967-8986240	0.196786	0.0720998	0	0	-1.44856	0.702204	0.000403729	23	8984967	8986240	xkr7
0	23-8988963-8990218	0.142432	0.0388482	0	0	-1.87435	0.910395	0.000752664	23	8988963	8990218	xkr7
0	23-929807-930630	0.159545	0.03279	0	0	-2.28264	0.722557	2.70343e-05	23	929807	930630	NA
0	23-9547926-9548154	0.0969407	0	0	0	-Inf	0.999396	0.000259264	23	9547926	9548154	osbpl2b
0	24-1030821-1031139	0.108706	0	0	0	-Inf	0.995278	9.30652e-05	24	1030821	1031139	zgc:111976
0	24-1041509-1042914	0.205922	0.0537478	0	0	-1.93782	0.337337	4.00285e-06	24	1041509	1042914	si:dkey-192l18.9
0	24-10621053-10621317	0.100507	0	0	0	-Inf	0.999396	0.000259264	24	10621053	10621317	NA
0	24-110913-112219	0.141555	0.0306514	0	0	-2.20734	0.971624	0.000920715	24	110913	112219	reck
0	24-12721155-12721548	0.169264	0.0409766	0	0	-2.04641	0.910395	0.000270732	24	12721155	12721548	rec8b
0	24-13225350-13225677	0.116245	0	0	0	-Inf	0.981165	3.35295e-05	24	13225350	13225677	stau2
0	24-13377046-13377762	0.119649	0.0168278	0	0	-2.82989	0.982403	0.00057757	24	13377046	13377762	KCNB2
0	24-1428035-1428612	0.115637	0	0	0	-Inf	0.968154	2.01449e-05	24	1428035	1428612	BX323074.1
0	24-1469797-1470107	0.0893869	0	0	0	-Inf	0.999854	0.000433561	24	1469797	1470107	NA
0	24-15004682-15005615	0.159479	0.0448332	0	0	-1.83073	0.881876	0.000511529	24	15004682	15005615	dok6
0	24-1535508-1536811	0.291486	0.152933	0	0	-0.93052	0.204698	0.000747644	24	1535508	1536811	NA
0	24-15997489-15997820	0	0.128748	0	0	Inf	0.967268	1.12451e-05	24	15997489	15997820	neto1l
0	24-16264444-16270021	0.292419	0.154445	0	0	-0.92095	0.0959693	9.51274e-05	24	16264444	16270021	NA
0	24-16527822-16528209	0.0746542	0	0	0	-Inf	0.999976	0.000726233	24	16527822	16528209	sema5a
0	24-166439-168308	0.283075	0.161586	0	0	-0.808884	0.196817	0.000516375	24	166439	168308	lancl2|reck
0	24-16665217-16665525	0.0997486	0	0	0	-Inf	0.99812	0.000155247	24	16665217	16665525	sema5a
0	24-1734689-1735028	0.124714	0.0140905	0	0	-3.14582	0.982403	0.00019299	24	1734689	1735028	CABZ01067348.1
0	24-17578154-17578523	0.104751	0	0	0	-Inf	0.995278	9.30652e-05	24	17578154	17578523	cntnap2a
0	24-17837760-17837983	0	0.0906051	0	0	Inf	0.999989	0.000616119	24	17837760	17837983	cntnap2a
0	24-18007023-18007224	0.110887	0	0	0	-Inf	0.99812	0.000155247	24	18007023	18007224	cntnap2a
0	24-18131825-18132569	0.19071	0.0738023	0	0	-1.36964	0.614849	0.000324018	24	18131825	18132569	cntnap2a
0	24-19202161-19202561	0	0.0797859	0	0	Inf	0.999989	0.000616119	24	19202161	19202561	prex2
0	24-20293073-20293473	0.0783281	0	0	0	-Inf	0.999976	0.000726233	24	20293073	20293473	map3k22
0	24-2047900-2048246	0.115697	0	0	0	-Inf	0.989942	5.58401e-05	24	2047900	2048246	NA
0	24-20694082-20694306	0.0913471	0	0	0	-Inf	0.999854	0.000433561	24	20694082	20694306	NA
0	24-20850247-20850650	0	0.0880448	0	0	Inf	0.999555	0.000194951	24	20850247	20850650	NA
0	24-2100026-2101267	0.205757	0.0784329	0	0	-1.39141	0.619972	0.000253132	24	2100026	2101267	NA
0	24-2140612-2141039	0.0894829	0	0	0	-Inf	0.999854	0.000433561	24	2140612	2141039	NA
0	24-21425573-21425817	0	0.0924405	0	0	Inf	0.99991	0.000346228	24	21425573	21425817	atp8a2
0	24-22159266-22160438	0.190136	0.0508075	0	0	-1.90392	0.643147	5.88921e-05	24	22159266	22160438	ctnnd2a
0	24-22786321-22786584	0.0817549	0	0	0	-Inf	0.999976	0.000726233	24	22786321	22786584	NA
0	24-23350899-23351144	0.105482	0	0	0	-Inf	0.99812	0.000155247	24	23350899	23351144	NA
0	24-23557017-23557237	0	0.104159	0	0	Inf	0.999555	0.000194951	24	23557017	23557237	NA
0	24-24407661-24408471	0	0.129254	0	0	Inf	0.923214	3.61022e-06	24	24407661	24408471	NA
0	24-24509409-24509671	0.0857201	0	0	0	-Inf	0.999976	0.000726233	24	24509409	24509671	NA
0	24-24770783-24772121	0.0429227	0.171646	0	0	1.99962	0.632995	0.000235415	24	24770783	24772121	pde7a
0	24-24796205-24798093	0.41302	0.291645	0	0	-0.502002	0.0216682	0.000977725	24	24796205	24798093	pde7a
0	24-25058359-25059431	0.229394	0.125591	0	0	-0.86909	0.376955	0.000895456	24	25058359	25059431	mtmr6
0	24-25386721-25387073	0	0.100841	0	0	Inf	0.998437	0.000109949	24	25386721	25387073	NA
0	24-25517368-25518191	0.198813	0.0884369	0	0	-1.16869	0.495222	0.000355127	24	25517368	25518191	cnksr2a
0	24-26894686-26896848	0.304558	0.185772	0	0	-0.713188	0.107303	0.000710783	24	26894686	26896848	nceh1b.1
0	24-27192981-27193322	0.136531	0	0	0	-Inf	0.927683	7.28132e-06	24	27192981	27193322	dip2ca
0	24-27686906-27687173	0	0.112961	0	0	Inf	0.995728	6.20912e-05	24	27686906	27687173	ek1
0	24-27696726-27696933	0	0.0884738	0	0	Inf	0.999989	0.000616119	24	27696726	27696933	ek1
0	24-28106992-28107325	0	0.135012	0	0	Inf	0.967268	1.12451e-05	24	28106992	28107325	NA
0	24-28228118-28230086	0.282026	0.172402	0	0	-0.710053	0.138139	0.000720944	24	28228118	28230086	bcl2a|cox4i1l
0	24-28369383-28369723	0.130302	0	0	0	-Inf	0.968154	2.01449e-05	24	28369383	28369723	prkag2a
0	24-28480945-28481232	0	0.0955489	0	0	Inf	0.99991	0.000346228	24	28480945	28481232	arhgap29a
0	24-29269377-29269759	0	0.0842907	0	0	Inf	0.999989	0.000616119	24	29269377	29269759	NA
0	24-29495631-29497922	0.223425	0.10743	0	0	-1.05639	0.556446	0.000815444	24	29495631	29497922	ntng1a
0	24-30113591-30113961	0.10782	0	0	0	-Inf	0.99812	0.000155247	24	30113591	30113961	NA
0	24-30741442-30741974	0	0.0980378	0	0	Inf	0.995728	6.20912e-05	24	30741442	30741974	dpyda.3
0	24-32222290-32222882	0	0.128021	0	0	Inf	0.948008	6.37031e-06	24	32222290	32222882	CU207275.1
0	24-32516307-32516820	0	0.0770029	0	0	Inf	0.999989	0.000616119	24	32516307	32516820	eif1b
0	24-33890507-33891283	0.024481	0.17538	0	0	2.84075	0.581861	4.30641e-06	24	33890507	33891283	asic1c
0	24-33904631-33905153	0	0.0966463	0	0	Inf	0.999555	0.000194951	24	33904631	33905153	asic1c
0	24-34018073-34018293	0.107063	0	0	0	-Inf	0.99812	0.000155247	24	34018073	34018293	asic1c
0	24-35137790-35138144	0	0.0807903	0	0	Inf	0.999989	0.000616119	24	35137790	35138144	NA
0	24-35930416-35930687	0.0838769	0	0	0	-Inf	0.999976	0.000726233	24	35930416	35930687	abcd4|obscnb
0	24-36030324-36033476	0.3979	0.266091	0	0	-0.580487	0.0228956	0.000577805	24	36030324	36033476	NA
0	24-36237589-36238098	0.104738	0	0	0	-Inf	0.981165	3.35295e-05	24	36237589	36238098	tmem241|riok3
0	24-36242669-36243115	0	0.0801633	0	0	Inf	0.99991	0.000346228	24	36242669	36243115	riok3
0	24-36620393-36621615	0.190805	0	0	0	-Inf	0.347021	3.53685e-09	24	36620393	36621615	NA
0	24-36646870-36647864	0.11777	0	0	0	-Inf	0.868256	2.6347e-06	24	36646870	36647864	NA
0	24-36677746-36678155	0	0.078465	0	0	Inf	0.999989	0.000616119	24	36677746	36678155	ccr10
0	24-37413860-37414254	0	0.11964	0	0	Inf	0.990352	3.51018e-05	24	37413860	37414254	si:ch211-183d21.1
0	24-37518634-37519032	0.101059	0	0	0	-Inf	0.99812	0.000155247	24	37518634	37519032	wdr90
0	24-37999105-37999966	0.191359	0.0717562	0	0	-1.41511	0.524289	0.000516893	24	37999105	37999966	si:ch211-248l17.3
0	24-38326904-38327951	0.102364	0	0	0	-Inf	0.989942	5.58401e-05	24	38326904	38327951	mybpc2b
0	24-3935562-3935862	0.0856399	0	0	0	-Inf	0.999976	0.000726233	24	3935562	3935862	CR388417.1
0	24-39526114-39526348	0.0994481	0	0	0	-Inf	0.999396	0.000259264	24	39526114	39526348	dcun1d3
0	24-39726344-39726911	0	0.0769555	0	0	Inf	0.99991	0.000346228	24	39726344	39726911	CT573356.1
0	24-3991634-3992236	0	0.0944688	0	0	Inf	0.998437	0.000109949	24	3991634	3992236	pfkpa
0	24-40143923-40144230	0	0.0854942	0	0	Inf	0.999989	0.000616119	24	40143923	40144230	scospondin
0	24-40283148-40283861	0.24917	0.119966	0	0	-1.05451	0.471565	0.000625925	24	40283148	40283861	NA
0	24-40512415-40513577	0.351217	0.225301	0	0	-0.640506	0.0176729	0.000171328	24	40512415	40513577	NA
0	24-4058154-4058588	0	0.0912349	0	0	Inf	0.99991	0.000346228	24	4058154	4058588	CT583636.1
0	24-4085456-4085641	0	0.090837	0	0	Inf	0.999989	0.000616119	24	4085456	4085641	NA
0	24-4095282-4095755	0	0.11709	0	0	Inf	0.981181	1.98609e-05	24	4095282	4095755	NA
0	24-41089886-41090142	0.158071	0	0	0	-Inf	0.900171	4.37955e-06	24	41089886	41090142	scn5lab
0	24-41238000-41238341	0.105663	0	0	0	-Inf	0.995278	9.30652e-05	24	41238000	41238341	xylb
0	24-41390846-41391256	0.10197	0	0	0	-Inf	0.995278	9.30652e-05	24	41390846	41391256	NA
0	24-41487524-41488297	0.152057	0.0283961	0	0	-2.42084	0.834727	0.000150236	24	41487524	41488297	NA
0	24-41570819-41571302	0	0.06986	0	0	Inf	0.999989	0.000616119	24	41570819	41571302	CABZ01044099.1
0	24-41579628-41579931	0.0937056	0	0	0	-Inf	0.999396	0.000259264	24	41579628	41579931	CABZ01044099.1
0	24-4180776-4180978	0.0908952	0	0	0	-Inf	0.999976	0.000726233	24	4180776	4180978	NA
0	24-49295-50163	0.102389	0	0	0	-Inf	0.981165	3.35295e-05	24	49295	50163	NA
0	24-5337534-5337847	0.150379	0	0	0	-Inf	0.868256	2.6347e-06	24	5337534	5337847	NA
0	24-5360925-5361130	0	0.0820619	0	0	Inf	0.999989	0.000616119	24	5360925	5361130	NA
0	24-5531485-5531811	0.101568	0.00622093	0	0	-4.02917	0.999439	0.000651898	24	5531485	5531811	NA
0	24-593391-593763	0.0816006	0	0	0	-Inf	0.999976	0.000726233	24	593391	593763	NA
0	24-6091502-6091897	0.082453	0	0	0	-Inf	0.999854	0.000433561	24	6091502	6091897	si:ch211-37e10.1
0	24-6154916-6159515	0.503138	0.582217	0	0	0.210602	0.004443	0.0854943	24	6154916	6159515	gad2
0	24-6195117-6195290	0.0917529	0	0	0	-Inf	0.999976	0.000726233	24	6195117	6195290	myo3a
0	24-6231994-6233038	0.264404	0.147831	0	0	-0.838799	0.293482	0.000614163	24	6231994	6233038	myo3a
0	24-6728388-6728934	0	0.133981	0	0	Inf	0.923214	3.61022e-06	24	6728388	6728934	dpp6a
0	24-7495862-7496246	0	0.124566	0	0	Inf	0.981181	1.98609e-05	24	7495862	7496246	kmt2ca
0	24-8184640-8184804	0.0892013	0	0	0	-Inf	0.999976	0.000726233	24	8184640	8184804	CABZ01077956.1
0	24-8852529-8852845	0.0774319	0	0	0	-Inf	0.999976	0.000726233	24	8852529	8852845	BX546453.2
0	24-9220962-9222128	0.193171	0.0887697	0	0	-1.12174	0.668857	0.000687811	24	9220962	9222128	dlgap1b
0	24-961685-963058	0.242087	0.118621	0	0	-1.02917	0.309427	0.000237331	24	961685	963058	napga
0	24-9776195-9776535	0.0836191	0	0	0	-Inf	0.999976	0.000726233	24	9776195	9776535	tmem108
0	25-10355759-10356132	0.114586	0	0	0	-Inf	0.989942	5.58401e-05	25	10355759	10356132	NA
0	25-10771357-10771755	0	0.0922335	0	0	Inf	0.999555	0.000194951	25	10771357	10771755	lrp5|ap3s2
0	25-11097710-11097842	0	0.086857	0	0	Inf	0.999989	0.000616119	25	11097710	11097842	NA
0	25-11209127-11209481	0.085724	0	0	0	-Inf	0.999976	0.000726233	25	11209127	11209481	akap13
0	25-11263661-11263963	0.0985439	0.00665633	0	0	-3.88797	0.999439	0.000660523	25	11263661	11263963	akap13
0	25-11841385-11841754	0.094219	0	0	0	-Inf	0.999854	0.000433561	25	11841385	11841754	ntrk3a
0	25-12045460-12045627	0.0920431	0	0	0	-Inf	0.999976	0.000726233	25	12045460	12045627	ntrk3a
0	25-13105272-13105503	0	0.0955517	0	0	Inf	0.99991	0.000346228	25	13105272	13105503	smpd3
0	25-13138043-13138346	0.113771	0	0	0	-Inf	0.989942	5.58401e-05	25	13138043	13138346	NA
0	25-135866-144812	0.597248	0.53092	0.631203	0.562946	-0.169836	0.00591991	0.0148174	25	135866	144812	lipcb|cntn1a
0	25-1375491-1375762	0	0.106996	0	0	Inf	0.998437	0.000109949	25	1375491	1375762	itga11b
0	25-14140757-14140920	0.0894155	0	0	0	-Inf	0.999976	0.000726233	25	14140757	14140920	NA
0	25-14840025-14840254	0	0.1257	0	0	Inf	0.990352	3.51018e-05	25	14840025	14840254	NA
0	25-14964178-14964381	0	0.0846494	0	0	Inf	0.999989	0.000616119	25	14964178	14964381	NA
0	25-15649804-15649985	0.0898926	0	0	0	-Inf	0.999976	0.000726233	25	15649804	15649985	spon1b
0	25-17118549-17118779	0.0986104	0	0	0	-Inf	0.999396	0.000259264	25	17118549	17118779	ccnd2a
0	25-17340562-17340840	0.0938617	0	0	0	-Inf	0.999396	0.000259264	25	17340562	17340840	cnot1
0	25-18294441-18294736	0.08378	0	0	0	-Inf	0.999976	0.000726233	25	18294441	18294736	NA
0	25-19431935-19434247	0.415117	0.304358	0	0	-0.447747	0.00859482	0.000809865	25	19431935	19434247	map1ab
0	25-20690458-20691614	0.260635	0.139569	0	0	-0.901055	0.284903	0.000578101	25	20690458	20691614	edc3|kxd1
0	25-21353583-21353873	0.0926896	0	0	0	-Inf	0.999854	0.000433561	25	21353583	21353873	immp2l
0	25-219631-219878	0.104477	0	0	0	-Inf	0.99812	0.000155247	25	219631	219878	CU855936.2|CABZ01113818.1
0	25-22004367-22005081	0.238911	0.109713	0	0	-1.12274	0.551455	0.000624826	25	22004367	22005081	NA
0	25-22427062-22427367	0	0.0878209	0	0	Inf	0.99991	0.000346228	25	22427062	22427367	NA
0	25-233111-238520	0.500193	0.550413	0.421217	0.567979	0.138031	0.00417488	0.0798397	25	233111	238520	CU855936.2|pus7
0	25-24035406-24035737	0.0850171	0	0	0	-Inf	0.999854	0.000433561	25	24035406	24035737	igf2b
0	25-24249239-24251336	0.427919	0.306418	0	0	-0.481836	0.0186838	0.000733455	25	24249239	24251336	spty2d1|tmem86a
0	25-24721439-24721731	0.142385	0	0	0	-Inf	0.950389	1.2109e-05	25	24721439	24721731	abtb2b|BRSK2
0	25-24960411-24960793	0.1289	0	0	0	-Inf	0.950389	1.2109e-05	25	24960411	24960793	BRSK2
0	25-25506086-25509554	0.469154	0.374904	0	0	-0.323542	0.0024754	0.00165167	25	25506086	25509554	phrf1
0	25-25753495-25753837	0	0.096392	0	0	Inf	0.999555	0.000194951	25	25753495	25753837	NA
0	25-25780681-25780929	0	0.0881874	0	0	Inf	0.999989	0.000616119	25	25780681	25780929	idh3a
0	25-26832575-26833706	0.255942	0.133116	0	0	-0.943126	0.344982	0.000983479	25	26832575	26833706	neil1|commd4
0	25-27469525-27469815	0	0.112317	0	0	Inf	0.990352	3.51018e-05	25	27469525	27469815	pot1
0	25-27681646-27683588	0.185166	0.0622359	0	0	-1.573	0.781795	0.000403667	25	27681646	27683588	NA
0	25-28068199-28068617	0	0.112247	0	0	Inf	0.995728	6.20912e-05	25	28068199	28068617	cadps2
0	25-28377746-28377954	0	0.0896855	0	0	Inf	0.99991	0.000346228	25	28377746	28377954	ptprz1a
0	25-29292528-29292788	0.0792206	0	0	0	-Inf	0.999976	0.000726233	25	29292528	29292788	hcn4l
0	25-29751688-29751986	0.113127	0.00721393	0	0	-3.97101	0.990342	0.000145867	25	29751688	29751986	NA
0	25-29991402-29991694	0	0.08489	0	0	Inf	0.999989	0.000616119	25	29991402	29991694	tafa5b
0	25-30202638-30205856	0.460042	0.373607	0	0	-0.300246	0.00141577	0.00231422	25	30202638	30205856	hsd17b12a
0	25-30445838-30446255	0.0825777	0	0	0	-Inf	0.999854	0.000433561	25	30445838	30446255	pdcd2l
0	25-30778562-30778897	0	0.114358	0	0	Inf	0.995728	6.20912e-05	25	30778562	30778897	NA
0	25-31055656-31056032	0	0.0812852	0	0	Inf	0.999989	0.000616119	25	31055656	31056032	NA
0	25-33278574-33280673	0.372532	0.209342	0	0	-0.831499	0.0420704	0.000149759	25	33278574	33280673	NA
0	25-33319310-33319736	0	0.115209	0	0	Inf	0.981181	1.98609e-05	25	33319310	33319736	NA
0	25-34336433-34337102	0	0.0844403	0	0	Inf	0.99991	0.000346228	25	34336433	34337102	NA
0	25-34723338-34724704	0.288866	0.169588	0	0	-0.76837	0.183006	0.000725816	25	34723338	34724704	nup160|frs2b
0	25-35064294-35068255	0.449359	0.347819	0	0	-0.369532	0.00326583	0.00106641	25	35064294	35068255	zgc:113983|hist1h2a3|hist1h4l|zgc:171759|kif15
0	25-35075134-35075794	0.20168	0.0703648	0	0	-1.51914	0.69455	0.000527396	25	35075134	35075794	kif15
0	25-36151833-36152719	0.171408	0.0598566	0	0	-1.51785	0.56905	0.000279061	25	36151833	36152719	irx5b
0	25-36601132-36601732	0.0278085	0.148136	0	0	2.41332	0.944264	0.000523336	25	36601132	36601732	NA
0	25-36688761-36689161	0.11341	0	0	0	-Inf	0.989942	5.58401e-05	25	36688761	36689161	NA
0	25-4303028-4303346	0.0846194	0	0	0	-Inf	0.999854	0.000433561	25	4303028	4303346	syt7a
0	25-5302313-5302530	0.0964128	0	0	0	-Inf	0.999396	0.000259264	25	5302313	5302530	nansb|CABZ01039859.1
0	25-5569672-5570458	0	0.125277	0	0	Inf	0.967268	1.12451e-05	25	5569672	5570458	NA
0	25-670383-670723	0	0.0818639	0	0	Inf	0.999989	0.000616119	25	670383	670723	nell2a
0	25-7088833-7089273	0.0975713	0	0	0	-Inf	0.99812	0.000155247	25	7088833	7089273	NA
0	25-8794395-8794650	0	0.0800318	0	0	Inf	0.999989	0.000616119	25	8794395	8794650	furinb
0	25-9163201-9163372	0	0.0853821	0	0	Inf	0.999989	0.000616119	25	9163201	9163372	NA
0	25-9209660-9209999	0	0.0811953	0	0	Inf	0.999989	0.000616119	25	9209660	9209999	NA
0	25-931359-932663	0.340399	0.216336	0	0	-0.653948	0.0937914	0.000712714	25	931359	932663	znf609a
0	25-9909522-9909904	0	0.103529	0	0	Inf	0.998437	0.000109949	25	9909522	9909904	AL929493.1
0	3-10287121-10287538	0.0985011	0	0	0	-Inf	0.99812	0.000155247	3	10287121	10287538	NA
0	3-10450832-10451222	0	0.0840122	0	0	Inf	0.999989	0.000616119	3	10450832	10451222	NA
0	3-11658666-11659311	0.213103	0.0902207	0	0	-1.24002	0.668857	0.000630132	3	11658666	11659311	NA
0	3-12047946-12048336	0	0.0747333	0	0	Inf	0.999989	0.000616119	3	12047946	12048336	NA
0	3-1217941-1224874	0.463438	0.379622	0	0	-0.287814	0.00405463	0.00523227	3	1217941	1224874	rrp7a
0	3-1242816-1243115	0	0.0852759	0	0	Inf	0.999989	0.000616119	3	1242816	1243115	NA
0	3-12585062-12585824	0	0.111748	0	0	Inf	0.967268	1.12451e-05	3	12585062	12585824	ccnf
0	3-12781876-12782189	0.114032	0	0	0	-Inf	0.995278	9.30652e-05	3	12781876	12782189	cyp2k16|cyp2k8
0	3-13842073-13843554	0.343697	0.212554	0	0	-0.693307	0.0595863	0.000210832	3	13842073	13843554	ilf3b
0	3-15017944-15018695	0.0893472	0	0	0	-Inf	0.995278	9.30652e-05	3	15017944	15018695	nfixb
0	3-15081746-15082318	0	0.0938923	0	0	Inf	0.998437	0.000109949	3	15081746	15082318	nme4|xpo6
0	3-15384465-15385002	0.0552013	0.195898	0	0	1.82733	0.704941	9.16295e-05	3	15384465	15385002	sh2b1
0	3-15823514-15825228	0	0.100041	0	0	Inf	0.967268	1.12451e-05	3	15823514	15825228	natd1|tmem11
0	3-16233414-16234204	0.11313	0.0283146	0	0	-1.99836	0.972451	0.000677726	3	16233414	16234204	rpl19
0	3-17725328-17727073	0.343011	0.152515	0	0	-1.16931	0.0799066	8.75486e-06	3	17725328	17727073	NA
0	3-17735739-17735993	0.106759	0	0	0	-Inf	0.995278	9.30652e-05	3	17735739	17735993	NA
0	3-17806351-17806645	0	0.0992949	0	0	Inf	0.999555	0.000194951	3	17806351	17806645	znf385c
0	3-17968919-17969278	0.0754682	0	0	0	-Inf	0.999976	0.000726233	3	17968919	17969278	aclya
0	3-1875609-1876218	0.180257	0.0498398	0	0	-1.85469	0.64829	8.11765e-05	3	1875609	1876218	BX465228.2
0	3-19077582-19077806	0	0.117309	0	0	Inf	0.995728	6.20912e-05	3	19077582	19077806	grin2ca
0	3-19144437-19145270	0.17395	0.0602649	0	0	-1.52929	0.781795	0.000411908	3	19144437	19145270	NA
0	3-19815926-19816658	0.0249149	0.129361	0	0	2.37632	0.891277	0.000752977	3	19815926	19816658	mrc2|BX572620.1
0	3-20085906-20086622	0.237799	0.0886459	0	0	-1.42361	0.260206	1.44875e-05	3	20085906	20086622	slc4a1a
0	3-20741475-20741875	0.100275	0	0	0	-Inf	0.99812	0.000155247	3	20741475	20741875	spop
0	3-20804466-20805732	0.137835	0.0263894	0	0	-2.38491	0.907049	0.000578491	3	20804466	20805732	NA
0	3-21142654-21143153	0.0874441	0	0	0	-Inf	0.999396	0.000259264	3	21142654	21143153	taok2a
0	3-22120536-22120950	0	0.0891504	0	0	Inf	0.99991	0.000346228	3	22120536	22120950	kansl1b
0	3-22318246-22318827	0.128284	0.024326	0	0	-2.39877	0.932041	0.000619201	3	22318246	22318827	scn4ab
0	3-22521098-22521447	0	0.0832632	0	0	Inf	0.999989	0.000616119	3	22521098	22521447	wnk4b
0	3-22647169-22648073	0.0643879	0.184648	0	0	1.51992	0.791487	0.000608829	3	22647169	22648073	tanc2a
0	3-22710425-22710842	0	0.0892049	0	0	Inf	0.999555	0.000194951	3	22710425	22710842	tanc2a
0	3-23051651-23052040	0.0801627	0	0	0	-Inf	0.999976	0.000726233	3	23051651	23052040	nags|b4galnt2.2
0	3-23194829-23195023	0.0901575	0	0	0	-Inf	0.999976	0.000726233	3	23194829	23195023	NA
0	3-23487972-23492731	0.499354	0.411357	0	0	-0.27967	0.00551145	0.00581368	3	23487972	23492731	nr1d1
0	3-24181523-24182983	0.307954	0.153383	0	0	-1.00558	0.0497677	1.32142e-05	3	24181523	24182983	CR812472.1
0	3-24536522-24537439	0.162601	0.0509193	0	0	-1.67505	0.735125	0.000300911	3	24536522	24537439	sp100.1
0	3-25169754-25170135	0	0.0797468	0	0	Inf	0.99991	0.000346228	3	25169754	25170135	si:ch211-256m1.8|TST
0	3-25580869-25581519	0.0468768	0.156748	0	0	1.7415	0.874273	0.000433241	3	25580869	25581519	usp43b
0	3-25897742-25898007	0.0836496	0	0	0	-Inf	0.999976	0.000726233	3	25897742	25898007	zgc:171844
0	3-25970067-25970651	0.086613	0	0	0	-Inf	0.999854	0.000433561	3	25970067	25970651	CU972512.1
0	3-25972712-25974729	0.260678	0.082681	0	0	-1.65664	0.0722042	6.6068e-07	3	25972712	25974729	CU972512.1
0	3-26827494-26828392	0.16008	0.0326172	0	0	-2.29508	0.805401	6.53212e-05	3	26827494	26828392	clec16a
0	3-26852742-26854051	0.35584	0.186001	0	0	-0.935919	0.00368671	8.16834e-07	3	26852742	26854051	clec16a
0	3-28123693-28126257	0.265504	0.146939	0	0	-0.853517	0.260166	0.000681105	3	28123693	28126257	rbfox1
0	3-28208379-28209262	0	0.131734	0	0	Inf	0.81923	6.58059e-07	3	28208379	28209262	rbfox1
0	3-28592319-28593022	0	0.148287	0	0	Inf	0.81923	6.58059e-07	3	28592319	28593022	sept12
0	3-28602394-28602753	0.0779296	0	0	0	-Inf	0.999976	0.000726233	3	28602394	28602753	sept12
0	3-28937908-28939975	0.227077	0.0774835	0	0	-1.55122	0.260206	1.10189e-05	3	28937908	28939975	lgals1l1
0	3-29076353-29076704	0.101931	0.012556	0	0	-3.02114	0.995723	0.000518775	3	29076353	29076704	NA
0	3-29429104-29430445	0.302563	0.142051	0	0	-1.09082	0.101902	7.26161e-05	3	29429104	29430445	NA
0	3-30675654-30676891	0.0320765	0.162112	0	0	2.3374	0.851956	0.000242748	3	30675654	30676891	si:ch211-51c14.1
0	3-31166722-31167081	0	0.0902108	0	0	Inf	0.99991	0.000346228	3	31166722	31167081	NA
0	3-31316227-31316969	0.183516	0.0549256	0	0	-1.74035	0.67919	0.000852262	3	31316227	31316969	NA
0	3-31946930-31947194	0	0.0938181	0	0	Inf	0.99991	0.000346228	3	31946930	31947194	lin7b|zgc:193811
0	3-32323201-32324880	0.307749	0.158702	0	0	-0.955432	0.110526	0.000101824	3	32323201	32324880	si:dkey-16p21.7|si:dkey-16p21.8
0	3-32611728-32612056	0.0886538	0	0	0	-Inf	0.999976	0.000726233	3	32611728	32612056	si:ch73-248e21.5|unc119.2|CU459155.1
0	3-33760070-33763511	0.387837	0.479833	0	0	0.307082	0.00584489	0.0329703	3	33760070	33763511	ier2a
0	3-34176029-34176372	0	0.0976499	0	0	Inf	0.999555	0.000194951	3	34176029	34176372	carm1|yipf2|timm29
0	3-34498927-34499434	0.0813685	0	0	0	-Inf	0.999854	0.000433561	3	34498927	34499434	sept9a
0	3-34551525-34552073	0	0.0867928	0	0	Inf	0.99991	0.000346228	3	34551525	34552073	sept9a
0	3-34630329-34630583	0.0871586	0	0	0	-Inf	0.999854	0.000433561	3	34630329	34630583	NA
0	3-36261669-36261978	0.0808289	0	0	0	-Inf	0.999976	0.000726233	3	36261669	36261978	rac3a|prkar1aa
0	3-3690455-3691004	0.105716	0	0	0	-Inf	0.989942	5.58401e-05	3	3690455	3691004	art4|si:ch211-163m16.7|BX908804.1
0	3-37425861-37426070	0	0.0913168	0	0	Inf	0.99991	0.000346228	3	37425861	37426070	SRCIN1
0	3-37429004-37430045	0.309874	0.154067	0	0	-1.00813	0.189204	0.000121391	3	37429004	37430045	SRCIN1
0	3-38230671-38230863	0.0946379	0	0	0	-Inf	0.999854	0.000433561	3	38230671	38230863	asic2
0	3-38262127-38262404	0.086034	0	0	0	-Inf	0.999976	0.000726233	3	38262127	38262404	asic2
0	3-38496817-38497211	0.0775575	0	0	0	-Inf	0.999976	0.000726233	3	38496817	38497211	asic2
0	3-38843408-38844023	0.135275	0	0	0	-Inf	0.950389	1.2109e-05	3	38843408	38844023	kcnj19a
0	3-38930122-38930403	0.0248441	0.167255	0	0	2.75108	0.944264	0.000195261	3	38930122	38930403	NA
0	3-39846888-39847274	0.074298	0	0	0	-Inf	0.999854	0.000433561	3	39846888	39847274	cacna1ha
0	3-39878741-39879010	0.0873025	0	0	0	-Inf	0.999976	0.000726233	3	39878741	39879010	cacna1ha
0	3-40077714-40078027	0.085912	0	0	0	-Inf	0.999854	0.000433561	3	40077714	40078027	myo15aa
0	3-40515323-40515609	0	0.0859201	0	0	Inf	0.999989	0.000616119	3	40515323	40515609	NA
0	3-40524843-40530640	0.424966	0.467659	0	0	0.13811	0.00655756	0.214029	3	40524843	40530640	actb2
0	3-41215891-41216299	0.0841063	0	0	0	-Inf	0.999854	0.000433561	3	41215891	41216299	sdk1a
0	3-41237965-41238372	0.109057	0.010729	0	0	-3.34549	0.982403	0.000185616	3	41237965	41238372	sdk1a
0	3-42429833-42430115	0.0904791	0	0	0	-Inf	0.999396	0.000259264	3	42429833	42430115	NA
0	3-42624474-42624758	0.0805203	0	0	0	-Inf	0.999976	0.000726233	3	42624474	42624758	NA
0	3-42732144-42732359	0.102254	0	0	0	-Inf	0.999396	0.000259264	3	42732144	42732359	NA
0	3-43614709-43615179	0.116414	0.0233504	0	0	-2.31774	0.983	0.000651174	3	43614709	43615179	axin1|snn
0	3-44194446-44195362	0.113038	0.00458606	0	0	-4.62341	0.951568	3.0821e-05	3	44194446	44195362	NA
0	3-44225010-44225261	0	0.10094	0	0	Inf	0.999555	0.000194951	3	44225010	44225261	NA
0	3-45402864-45403309	0	0.161906	0	0	Inf	0.858181	1.16044e-06	3	45402864	45403309	baiap3
0	3-46058296-46058515	0.0916336	0	0	0	-Inf	0.999976	0.000726233	3	46058296	46058515	shisa9b
0	3-46904694-46905939	0.119889	0.0256162	0	0	-2.22657	0.956116	0.000951904	3	46904694	46905939	NA
0	3-47532592-47532968	0	0.0790416	0	0	Inf	0.999989	0.000616119	3	47532592	47532968	adgrl1a
0	3-48645531-48646328	0.283904	0.166035	0	0	-0.773919	0.179383	0.000740621	3	48645531	48646328	ARHGAP44
0	3-49382934-49383380	0	0.0761897	0	0	Inf	0.999989	0.000616119	3	49382934	49383380	si:ch73-167f10.1
0	3-49546390-49547072	0.137339	0.0407389	0	0	-1.75326	0.913677	0.000609745	3	49546390	49547072	crb3a
0	3-49569990-49570353	0.0848792	0	0	0	-Inf	0.999396	0.000259264	3	49569990	49570353	zgc:153426
0	3-49763644-49763901	0	0.100992	0	0	Inf	0.999555	0.000194951	3	49763644	49763901	gcgra
0	3-50286020-50287228	0.334282	0.0488997	0	0	-2.77317	0.000951355	1.89212e-13	3	50286020	50287228	NA
0	3-51190382-51190757	0	0.0746454	0	0	Inf	0.999989	0.000616119	3	51190382	51190757	NA
0	3-51512417-51512678	0	0.138788	0	0	Inf	0.967268	1.12451e-05	3	51512417	51512678	NA
0	3-51884165-51884981	0	0.0898462	0	0	Inf	0.999555	0.000194951	3	51884165	51884981	baiap2a
0	3-51934566-51934910	0	0.0891498	0	0	Inf	0.999989	0.000616119	3	51934566	51934910	baiap2a
0	3-52040391-52040650	0	0.0875409	0	0	Inf	0.999989	0.000616119	3	52040391	52040650	NA
0	3-53044906-53045714	0.21452	0.0563636	0	0	-1.92828	0.304105	4.01726e-06	3	53044906	53045714	pbx4
0	3-54223060-54223408	0	0.0797453	0	0	Inf	0.999989	0.000616119	3	54223060	54223408	olfm2a
0	3-54806082-54807299	0.283376	0.115983	0	0	-1.2888	0.139164	2.51245e-05	3	54806082	54807299	sc:d0202
0	3-55358550-55361300	0.295463	0.167365	0	0	-0.819983	0.116321	0.000765486	3	55358550	55361300	NA
0	3-55385219-55386756	0.183254	0.062065	0	0	-1.562	0.571568	0.000104029	3	55385219	55386756	NA
0	3-56177710-56178064	0.101003	0.00688744	0	0	-3.87429	0.995505	0.000242029	3	56177710	56178064	prkcab
0	3-56305838-56306089	0.104433	0	0	0	-Inf	0.99812	0.000155247	3	56305838	56306089	prkcab
0	3-56402933-56403490	0	0.0770686	0	0	Inf	0.999989	0.000616119	3	56402933	56403490	NA
0	3-56980696-56981573	0.13127	0.0385168	0	0	-1.76898	0.910395	0.000901282	3	56980696	56981573	NA
0	3-57094392-57095584	0.150273	0.0455594	0	0	-1.72176	0.762428	0.000409005	3	57094392	57095584	bahcc1a
0	3-57758486-57758785	0.132668	0	0	0	-Inf	0.968154	2.01449e-05	3	57758486	57758785	cant1a
0	3-58174926-58175991	0.0378814	0.163104	0	0	2.10623	0.710026	4.46522e-05	3	58174926	58175991	uqcrc2a
0	3-60110970-60111873	0	0.0881889	0	0	Inf	0.998437	0.000109949	3	60110970	60111873	sec14l1
0	3-60319896-60321095	0.213113	0.0896719	0	0	-1.24889	0.421678	0.000273789	3	60319896	60321095	si:ch211-214b16.2
0	3-60418330-60419302	0.2102	0.0918223	0	0	-1.19485	0.589278	0.000514955	3	60418330	60419302	NA
0	3-60455880-60456225	0.105934	0.00582345	0	0	-4.18515	0.99812	0.000390303	3	60455880	60456225	AL954150.1
0	3-61686567-61687164	0.12851	0.0298439	0	0	-2.10637	0.933459	0.000984069	3	61686567	61687164	NA
0	3-61817382-61817732	0	0.0997293	0	0	Inf	0.999555	0.000194951	3	61817382	61817732	NA
0	3-61869072-61869243	0	0.0934121	0	0	Inf	0.999989	0.000616119	3	61869072	61869243	NA
0	3-62146855-62147250	0	0.0840639	0	0	Inf	0.99991	0.000346228	3	62146855	62147250	GID4
0	3-62188905-62189495	0.0869691	0	0	0	-Inf	0.99812	0.000155247	3	62188905	62189495	tbl3
0	3-62449513-62449965	0.0834865	0	0	0	-Inf	0.999976	0.000726233	3	62449513	62449965	FP017215.1
0	3-6786846-6787089	0	0.0865049	0	0	Inf	0.999989	0.000616119	3	6786846	6787089	NA
0	3-6958381-6960718	0.292473	0.160593	0	0	-0.86489	0.135269	0.000809836	3	6958381	6960718	NA
0	3-911854-912795	0.174227	0.0628148	0	0	-1.47179	0.699655	0.000270924	3	911854	912795	FP102809.1
0	3-9408632-9408886	0.123115	0.0220909	0	0	-2.47848	0.995932	0.000976159	3	9408632	9408886	gpr139
0	4-1044551-1044821	0	0.123925	0	0	Inf	0.990352	3.51018e-05	4	1044551	1044821	NA
0	4-11288835-11289212	0.0921865	0	0	0	-Inf	0.999854	0.000433561	4	11288835	11289212	BX649349.1
0	4-11326042-11326255	0	0.0880047	0	0	Inf	0.999989	0.000616119	4	11326042	11326255	sema3aa
0	4-11381541-11381806	0	0.0898768	0	0	Inf	0.99991	0.000346228	4	11381541	11381806	pcloa
0	4-1148588-1149880	0.0214792	0.134422	0	0	2.64576	0.945529	0.000203736	4	1148588	1149880	chrm2a|si:ch211-117i20.2
0	4-12666316-12666534	0.11464	0	0	0	-Inf	0.995278	9.30652e-05	4	12666316	12666534	lmo3
0	4-12675758-12676114	0	0.110196	0	0	Inf	0.995728	6.20912e-05	4	12675758	12676114	lmo3
0	4-128402-131001	0.334406	0.180089	0	0	-0.892889	0.0118195	1.20932e-05	4	128402	131001	gpr19
0	4-13002305-13002700	0.0796682	0	0	0	-Inf	0.999976	0.000726233	4	13002305	13002700	BX119963.3
0	4-13073916-13074196	0.0940802	0	0	0	-Inf	0.999396	0.000259264	4	13073916	13074196	grip1
0	4-13210099-13210580	0	0.0969444	0	0	Inf	0.998437	0.000109949	4	13210099	13210580	grip1
0	4-13673576-13674471	0.182662	0.0722341	0	0	-1.33842	0.747585	0.000645374	4	13673576	13674471	NA
0	4-13826243-13826577	0	0.101906	0	0	Inf	0.998437	0.000109949	4	13826243	13826577	pdzrn4
0	4-14494872-14495089	0.0855892	0	0	0	-Inf	0.999976	0.000726233	4	14494872	14495089	plxnb2a
0	4-14509702-14510050	0	0.121385	0	0	Inf	0.990352	3.51018e-05	4	14509702	14510050	plxnb2a
0	4-14750621-14751405	0.0847455	0	0	0	-Inf	0.999396	0.000259264	4	14750621	14751405	NA
0	4-15143577-15143798	0	0.0930311	0	0	Inf	0.99991	0.000346228	4	15143577	15143798	AL590150.2
0	4-15317052-15317591	0.00503472	0.100371	0	0	4.31728	0.998337	0.000273347	4	15317052	15317591	plxna4
0	4-16192918-16193202	0	0.0862475	0	0	Inf	0.999989	0.000616119	4	16192918	16193202	NA
0	4-16261433-16261685	0	0.0918275	0	0	Inf	0.999989	0.000616119	4	16261433	16261685	NA
0	4-16938654-16939646	0.122632	0.0323518	0	0	-1.92242	0.912044	0.000408144	4	16938654	16939646	NA
0	4-17070629-17072001	0.264645	0.121008	0	0	-1.12896	0.114661	2.58514e-05	4	17070629	17072001	NA
0	4-17090434-17090753	0	0.0914485	0	0	Inf	0.99991	0.000346228	4	17090434	17090753	NA
0	4-17272341-17272805	0.100963	0.0113692	0	0	-3.15062	0.99073	0.000312699	4	17272341	17272805	lrmp
0	4-17310863-17311986	0.141907	0.0448538	0	0	-1.66165	0.812301	0.000495974	4	17310863	17311986	igf1
0	4-17898146-17898546	0.0883146	0	0	0	-Inf	0.999396	0.000259264	4	17898146	17898546	anks1b
0	4-1850370-1851307	0	0.104207	0	0	Inf	0.990352	3.51018e-05	4	1850370	1851307	NA
0	4-18544481-18544953	0.09234	0.0050886	0	0	-4.18161	0.99823	0.000391335	4	18544481	18544953	NA
0	4-19291178-19291628	0	0.0716212	0	0	Inf	0.999989	0.000616119	4	19291178	19291628	NA
0	4-19933720-19934197	0	0.0819157	0	0	Inf	0.99991	0.000346228	4	19933720	19934197	NA
0	4-20176966-20178170	0.0138967	0.150063	0	0	3.43275	0.887598	2.18865e-05	4	20176966	20178170	sinup|ccdc146|fgl2a
0	4-20365669-20366008	0	0.0818756	0	0	Inf	0.999989	0.000616119	4	20365669	20366008	cacna1c
0	4-20524872-20525713	0.216393	0.0923641	0	0	-1.22825	0.45998	0.000214891	4	20524872	20525713	rassf8b
0	4-20614616-20615047	0	0.111511	0	0	Inf	0.990352	3.51018e-05	4	20614616	20615047	BX248410.4
0	4-20631959-20632266	0	0.104713	0	0	Inf	0.998437	0.000109949	4	20631959	20632266	NA
0	4-20901060-20901805	0.0881866	0	0	0	-Inf	0.999396	0.000259264	4	20901060	20901805	nav3
0	4-21286288-21286550	0.0989915	0	0	0	-Inf	0.999396	0.000259264	4	21286288	21286550	syt1a
0	4-2134510-2135362	0	0.0741539	0	0	Inf	0.99991	0.000346228	4	2134510	2135362	kcnc2
0	4-21355744-21356253	0	0.126201	0	0	Inf	0.981181	1.98609e-05	4	21355744	21356253	pawr
0	4-21817250-21817658	0	0.0776331	0	0	Inf	0.999989	0.000616119	4	21817250	21817658	lin7a
0	4-21938691-21939011	0	0.0892439	0	0	Inf	0.999989	0.000616119	4	21938691	21939011	acss3
0	4-21952931-21955514	0.311947	0.169206	0	0	-0.882524	0.0576982	4.58065e-05	4	21952931	21955514	acss3
0	4-21979185-21981742	0.303356	0.152362	0	0	-0.993508	0.118902	6.58375e-05	4	21979185	21981742	ppfia2
0	4-22118440-22118788	0	0.0833155	0	0	Inf	0.999989	0.000616119	4	22118440	22118788	ppfia2
0	4-22759780-22760024	0.121707	0	0	0	-Inf	0.989942	5.58401e-05	4	22759780	22760024	magi2a
0	4-2285836-2287176	0.174002	0.0483932	0	0	-1.84622	0.73262	0.000141511	4	2285836	2287176	si:ch73-89b15.3
0	4-23216008-23216300	0.0834665	0	0	0	-Inf	0.999976	0.000726233	4	23216008	23216300	NA
0	4-23367894-23368053	0.118448	0	0	0	-Inf	0.995278	9.30652e-05	4	23367894	23368053	trhde.2
0	4-23919441-23919783	0.109916	0	0	0	-Inf	0.995278	9.30652e-05	4	23919441	23919783	celf2
0	4-23993697-23994117	0	0.0967682	0	0	Inf	0.995728	6.20912e-05	4	23993697	23994117	celf2
0	4-2468797-2469071	0	0.0789249	0	0	Inf	0.999989	0.000616119	4	2468797	2469071	NA
0	4-24780633-24780887	0	0.0949784	0	0	Inf	0.999555	0.000194951	4	24780633	24780887	NA
0	4-25092082-25092258	0.102982	0	0	0	-Inf	0.999396	0.000259264	4	25092082	25092258	taf3
0	4-25124027-25124406	0	0.0920384	0	0	Inf	0.999555	0.000194951	4	25124027	25124406	taf3
0	4-25428948-25429704	0	0.209891	0	0	Inf	0.200875	7.33456e-11	4	25428948	25429704	prkcq
0	4-25483146-25483355	0	0.114627	0	0	Inf	0.998437	0.000109949	4	25483146	25483355	pfkfb3
0	4-26272302-26274604	0.285972	0.155532	0	0	-0.878667	0.176999	0.000344345	4	26272302	26274604	NA
0	4-2672582-2673041	0	0.105433	0	0	Inf	0.995728	6.20912e-05	4	2672582	2673041	slco1c1
0	4-27128230-27131685	0.487913	0.408934	0	0	-0.254754	0.00893609	0.0157974	4	27128230	27131685	zbed4|brd1a
0	4-27364358-27365204	0.147839	0.0438463	0	0	-1.7535	0.913677	0.000606592	4	27364358	27365204	tafa5a
0	4-27427491-27428335	0.0756402	0	0	0	-Inf	0.999976	0.000726233	4	27427491	27428335	NA
0	4-27728996-27729300	0.082638	0	0	0	-Inf	0.999976	0.000726233	4	27728996	27729300	tbc1d22a
0	4-28234629-28235059	0	0.132936	0	0	Inf	0.948008	6.37031e-06	4	28234629	28235059	celsr1a
0	4-2830612-2830868	0.104204	0	0	0	-Inf	0.99812	0.000155247	4	2830612	2830868	pde3a
0	4-28382286-28382971	0	0.0654899	0	0	Inf	0.999989	0.000616119	4	28382286	28382971	alg10
0	4-28475422-28475885	0	0.0766726	0	0	Inf	0.999989	0.000616119	4	28475422	28475885	si:ch73-289h5.5|si:ch73-289h5.4
0	4-28589383-28589936	0.109752	0	0	0	-Inf	0.981165	3.35295e-05	4	28589383	28589936	NA
0	4-2968297-2968780	0	0.0930761	0	0	Inf	0.998437	0.000109949	4	2968297	2968780	plekha5
0	4-29848225-29848486	0.0899936	0	0	0	-Inf	0.999396	0.000259264	4	29848225	29848486	znf1121
0	4-30078925-30079235	0.0812344	0	0	0	-Inf	0.999976	0.000726233	4	30078925	30079235	NA
0	4-30108894-30109428	0.0751873	0	0	0	-Inf	0.999976	0.000726233	4	30108894	30109428	BX323560.1
0	4-3018586-3018845	0	0.0950282	0	0	Inf	0.99991	0.000346228	4	3018586	3018845	plekha5
0	4-30716389-30717852	0.22659	0.0427155	0	0	-2.40725	0.0843662	5.05729e-09	4	30716389	30717852	CU207245.1
0	4-31347648-31348477	0.205652	0.0855911	0	0	-1.26467	0.663718	0.00084827	4	31347648	31348477	si:ch211-127b6.2
0	4-31668107-31668507	0	0.0959562	0	0	Inf	0.999555	0.000194951	4	31668107	31668507	si:dkey-16p6.1|si:dkey-265e15.5|si:dkey-19c16.12
0	4-31699411-31700247	0	0.163653	0	0	Inf	0.504992	1.23856e-08	4	31699411	31700247	si:dkey-265e15.5|si:dkey-16p6.1|si:dkey-19c16.12
0	4-32618120-32618558	0	0.105818	0	0	Inf	0.995728	6.20912e-05	4	32618120	32618558	si:dkey-265e7.1
0	4-33079305-33080083	0	0.218156	0	0	Inf	0.157836	2.33458e-11	4	33079305	33080083	NA
0	4-33372546-33373285	0	0.106566	0	0	Inf	0.990352	3.51018e-05	4	33372546	33373285	si:dkeyp-4f2.3|znf1090
0	4-33566080-33566580	0	0.110562	0	0	Inf	0.990352	3.51017e-05	4	33566080	33566580	NA
0	4-3576354-3576730	0	0.106873	0	0	Inf	0.995728	6.20912e-05	4	3576354	3576730	grm8a
0	4-36522348-36523055	0	0.194091	0	0	Inf	0.252458	2.29974e-10	4	36522348	36523055	znf1149|BX649453.1
0	4-3689237-3689449	0.117855	0	0	0	-Inf	0.995278	9.30652e-05	4	3689237	3689449	grm8a
0	4-37766263-37767057	0.041034	0.205614	0	0	2.32505	0.266789	2.02096e-07	4	37766263	37767057	si:dkey-207l24.2
0	4-38884991-38885796	0	0.0809041	0	0	Inf	0.99991	0.000346228	4	38884991	38885796	NA
0	4-39423776-39424132	0.150193	0	0	0	-Inf	0.868256	2.6347e-06	4	39423776	39424132	si:dkey-156k2.4|si:dkey-261o4.9
0	4-39520612-39520979	0	0.0845129	0	0	Inf	0.99991	0.000346228	4	39520612	39520979	NA
0	4-3979400-3982236	0.38133	0.251849	0	0	-0.598482	0.00564268	0.000113379	4	3979400	3982236	gpr37b
0	4-40370088-40372187	0.309747	0.170733	0	0	-0.859351	0.1421	0.00016936	4	40370088	40372187	si:ch211-218h8.1
0	4-40487804-40488291	0	0.108667	0	0	Inf	0.995728	6.20912e-05	4	40487804	40488291	BX901907.1|BX901907.4
0	4-41158621-41158921	0	0.0874901	0	0	Inf	0.99991	0.000346228	4	41158621	41158921	znf1062|si:dkeyp-82h4.3
0	4-42039631-42040058	0	0.0714533	0	0	Inf	0.999989	0.000616119	4	42039631	42040058	si:dkeyp-85d8.5
0	4-42411455-42412217	0	0.21093	0	0	Inf	0.178337	4.13907e-11	4	42411455	42412217	si:ch211-59d8.3|si:dkey-16p6.1
0	4-42937962-42938420	0.0731109	0	0	0	-Inf	0.999854	0.000433561	4	42937962	42938420	NA
0	4-4294413-4295107	0.0729604	0	0	0	-Inf	0.999976	0.000726233	4	4294413	4295107	ano2b
0	4-43605994-43606483	0	0.145277	0	0	Inf	0.858181	1.16044e-06	4	43605994	43606483	si:dkey-16p6.4|si:dkeyp-53e4.4
0	4-43678205-43679058	0	0.0725481	0	0	Inf	0.99991	0.000346228	4	43678205	43679058	si:dkey-29p23.1|zgc:173705|si:dkeyp-53e4.4
0	4-45028247-45028741	0	0.121454	0	0	Inf	0.948008	6.37031e-06	4	45028247	45028741	si:dkey-51d8.1
0	4-46770532-46772005	0	0.231824	0	0	Inf	0.0818582	1.32189e-12	4	46770532	46772005	si:dkey-16p6.1|BX927336.3
0	4-46883394-46883836	0	0.0775563	0	0	Inf	0.999989	0.000616119	4	46883394	46883836	si:dkey-26m3.3|si:dkey-16p6.1
0	4-46948645-46949045	0	0.0814871	0	0	Inf	0.99991	0.000346228	4	46948645	46949045	si:dkey-16p6.1|si:dkey-26m3.3
0	4-471211-471556	0.0961673	0	0	0	-Inf	0.999396	0.000259264	4	471211	471556	BX890562.2
0	4-47910611-47910982	0	0.0758311	0	0	Inf	0.999989	0.000616119	4	47910611	47910982	si:ch211-196h24.1
0	4-4871331-4872031	0.123833	0	0	0	-Inf	0.950389	1.2109e-05	4	4871331	4872031	ptprz1b
0	4-49839527-49839907	0	0.0943448	0	0	Inf	0.99991	0.000346228	4	49839527	49839907	zgc:173709
0	4-50938308-50938699	0	0.0867254	0	0	Inf	0.99991	0.000346228	4	50938308	50938699	NA
0	4-5108381-5109647	0.270153	0.12631	0	0	-1.09681	0.101902	1.69159e-05	4	5108381	5109647	tmem209
0	4-52438822-52440033	0.115812	0	0	0	-Inf	0.927683	7.28132e-06	4	52438822	52440033	NA
0	4-52547666-52548082	0	0.0848225	0	0	Inf	0.99991	0.000346228	4	52547666	52548082	NA
0	4-53782537-53782951	0	0.0814111	0	0	Inf	0.99991	0.000346228	4	53782537	53782951	NA
0	4-54541329-54541737	0	0.118713	0	0	Inf	0.981181	1.98609e-05	4	54541329	54541737	znf974
0	4-54781430-54781812	0	0.0805309	0	0	Inf	0.999989	0.000616119	4	54781430	54781812	NA
0	4-55593103-55593496	0	0.097554	0	0	Inf	0.999555	0.000194951	4	55593103	55593496	znf1029|znf1078
0	4-57111743-57112139	0	0.107083	0	0	Inf	0.995728	6.20912e-05	4	57111743	57112139	BX890548.1
0	4-57900876-57901139	0	0.0884138	0	0	Inf	0.99991	0.000346228	4	57900876	57901139	NA
0	4-58297794-58298822	0	0.20975	0	0	Inf	0.200875	7.33456e-11	4	58297794	58298822	si:ch211-196f19.1|CR388095.1
0	4-60011323-60011834	0	0.143788	0	0	Inf	0.893094	2.04661e-06	4	60011323	60011834	znf1109
0	4-61549064-61549371	0	0.0969713	0	0	Inf	0.999555	0.000194951	4	61549064	61549371	NA
0	4-6170128-6171045	0.211131	0.0180406	0	0	-3.54882	0.502466	3.5837e-07	4	6170128	6171045	NA
0	4-62335917-62337294	0.239313	0.0669525	0	0	-1.83769	0.276547	6.50217e-06	4	62335917	62337294	znf1079
0	4-6298290-6298546	0.0817922	0	0	0	-Inf	0.999976	0.000726233	4	6298290	6298546	NA
0	4-63769824-63770240	0	0.0729473	0	0	Inf	0.999989	0.000616119	4	63769824	63770240	znf1098|znf1048
0	4-66529437-66530323	0	0.201996	0	0	Inf	0.178337	4.13907e-11	4	66529437	66530323	NA
0	4-66595283-66596328	0	0.130898	0	0	Inf	0.858181	1.16044e-06	4	66595283	66596328	NA
0	4-66623371-66624008	0	0.0699617	0	0	Inf	0.999989	0.000616119	4	66623371	66624008	BX004873.1
0	4-66756168-66757009	0	0.153925	0	0	Inf	0.687006	1.20004e-07	4	66756168	66757009	NA
0	4-66850528-66850928	0	0.0797117	0	0	Inf	0.999989	0.000616119	4	66850528	66850928	si:dkey-29m1.2
0	4-6752238-6752733	0	0.0749896	0	0	Inf	0.999989	0.000616119	4	6752238	6752733	tmem168a
0	4-68326900-68327369	0.0836227	0	0	0	-Inf	0.999854	0.000433561	4	68326900	68327369	NA
0	4-68328315-68329156	0.0890681	0	0	0	-Inf	0.999396	0.000259264	4	68328315	68329156	NA
0	4-68475548-68476324	0	0.145882	0	0	Inf	0.732745	2.1163e-07	4	68475548	68476324	si:dkey-237g15.2
0	4-68756040-68756540	0.142939	0	0	0	-Inf	0.832537	1.5852e-06	4	68756040	68756540	znf985
0	4-68781887-68782314	0.109433	0	0	0	-Inf	0.989942	5.58401e-05	4	68781887	68782314	si:dkey-264f17.3
0	4-6996654-6996988	0	0.0860553	0	0	Inf	0.999989	0.000616119	4	6996654	6996988	dock4b
0	4-70883466-70883866	0	0.101528	0	0	Inf	0.998437	0.000109949	4	70883466	70883866	si:ch211-108c17.2|si:dkey-28k24.2|si:ch211-127b6.2|si:dkey-16p6.1
0	4-70910865-70911223	0	0.0877054	0	0	Inf	0.99991	0.000346228	4	70910865	70911223	si:dkey-16p6.1|si:dkey-28k24.2|si:ch211-127b6.2
0	4-71819522-71819900	0.0985952	0	0	0	-Inf	0.99812	0.000155247	4	71819522	71819900	znf1017|si:dkeyp-4f2.1
0	4-7184051-7184370	0	0.0788713	0	0	Inf	0.999989	0.000616119	4	7184051	7184370	FO681358.2
0	4-72370194-72371053	0.229621	0.111712	0	0	-1.03946	0.512056	0.000599524	4	72370194	72371053	NA
0	4-72429106-72429583	0.101769	0	0	0	-Inf	0.989942	5.58401e-05	4	72429106	72429583	NA
0	4-72722529-72724790	0.491084	0.388794	0	0	-0.336965	0.00319257	0.00267875	4	72722529	72724790	rab3ip
0	4-73672173-73673043	0	0.136397	0	0	Inf	0.732745	2.1163e-07	4	73672173	73673043	si:dkey-262g12.7
0	4-74001963-74002485	0	0.117974	0	0	Inf	0.948008	6.37031e-06	4	74001963	74002485	si:cabz01069013.3
0	4-74378110-74378829	0	0.144704	0	0	Inf	0.687006	1.20004e-07	4	74378110	74378829	NA
0	4-74503454-74505314	0.207598	0.0895118	0	0	-1.21364	0.444012	0.000632109	4	74503454	74505314	NA
0	4-74645507-74647918	0.130871	0.298051	0	0	1.18741	0.0757657	1.71564e-05	4	74645507	74647918	NA
0	4-74670522-74670798	0	0.0950436	0	0	Inf	0.99991	0.000346228	4	74670522	74670798	NA
[truncated: 9,466 more rows]

## Sheet: Merged_SigPeaksByCluster&Geno
Cluster	Peak	Mean_WT	Mean_MUT	Median_WT	Median_MUT	Delta	log2FC	P_MUT_KS	P_MUT_WC	P_WT_KS	P_WT_WC	Chr	Start	End	Genes
0	23-16928095-16929534	0	0.275681	0	0	0.275681	Inf	0.00301039	6.09e-17	1	1	23	16928095	16929534	si:dkey-147f3.8
0	4-46770532-46772005	0	0.231824	0	0	0.231824	Inf	0.0409319	6.61e-13	1	1	4	46770532	46772005	si:dkey-16p6.1|BX927336.3
0	10-15613874-15616914	0	0.221609	0	0	0.221609	Inf	0.0355681	3.72e-13	1	1	10	15613874	15616914	zfand5b|smc5
0	4-33079305-33080083	0	0.218156	0	0	0.218156	Inf	0.0789568	1.17e-11	1	1	4	33079305	33080083	NA
0	17-8920145-8921105	0	0.214792	0	0	0.214792	Inf	0.0537191	2.09e-12	1	1	17	8920145	8921105	psmc1a
0	4-42411455-42412217	0	0.21093	0	0	0.21093	Inf	0.0892317	2.07e-11	1	1	4	42411455	42412217	si:ch211-59d8.3|si:dkey-16p6.1
0	9-3395061-3395713	0	0.210839	0	0	0.210839	Inf	0.28078	1.09e-08	1	1	9	3395061	3395713	dlx2a
0	4-25428948-25429704	0	0.209891	0	0	0.209891	Inf	0.10054	3.67e-11	1	1	4	25428948	25429704	prkcq
0	4-58297794-58298822	0	0.20975	0	0	0.20975	Inf	0.10054	3.67e-11	1	1	4	58297794	58298822	si:ch211-196f19.1|CR388095.1
0	4-66529437-66530323	0	0.201996	0	0	0.201996	Inf	0.0892317	2.07e-11	1	1	4	66529437	66530323	NA
0	19-41468263-41469057	0.0152228	0.217051	0	0	0.201828	3.83373	0.254268	1.28e-07	1	1	19	41468263	41469057	dlx6a|dlx5a
0	4-36522348-36523055	0	0.194091	0	0	0.194091	Inf	0.126485	1.15e-10	1	1	4	36522348	36523055	znf1149|BX649453.1
0	20-26358319-26359070	0.0537591	0.242515	0	0	0.188756	2.17349	0.103884	1.42e-07	1	1	20	26358319	26359070	syne1a|esr1
0	1-143795-145482	0.0697055	0.256575	0	0	0.18687	1.88004	0.0469713	8.81e-08	0.998807	1	1	143795	145482	f10|prozb
0	2-58836051-58838753	0.209785	0.395869	0	0	0.186084	0.91611	0.000736782	5.58e-06	0.998654	0.999994	2	58836051	58838753	NA
0	10-44425321-44427354	0.123583	0.305503	0	0	0.18192	1.30571	0.0331282	4.38e-06	0.998654	0.999996	10	44425321	44427354	NA
0	23-18624682-18625920	0.0238233	0.202094	0	0	0.178271	3.08459	0.123377	2.98e-08	1	1	23	18624682	18625920	arhgap4b
0	2-14970601-14972070	0.0887942	0.26052	0	0	0.171726	1.55286	0.053729	1.53e-06	1	0.999998	2	14970601	14972070	CR788249.1
0	14-41844137-41844616	0	0.170964	0	0	0.170964	Inf	0.449796	3.29e-07	1	1	14	41844137	41844616	NA
0	5-63754027-63755529	0.021401	0.191568	0	0	0.170167	3.16211	0.187775	1.42e-07	1	1	5	63754027	63755529	si:ch73-274k23.1
0	2-58629200-58630863	0	0.170015	0	0	0.170015	Inf	0.193062	1.12e-09	1	1	2	58629200	58630863	CABZ01081294.2
0	17-16009086-16011042	0.0214833	0.190994	0	0	0.169511	3.15224	0.136184	1.71e-08	1	1	17	16009086	16011042	clmn
0	1-23307376-23309205	0.229679	0.399149	0	0	0.169469	0.797305	0.000808299	1.06e-05	0.994625	0.999989	1	23307376	23309205	smim14|ube2kb
0	19-11744293-11744617	0	0.169339	0	0	0.169339	Inf	0.449796	3.29e-07	1	1	19	11744293	11744617	ctdp1
0	10-39087010-39087791	0	0.168943	0	0	0.168943	Inf	0.234237	3.51e-09	1	1	10	39087010	39087791	si:ch73-1a9.3|si:ch73-1a9.4|igsf5a
0	4-74645507-74647918	0.130871	0.298051	0	0	0.167179	1.18741	0.0378849	8.58e-06	0.994625	0.999991	4	74645507	74647918	NA
0	23-19679516-19680074	0	0.166989	0	0	0.166989	Inf	0.389087	1.06e-07	1	1	23	19679516	19680074	smim4|CR376797.1|ognb
0	4-37766263-37767057	0.041034	0.205614	0	0	0.16458	2.32505	0.133714	1.01e-07	0.998654	1	4	37766263	37767057	si:dkey-207l24.2
0	6-13107403-13108683	0.0447401	0.209276	0	0	0.164536	2.22577	0.146431	4.2e-07	1	1	6	13107403	13108683	casp20|dytn
0	4-31699411-31700247	0	0.163653	0	0	0.163653	Inf	0.256843	6.19e-09	1	1	4	31699411	31700247	si:dkey-265e15.5|si:dkey-16p6.1|si:dkey-19c16.12
0	20-17019632-17021180	0.0194606	0.182624	0	0	0.163163	3.23024	0.25171	1.56e-07	1	1	20	17019632	17021180	NA
0	9-3360062-3360392	0	0.162096	0	0	0.162096	Inf	0.513732	1.02e-06	1	0.999999	9	3360062	3360392	NA
0	18-44531814-44532978	0.105486	0.267565	0	0	0.162079	1.34284	0.136205	2.35e-05	1	0.999977	18	44531814	44532978	st14a
0	3-45402864-45403309	0	0.161906	0	0	0.161906	Inf	0.481429	5.8e-07	1	0.999999	3	45402864	45403309	baiap3
0	15-770037-770780	0	0.16118	0	0	0.16118	Inf	0.256843	6.19e-09	1	1	15	770037	770780	si:dkey-7i4.15|si:dkey-7i4.21|zgc:162936
0	16-85015-85666	0	0.160911	0	0	0.160911	Inf	0.449796	3.29e-07	1	1	16	85015	85666	NA
0	10-22155627-22156571	0.031183	0.191463	0	0	0.16028	2.61823	0.184652	2.41e-07	1	1	10	22155627	22156571	NA
0	6-43284889-43285493	0	0.160151	0	0	0.160151	Inf	0.481429	5.8e-07	1	0.999999	6	43284889	43285493	frmd4ba
0	22-2073223-2074294	0.0625759	0.218753	0	0	0.156177	1.80563	0.237937	1.18e-05	1	0.999988	22	2073223	2074294	znf1153
0	9-36519702-36520069	0	0.154303	0	0	0.154303	Inf	0.513732	1.02e-06	1	0.999999	9	36519702	36520069	lrp1bb
0	4-66756168-66757009	0	0.153925	0	0	0.153925	Inf	0.360242	6e-08	1	1	4	66756168	66757009	NA
0	15-18924997-18925520	0	0.151313	0	0	0.151313	Inf	0.54655	1.81e-06	1	0.999998	15	18924997	18925520	cadm1b
0	20-18661360-18662790	0.123181	0.274208	0	0	0.151027	1.15449	0.165722	9.83e-05	1	0.999902	20	18661360	18662790	tnfaip2a
0	24-33890507-33891283	0.024481	0.17538	0	0	0.150899	2.84075	0.298892	2.15e-06	1	0.999998	24	33890507	33891283	asic1c
0	10-39123188-39125045	0	0.150437	0	0	0.150437	Inf	0.33253	3.4e-08	1	1	10	39123188	39125045	si:ch73-1a9.4|rps25
0	19-33012611-33013817	0	0.150087	0	0	0.150087	Inf	0.418974	1.87e-07	1	1	19	33012611	33013817	spire1a
0	1-52284185-52284983	0	0.149927	0	0	0.149927	Inf	0.306023	1.93e-08	1	1	1	52284185	52284983	si:dkey-121b10.7
0	1-43982395-43983630	0	0.149925	0	0	0.149925	Inf	0.360242	6e-08	1	1	1	43982395	43983630	si:dkey-22i16.9|CR385050.1
0	19-40588078-40588458	0.0126943	0.162299	0	0	0.149604	3.6764	0.542888	9.97e-06	1	0.99999	19	40588078	40588458	vps50
0	20-50092-50521	0	0.149325	0	0	0.149325	Inf	0.513732	1.02e-06	1	0.999999	20	50092	50521	lrfn2b
0	6-7294655-7296467	0.145828	0.294427	0	0	0.148599	1.01364	0.123416	8.92e-05	1	0.999911	6	7294655	7296467	si:busm1-52i16.2|cldn10a
0	13-40056607-40057000	0	0.148531	0	0	0.148531	Inf	0.513732	1.02e-06	1	0.999999	13	40056607	40057000	golga7bb
0	3-28592319-28593022	0	0.148287	0	0	0.148287	Inf	0.449796	3.29e-07	1	1	3	28592319	28593022	2022-09-12
0	8-31437032-31438655	0.0164512	0.164325	0	0	0.147874	3.32029	0.326541	7.37e-07	1	0.999999	8	31437032	31438655	selenop|AL935153.1
0	16-7729905-7732206	0.0837025	0.231441	0	0	0.147739	1.4673	0.189904	6.47e-05	1	0.999935	16	7729905	7732206	cnot10
0	19-38044516-38044776	0	0.146957	0	0	0.146957	Inf	0.57971	3.19e-06	1	0.999997	19	38044516	38044776	NA
0	7-1550593-1552080	0.0800723	0.226971	0	0	0.146899	1.50313	0.196311	6.3e-05	1	0.999937	7	1550593	1552080	supt16h
0	23-38638178-38638874	0.00973872	0.156077	0	0	0.146339	4.00239	0.481429	5.57e-06	1	0.999994	23	38638178	38638874	NA
0	23-2616527-2617060	0	0.146147	0	0	0.146147	Inf	0.481429	5.8e-07	1	0.999999	23	2616527	2617060	GGT7
0	1-10551433-10551645	0	0.146013	0	0	0.146013	Inf	0.613028	5.62e-06	1	0.999994	1	10551433	10551645	trpc5a
0	4-68475548-68476324	0	0.145882	0	0	0.145882	Inf	0.389087	1.06e-07	1	1	4	68475548	68476324	si:dkey-237g15.2
0	12-3753117-3753502	0	0.145807	0	0	0.145807	Inf	0.57971	3.19e-06	1	0.999997	12	3753117	3753502	tlcd3bb
0	4-43605994-43606483	0	0.145277	0	0	0.145277	Inf	0.481429	5.8e-07	1	0.999999	4	43605994	43606483	si:dkey-16p6.4|si:dkeyp-53e4.4
0	10-39306428-39307819	0.0123207	0.157567	0	0	0.145247	3.67682	0.329528	7.09e-07	1	0.999999	10	39306428	39307819	kcnj1b
0	4-74378110-74378829	0	0.144704	0	0	0.144704	Inf	0.360242	6e-08	1	1	4	74378110	74378829	NA
0	10-9373307-9373775	0	0.144602	0	0	0.144602	Inf	0.54655	1.81e-06	1	0.999998	10	9373307	9373775	rbm18|lhx6
0	23-5852697-5853731	0.0367127	0.181224	0	0	0.144511	2.30342	0.301733	1.28e-05	1	0.999987	23	5852697	5853731	NA
0	4-60011323-60011834	0	0.143788	0	0	0.143788	Inf	0.513732	1.02e-06	1	0.999999	4	60011323	60011834	znf1109
0	10-37487444-37488822	0.0301116	0.17368	0	0	0.143568	2.52804	0.18673	4.42e-07	1	1	10	37487444	37488822	si:dkey-65j4.2
[truncated: 19,019 more rows]
[truncated: 1 more columns]

## Sheet: TopTFmotifs_cluster
RNA.group	gene	RNA.auc	RNA.pval	motif.group	motif.feature	motif.auc	motif.pval	avg_auc
[truncated: 503 more rows]

[truncated: 1 more sheets: Merged_UniqueTFsinStatSigDifPea]
