# Supplementary material for: linc-mipep and linc-wrb encode micropeptides that regulate chromatin accessibility in vertebrate-specific neural cells
Source: eLife. 2023 May 16;12:e82249. doi: 10.7554/eLife.82249 (PMC10188112; doi:10.7554/eLife.82249)
Supplement: Supplementary file 6. [file elife-82249-supp6.xlsx]

## Sheet: Contents
Supplementary Table 6: Integrated Diffusion/MELD analyses using WNN clusters and conditional clusters
Sheet	Name	Description
1	MELD_for_WNN_clusters	Cell barcode, sample ID, WNN cluster number, calculated MELD score, and conditional cluster name for Integrated Diffusion/MELD analysis for broadly defined neural groups for each cell.
2	Genes_broad-clusters	Genes (assigned from pooled clusters from Raj et al., 2020 and known marker genes) used to define conditional clusters for MELD

## Sheet: MELD_for_WNN_clusters
barcode	sample	MELD score	Cluster number (from WNN clustering)	conditional clusters name for Integrated Diffusion/MELD analysis
AAACAGCCAAATATCC-1	WT	0.51011	1	mid-hind boundary_GABAergic
AAACATGCAAGACTCC-1	WT	0.50773	36	habenula/hindbrain, motor neurons
AAACCAACAACTAACT-1	WT	0.506953	0	neurons_glutamatergic
AAACCAACATCAGCAC-1	WT	0.506115	0	neurons_glutamatergic
AAACCAACATGAATCT-1	WT	0.509837	0	neurons_glutamatergic
AAACCAACATTATGCG-1	WT	0.50477	33	hypothalamus
AAACCAACATTGCAGC-1	WT	0.498296	3	radial glia
AAACCGAAGAATCGCT-1	WT	0.494481	7	progenitors/neurons_differentiating
AAACCGAAGCGAGCGA-1	WT	0.519432	15	hindbrain
AAACCGAAGGAACCAA-1	WT	0.496618	1	mid-hind boundary_GABAergic
AAACCGAAGTACCGCA-1	WT	0.509207	0	neurons_glutamatergic
AAACCGAAGTTAGGCT-1	WT	0.498159	14	telencephalon_glutamatergic
AAACCGCGTCAAACTG-1	WT	0.509457	15	hindbrain
AAACCGCGTCAGTAAT-1	WT	0.494028	7	progenitors/neurons_differentiating
AAACCGCGTGTCACGG-1	WT	0.512555	16	dorsal diencephalon_thalamus
AAACCGGCAATAACCT-1	WT	0.506489	33	hypothalamus
AAACCGGCATCGTTCT-1	WT	0.50693	1	mid-hind boundary_GABAergic
AAACGCGCAATCATGT-1	WT	0.511252	0	neurons_glutamatergic
AAACGCGCATCACAGC-1	WT	0.495764	8	granule cells
AAACGGATCAACCAAC-1	WT	0.524839	25	neurons_midbrain, glutamatergic
AAACGGATCCGTAAAC-1	WT	0.509162	29	hypothalamus
AAACGGATCGCATTAA-1	WT	0.491333	7	progenitors/neurons_differentiating
AAACGGATCGGTTTCC-1	WT	0.510917	0	neurons_glutamatergic
AAACGTACAGCCGCTA-1	WT	0.5172	10	optic tectum_GABAergic
AAACGTACATAAGGAC-1	WT	0.491505	0	neurons_glutamatergic
AAAGCAAGTTGTCCAT-1	WT	0.497102	7	progenitors/neurons_differentiating
AAAGCACCACATAGCC-1	WT	0.510094	11	neurons_broad
AAAGCACCAGAATGAC-1	WT	0.506691	11	neurons_broad
AAAGCACCAGCGCTTG-1	WT	0.492078	30	glial progenitors
AAAGCCCGTCATCAAG-1	WT	0.506651	0	neurons_glutamatergic
AAAGCCCGTTATCCTA-1	WT	0.507475	12	GABAergic neurons
AAAGCCCGTTGGATCA-1	WT	0.504902	25	neurons_midbrain, glutamatergic
AAAGCCCGTTTGACCT-1	WT	0.510481	12	GABAergic neurons
AAAGCCGCAAGGCCAA-1	WT	0.502504	13	neurons_midbrain, glutamatergic
AAAGCGGGTACTGATG-1	WT	0.512155	19	neurons_telencephalon
AAAGCGGGTGCTTACT-1	WT	0.496163	15	hindbrain
AAAGCGGGTTGTCCAT-1	WT	0.506846	14	telencephalon_glutamatergic
AAAGCTTGTTTCCTCC-1	WT	0.494505	8	granule cells
AAAGGACGTCCAAATG-1	WT	0.502381	8	granule cells
AAAGGACGTCCCGGAA-1	WT	0.489818	37	microglia
AAAGGCTCAAGTGTTT-1	WT	0.508875	13	neurons_midbrain, glutamatergic
AAAGGCTCAATTAACC-1	WT	0.510596	0	neurons_glutamatergic
AAAGGCTCATGAATAG-1	WT	0.511022	29	hypothalamus
AAAGGTTAGGCAAGTA-1	WT	0.51165	10	optic tectum_GABAergic
AAAGGTTAGTGAACAG-1	WT	0.499401	16	dorsal diencephalon_thalamus
AAATGGCCAACAGGAT-1	WT	0.507103	37	microglia
AACAAAGGTCACAGAC-1	WT	0.496742	27	dorsal habenula
AACAAAGGTCGACTCC-1	WT	0.492423	18	dead/dying
AACAAAGGTGATGAAA-1	WT	0.506176	18	dead/dying
AACAAAGGTGGAAGGC-1	WT	0.499107	20	cranial ganglion_vagal
AACAAAGGTGGATTGC-1	WT	0.499789	17	hypothalamus
AACAAAGGTGTGAGGA-1	WT	0.507356	0	neurons_glutamatergic
AACAAAGGTGTGCACG-1	WT	0.493518	22	dorsal diencephalon_thalamus
AACAAAGGTTCACTGT-1	WT	0.507468	15	hindbrain
AACAAGCCAAGGTATA-1	WT	0.498103	24	neurons_midbrain, glutamatergic
AACAGATAGACAGGCG-1	WT	0.507788	16	dorsal diencephalon_thalamus
AACAGATAGGAATAAC-1	WT	0.507162	0	neurons_glutamatergic
AACAGATAGGGTCCAC-1	WT	0.50711	10	optic tectum_GABAergic
AACAGATAGGTGTTAC-1	WT	0.507942	0	neurons_glutamatergic
AACAGGATCATAAGCC-1	WT	0.506925	12	GABAergic neurons
AACAGGATCCCATAAA-1	WT	0.509032	1	mid-hind boundary_GABAergic
AACAGGATCGGCCAGT-1	WT	0.507595	20	cranial ganglion_vagal
AACATAGCAATACTGT-1	WT	0.512523	17	hypothalamus
AACATCATCGATATTG-1	WT	0.50666	24	neurons_midbrain, glutamatergic
AACATCATCTGTAAGC-1	WT	0.507797	24	neurons_midbrain, glutamatergic
AACATCATCTTGCATT-1	WT	0.493491	7	progenitors/neurons_differentiating
AACATTGTCAAATCGC-1	WT	0.494158	1	mid-hind boundary_GABAergic
AACATTGTCAATACGC-1	WT	0.495293	7	progenitors/neurons_differentiating
AACATTGTCCTAAGTA-1	WT	0.504542	31	dorsal habenula
AACATTGTCCTCACAC-1	WT	0.495206	1	mid-hind boundary_GABAergic
AACATTGTCTCAATGA-1	WT	0.508436	31	dorsal habenula
AACCCGCAGCACTAGT-1	WT	0.506391	0	neurons_glutamatergic
AACCCGCAGGCGCTAC-1	WT	0.507555	0	neurons_glutamatergic
AACCGCTCAAGCCACT-1	WT	0.48766	7	progenitors/neurons_differentiating
AACCGCTCAATAGTCT-1	WT	0.508598	23	ventral forebrain_dienc, hyp, poa: GABAergic
AACCGCTCACCTACGG-1	WT	0.496379	7	progenitors/neurons_differentiating
AACCGGCTCATGCTTT-1	WT	0.509533	10	optic tectum_GABAergic
AACCGGCTCCTACCTA-1	WT	0.508419	11	neurons_broad
AACCTAATCAGCACGC-1	WT	0.508114	35	oligodendryocyte progenitor cells
AACCTAATCATTGTCT-1	WT	0.497517	8	granule cells
AACCTAATCGTTCACC-1	WT	0.510814	0	neurons_glutamatergic
AACCTCCTCGTTATAG-1	WT	0.488055	30	glial progenitors
AACCTCCTCTCATCAT-1	WT	0.510405	15	hindbrain
AACCTTAAGCTTAGCG-1	WT	0.508092	20	cranial ganglion_vagal
AACCTTAAGGCTATGT-1	WT	0.507719	0	neurons_glutamatergic
AACCTTAAGTGCTGTG-1	WT	0.504796	1	mid-hind boundary_GABAergic
AACCTTGCAATAATCC-1	WT	0.511018	1	mid-hind boundary_GABAergic
AACCTTGCACCACAAC-1	WT	0.496715	11	neurons_broad
AACCTTGCAGGTATTT-1	WT	0.511351	12	GABAergic neurons
AACGACAAGCGGGCAA-1	WT	0.507121	0	neurons_glutamatergic
AACGACAAGCTGGCTA-1	WT	0.508217	12	GABAergic neurons
AACGACAAGTGCACGC-1	WT	0.49336	7	progenitors/neurons_differentiating
AACGCCCAGAACCTGT-1	WT	0.506439	1	mid-hind boundary_GABAergic
AACGCCCAGCACTAGT-1	WT	0.521506	3	radial glia
AACGCCCAGCTGTCAG-1	WT	0.501008	28	radial glia
AACGCCCAGGTAGCTT-1	WT	0.525368	3	radial glia
AACGCCCAGTCAGTAC-1	WT	0.48838	21	ventral forebrain_dienc, hyp, poa: GABAergic
AACGCCCAGTTAACCA-1	WT	0.507445	19	neurons_telencephalon
AACGCTAGTAATGGAA-1	WT	0.506518	10	optic tectum_GABAergic
AACGCTAGTCATTGAG-1	WT	0.507087	13	neurons_midbrain, glutamatergic
AACGGTAAGCATTTCT-1	WT	0.507691	39	dorsal habenula
AACGGTAAGGTGTCCA-1	WT	0.49577	28	radial glia
AACTACTCAATGCCCG-1	WT	0.506331	11	neurons_broad
AACTAGTGTAGACAAA-1	WT	0.496653	10	optic tectum_GABAergic
AACTAGTGTATCTGGA-1	WT	0.489511	7	progenitors/neurons_differentiating
AACTAGTGTGATGAAA-1	WT	0.506695	0	neurons_glutamatergic
AACTAGTGTGCTCCAC-1	WT	0.508815	0	neurons_glutamatergic
AACTAGTGTGTGCAAC-1	WT	0.509499	14	telencephalon_glutamatergic
AACTAGTGTTGTAACG-1	WT	0.495951	8	granule cells
AACTCACAGGAGGACT-1	WT	0.514877	34	hypothalamus
AACTGTTCAAAGGCCA-1	WT	0.49503	22	dorsal diencephalon_thalamus
AACTTAGTCGCATTAA-1	WT	0.508626	12	GABAergic neurons
AAGAACAGTAAGCACC-1	WT	0.515814	14	telencephalon_glutamatergic
AAGAACAGTCACAGAC-1	WT	0.48843	7	progenitors/neurons_differentiating
AAGAATCAGCGCATTG-1	WT	0.512361	12	GABAergic neurons
AAGAATCAGCGGCTGT-1	WT	0.51173	1	mid-hind boundary_GABAergic
AAGAATCAGGCCCAGT-1	WT	0.512789	31	dorsal habenula
AAGAATCAGTTAGCTA-1	WT	0.487421	3	radial glia
AAGAATCAGTTGCCTC-1	WT	0.497605	13	neurons_midbrain, glutamatergic
AAGACAAGTGTGAGGA-1	WT	0.511916	19	neurons_telencephalon
AAGACCAAGGAATAAC-1	WT	0.508212	11	neurons_broad
AAGACCAAGGCTAGAA-1	WT	0.509465	13	neurons_midbrain, glutamatergic
AAGACCAAGGGTCCAC-1	WT	0.507681	20	cranial ganglion_vagal
AAGACCAAGTCTCACC-1	WT	0.485526	3	radial glia
AAGACCAAGTTTGCGG-1	WT	0.491897	18	dead/dying
AAGCAAGTCATGGTTA-1	WT	0.498448	23	ventral forebrain_dienc, hyp, poa: GABAergic
AAGCAAGTCCTTCTAG-1	WT	0.506425	26	optic tectum_GABAergic
AAGCAAGTCTCTAGCC-1	WT	0.508554	23	ventral forebrain_dienc, hyp, poa: GABAergic
AAGCATGAGAGGAGGA-1	WT	0.507369	0	neurons_glutamatergic
AAGCATGAGATAGACG-1	WT	0.511347	39	dorsal habenula
AAGCATGAGCATGGTT-1	WT	0.493811	7	progenitors/neurons_differentiating
AAGCATGAGCTGAGGG-1	WT	0.510595	7	progenitors/neurons_differentiating
AAGCATGAGGAATAAC-1	WT	0.496865	0	neurons_glutamatergic
AAGCATGAGGACAACA-1	WT	0.507727	12	GABAergic neurons
AAGCATGAGTTCCTCA-1	WT	0.492167	10	optic tectum_GABAergic
AAGCATGAGTTGTCTT-1	WT	0.510015	1	mid-hind boundary_GABAergic
AAGCCTCCAACACTTG-1	WT	0.508508	13	neurons_midbrain, glutamatergic
AAGCCTCCAATGCGCT-1	WT	0.506995	26	optic tectum_GABAergic
AAGCCTCCAGACAAAC-1	WT	0.496961	0	neurons_glutamatergic
AAGCCTCCAGCTACGT-1	WT	0.507857	10	optic tectum_GABAergic
AAGCCTGTCAGGAAGC-1	WT	0.49569	0	neurons_glutamatergic
AAGCCTGTCCTAAGGT-1	WT	0.506057	28	radial glia
AAGCCTGTCCTTAAGA-1	WT	0.505043	11	neurons_broad
AAGCCTGTCGCTATAA-1	WT	0.498883	24	neurons_midbrain, glutamatergic
AAGCCTGTCTAATCTC-1	WT	0.50102	13	neurons_midbrain, glutamatergic
AAGCCTGTCTCGCCTG-1	WT	0.5067	1	mid-hind boundary_GABAergic
AAGCCTTAGCTTATGA-1	WT	0.497293	22	dorsal diencephalon_thalamus
AAGCCTTAGGAGTCGG-1	WT	0.50759	11	neurons_broad
AAGCCTTAGGATTGCT-1	WT	0.490446	8	granule cells
AAGCCTTAGTCGCTAG-1	WT	0.497086	3	radial glia
AAGCGAATCATTTGTC-1	WT	0.497225	0	neurons_glutamatergic
AAGCGAATCCTTCGTA-1	WT	0.488563	28	radial glia
AAGCGAATCTCACTCA-1	WT	0.495415	10	optic tectum_GABAergic
AAGCGAATCTTACTCG-1	WT	0.507473	19	neurons_telencephalon
AAGCGAGGTGGACCTG-1	WT	0.492961	8	granule cells
AAGCGCTGTACTGAAT-1	WT	0.511762	11	neurons_broad
AAGCGCTGTATTGCAG-1	WT	0.507784	0	neurons_glutamatergic
AAGCGCTGTGAGGTGA-1	WT	0.487807	3	radial glia
AAGCGCTGTGCCGCAA-1	WT	0.493606	1	mid-hind boundary_GABAergic
AAGCGCTGTTAAGGTT-1	WT	0.494412	13	neurons_midbrain, glutamatergic
AAGCGGGTCTTGCAAA-1	WT	0.494281	7	progenitors/neurons_differentiating
AAGCGGGTCTTGGACG-1	WT	0.484144	7	progenitors/neurons_differentiating
AAGCGTTTCATTTAGG-1	WT	0.504474	39	dorsal habenula
AAGCTAGAGCGATACT-1	WT	0.505556	0	neurons_glutamatergic
AAGCTAGAGGTGAAGC-1	WT	0.503711	28	radial glia
AAGCTAGAGGTTACGT-1	WT	0.506699	1	mid-hind boundary_GABAergic
AAGCTATGTAGGATTT-1	WT	0.508809	11	neurons_broad
AAGCTATGTTATCCTA-1	WT	0.507935	7	progenitors/neurons_differentiating
AAGCTATGTTCCGCAC-1	WT	0.511669	1	mid-hind boundary_GABAergic
AAGCTCCCAGTGAACG-1	WT	0.503229	10	optic tectum_GABAergic
AAGCTCCCATGAATCT-1	WT	0.506716	1	mid-hind boundary_GABAergic
AAGCTTGGTTAGCATG-1	WT	0.518649	11	neurons_broad
AAGGAAGCACTTCACT-1	WT	0.509758	7	progenitors/neurons_differentiating
AAGGAAGCATCCTAGA-1	WT	0.503833	0	neurons_glutamatergic
AAGGAAGCATTGTGTG-1	WT	0.484295	21	ventral forebrain_dienc, hyp, poa: GABAergic
AAGGATCCAATTTGGT-1	WT	0.498517	28	radial glia
AAGGATCCACACTAAT-1	WT	0.516908	18	dead/dying
AAGGATCCAGAAACGT-1	WT	0.489286	7	progenitors/neurons_differentiating
AAGGATCCAGCGCTTG-1	WT	0.507741	25	neurons_midbrain, glutamatergic
AAGGATCCAGCTACGT-1	WT	0.490226	10	optic tectum_GABAergic
AAGGATGTCCTAGTCC-1	WT	0.508256	10	optic tectum_GABAergic
AAGGATGTCCTGGTCT-1	WT	0.490605	21	ventral forebrain_dienc, hyp, poa: GABAergic
AAGGATGTCGTTTCGC-1	WT	0.498357	15	hindbrain
AAGGCCCTCGTTCACC-1	WT	0.511016	12	GABAergic neurons
AAGGTCAAGTGGACAA-1	WT	0.503274	0	neurons_glutamatergic
AAGGTGCAGCATGTCG-1	WT	0.490314	7	progenitors/neurons_differentiating
AAGGTGCAGGTCCTAG-1	WT	0.506591	26	optic tectum_GABAergic
AAGGTGCAGTCTCACC-1	WT	0.518116	3	radial glia
AAGTAGCCAGGTTATT-1	WT	0.511286	11	neurons_broad
AAGTAGCCATGTCAGC-1	WT	0.511069	23	ventral forebrain_dienc, hyp, poa: GABAergic
AAGTAGCCATTAAGCT-1	WT	0.507614	0	neurons_glutamatergic
AAGTCTATCAATACGC-1	WT	0.506136	26	optic tectum_GABAergic
AAGTCTATCCGCAAAT-1	WT	0.489345	3	radial glia
AAGTGAAGTTAGCAGC-1	WT	0.516211	13	neurons_midbrain, glutamatergic
AAGTGCAAGCACAGGG-1	WT	0.508058	34	hypothalamus
AAGTGTTGTAGTAAGA-1	WT	0.509345	0	neurons_glutamatergic
AAGTGTTGTATTCGCT-1	WT	0.499107	7	progenitors/neurons_differentiating
AAGTGTTGTCTTTGAC-1	WT	0.506525	0	neurons_glutamatergic
AAGTTACGTCTCAGCC-1	WT	0.512268	32	dorsal telencephalon_glutamatergic
AAGTTAGCAAAGCTCC-1	WT	0.49408	8	granule cells
AAGTTAGCACAACAAA-1	WT	0.492263	18	dead/dying
AAGTTAGCATCCCTCA-1	WT	0.488923	7	progenitors/neurons_differentiating
AAGTTAGCATTAGGCC-1	WT	0.506744	19	neurons_telencephalon
AAGTTTGTCACTCGCT-1	WT	0.508114	0	neurons_glutamatergic
AAGTTTGTCAGCCAAT-1	WT	0.507211	17	hypothalamus
AAGTTTGTCTTAGCGG-1	WT	0.508253	8	granule cells
AATACCGGTGATGAAA-1	WT	0.493348	7	progenitors/neurons_differentiating
AATACCGGTGCCTCAC-1	WT	0.49944	28	radial glia
AATACCGGTTAGCAGC-1	WT	0.507503	0	neurons_glutamatergic
AATACCGGTTCTTTAG-1	WT	0.507855	1	mid-hind boundary_GABAergic
AATACCGGTTGTTGTC-1	WT	0.507589	0	neurons_glutamatergic
AATACCGGTTTGTTGC-1	WT	0.531845	3	radial glia
AATAGAGGTCCTAAGA-1	WT	0.50822	1	mid-hind boundary_GABAergic
AATAGAGGTGCTCACC-1	WT	0.51125	8	granule cells
AATAGAGGTTGAGGTC-1	WT	0.508114	15	hindbrain
AATAGAGGTTGGTTAG-1	WT	0.505914	8	granule cells
AATAGCTGTACCGTAA-1	WT	0.508733	14	telencephalon_glutamatergic
AATAGCTGTTTAACGG-1	WT	0.507438	1	mid-hind boundary_GABAergic
AATAGCTGTTTCCACG-1	WT	0.495095	29	hypothalamus
AATATCCCAATCGCAC-1	WT	0.503691	3	radial glia
AATATCCCAGTGAACG-1	WT	0.510223	35	oligodendryocyte progenitor cells
AATATCCCATAAGTCT-1	WT	0.517154	12	GABAergic neurons
AATCAGGAGAATCGCT-1	WT	0.507923	1	mid-hind boundary_GABAergic
AATCAGGAGACTTATG-1	WT	0.508345	0	neurons_glutamatergic
AATCAGGAGCTGGAAA-1	WT	0.508861	0	neurons_glutamatergic
AATCATCCACAGAACG-1	WT	0.512407	19	neurons_telencephalon
AATCATCCACCTCAGG-1	WT	0.512839	22	dorsal diencephalon_thalamus
AATCATCCAGCAACCT-1	WT	0.507908	0	neurons_glutamatergic
AATCATGTCCTAAGGT-1	WT	0.491131	3	radial glia
AATCATGTCGGTTAGT-1	WT	0.510492	27	dorsal habenula
AATCCATCAGCTACGT-1	WT	0.507567	17	hypothalamus
AATCCCTGTATGTGGC-1	WT	0.50636	16	dorsal diencephalon_thalamus
AATCCCTGTCCTCCAA-1	WT	0.510374	25	neurons_midbrain, glutamatergic
AATCCCTGTTATCCGT-1	WT	0.495666	8	granule cells
AATCCGTAGTCATCCC-1	WT	0.50813	12	GABAergic neurons
AATCCTAAGCATTAGC-1	WT	0.493097	33	hypothalamus
AATCCTAAGGATGATG-1	WT	0.496835	0	neurons_glutamatergic
AATCCTAAGTAAGTCC-1	WT	0.506746	26	optic tectum_GABAergic
AATCCTAAGTCCTGAG-1	WT	0.508753	7	progenitors/neurons_differentiating
AATCGCCCACGGTACT-1	WT	0.494583	8	granule cells
AATCGCCCAGCAAGTG-1	WT	0.508832	12	GABAergic neurons
AATCGCCCATCAATCG-1	WT	0.51267	19	neurons_telencephalon
AATCGCCCATTGGGAG-1	WT	0.509594	1	mid-hind boundary_GABAergic
AATCTCAAGCAAGACA-1	WT	0.509913	11	neurons_broad
AATCTCAAGCGAGCGA-1	WT	0.494752	8	granule cells
AATCTCAAGGCATTGT-1	WT	0.50697	15	hindbrain
AATCTCAAGGTAAGCA-1	WT	0.511165	36	habenula/hindbrain, motor neurons
AATCTTGAGCCTTAAA-1	WT	0.491952	10	optic tectum_GABAergic
AATCTTGAGCGCATTG-1	WT	0.507633	0	neurons_glutamatergic
AATCTTGAGGCTAATC-1	WT	0.507057	24	neurons_midbrain, glutamatergic
AATCTTGAGTCATTGA-1	WT	0.507418	36	habenula/hindbrain, motor neurons
AATCTTGAGTTAACCA-1	WT	0.496256	10	optic tectum_GABAergic
AATGAAGGTCAAGTAT-1	WT	0.493212	8	granule cells
AATGAAGGTGCATTAG-1	WT	0.505364	1	mid-hind boundary_GABAergic
AATGCAACACACAATT-1	WT	0.498357	10	optic tectum_GABAergic
AATGCAACACTGGCTG-1	WT	0.522787	3	radial glia
AATGCATGTCACCAAA-1	WT	0.496087	12	GABAergic neurons
AATGCATGTCCGTAGG-1	WT	0.508351	34	hypothalamus
AATGCATGTGAAACAA-1	WT	0.495127	8	granule cells
AATGCATGTTACGCGG-1	WT	0.493884	8	granule cells
AATGCGCGTACCGAAC-1	WT	0.493037	0	neurons_glutamatergic
AATGCGCGTTACCGGG-1	WT	0.512793	10	optic tectum_GABAergic
AATGCGCGTTAGAGCC-1	WT	0.498233	10	optic tectum_GABAergic
AATGCGCGTTCCATTA-1	WT	0.505553	1	mid-hind boundary_GABAergic
AATGGCGCAAACTGCC-1	WT	0.506023	16	dorsal diencephalon_thalamus
AATGGCGCAACCCTCC-1	WT	0.508098	1	mid-hind boundary_GABAergic
AATGTCATCATTACAG-1	WT	0.513367	11	neurons_broad
AATGTCCAGGCTGTCA-1	WT	0.497807	8	granule cells
AATGTCCAGGGTGAAC-1	WT	0.492509	10	optic tectum_GABAergic
AATTACCCAAACATAG-1	WT	0.511746	16	dorsal diencephalon_thalamus
AATTACCCATGTTGTG-1	WT	0.506876	1	mid-hind boundary_GABAergic
AATTAGCGTATGTGGC-1	WT	0.495085	8	granule cells
AATTAGCGTATTCGTC-1	WT	0.508089	17	hypothalamus
AATTAGCGTCCGGTTC-1	WT	0.504228	0	neurons_glutamatergic
AATTAGGCACGGTACT-1	WT	0.509566	12	GABAergic neurons
AATTAGGCAGCATTAT-1	WT	0.489645	3	radial glia
AATTAGGCAGGCTGTT-1	WT	0.507313	0	neurons_glutamatergic
AATTAGGCATGTTGGC-1	WT	0.511275	11	neurons_broad
AATTAGGCATTGTCAG-1	WT	0.494167	10	optic tectum_GABAergic
AATTCGTCAGCAAGGC-1	WT	0.504969	29	hypothalamus
AATTCGTCAGGTTATT-1	WT	0.496524	13	neurons_midbrain, glutamatergic
AATTGACGTGTTAAAC-1	WT	0.505803	11	neurons_broad
AATTGACGTTAAGCCA-1	WT	0.509751	3	radial glia
AATTGACGTTCTTTAG-1	WT	0.509328	14	telencephalon_glutamatergic
AATTGACGTTGGTTAG-1	WT	0.495304	36	habenula/hindbrain, motor neurons
AATTGCCAGTAAGAAC-1	WT	0.487684	30	glial progenitors
AATTGCTCAAACTGTT-1	WT	0.50392	31	dorsal habenula
AATTGCTCACATTAAC-1	WT	0.514835	31	dorsal habenula
AATTGCTCACATTGCA-1	WT	0.508784	1	mid-hind boundary_GABAergic
AATTGCTCATGTCGCG-1	WT	0.51028	12	GABAergic neurons
AATTGGACACAATGTT-1	WT	0.512446	16	dorsal diencephalon_thalamus
AATTGGACAGTTAAAG-1	WT	0.512692	36	habenula/hindbrain, motor neurons
AATTGGGAGAAAGGAA-1	WT	0.507193	0	neurons_glutamatergic
AATTGGGAGTAAGGGC-1	WT	0.504621	3	radial glia
AATTGTGTCGCTAAGT-1	WT	0.507522	19	neurons_telencephalon
AATTGTGTCTAACTGA-1	WT	0.503841	8	granule cells
AATTTCCTCACTAATG-1	WT	0.489834	18	dead/dying
AATTTCCTCCTCATCA-1	WT	0.508708	36	habenula/hindbrain, motor neurons
AATTTGCCAAGCTACC-1	WT	0.507481	31	dorsal habenula
AATTTGCCAAGTGAAC-1	WT	0.49567	8	granule cells
AATTTGCCACACTAAT-1	WT	0.490359	3	radial glia
AATTTGGTCAATGACC-1	WT	0.500741	8	granule cells
AATTTGGTCATGCCTC-1	WT	0.519343	15	hindbrain
ACAAACTGTAACAGGG-1	WT	0.513071	13	neurons_midbrain, glutamatergic
ACAAACTGTCATTGAG-1	WT	0.486621	22	dorsal diencephalon_thalamus
ACAAACTGTCATTGTC-1	WT	0.507006	1	mid-hind boundary_GABAergic
ACAAACTGTCCTTCTC-1	WT	0.504691	12	GABAergic neurons
ACAAAGGTCTATTGTC-1	WT	0.5125	19	neurons_telencephalon
ACAACAACATAGGCGA-1	WT	0.506387	16	dorsal diencephalon_thalamus
ACAACACTCAATACGC-1	WT	0.511275	38	Purkinje neurons_GABAergic++
ACAACACTCCACCTTA-1	WT	0.494558	8	granule cells
ACAACACTCCGTCCAT-1	WT	0.492295	0	neurons_glutamatergic
ACAACACTCTTGCTAT-1	WT	0.507349	0	neurons_glutamatergic
ACAACAGAGCGGGCAA-1	WT	0.488077	7	progenitors/neurons_differentiating
ACAACAGAGCTTAGCG-1	WT	0.512903	1	mid-hind boundary_GABAergic
ACAACAGAGGACACTT-1	WT	0.496594	8	granule cells
ACAACAGAGTCCTGAG-1	WT	0.49573	13	neurons_midbrain, glutamatergic
ACAACATGTGGTTCCC-1	WT	0.49475	7	progenitors/neurons_differentiating
ACAACATGTTGAATCG-1	WT	0.500205	8	granule cells
ACACAATGTTCACCAT-1	WT	0.496337	1	mid-hind boundary_GABAergic
ACACCTTGTCATAAGT-1	WT	0.509246	19	neurons_telencephalon
ACACGGACACCTGCCT-1	WT	0.495769	12	GABAergic neurons
ACACGGACATAGCGAG-1	WT	0.492003	33	hypothalamus
ACACTAGGTCACTCGC-1	WT	0.507957	20	cranial ganglion_vagal
ACACTAGGTGTGAGAG-1	WT	0.489629	7	progenitors/neurons_differentiating
ACACTTAAGACTTACA-1	WT	0.487812	3	radial glia
ACACTTAAGGCGAAAC-1	WT	0.491297	18	dead/dying
ACACTTAAGGTACCGC-1	WT	0.511862	36	habenula/hindbrain, motor neurons
ACACTTAAGGTGCGGA-1	WT	0.506872	10	optic tectum_GABAergic
ACACTTAAGTAACAGG-1	WT	0.505833	0	neurons_glutamatergic
ACACTTGCAGTAAAGC-1	WT	0.505134	0	neurons_glutamatergic
ACACTTGCATCACAGC-1	WT	0.4941	8	granule cells
ACAGCCGGTCATTGAG-1	WT	0.506693	13	neurons_midbrain, glutamatergic
ACAGCCGGTGAGCGAA-1	WT	0.490272	7	progenitors/neurons_differentiating
ACAGCCGGTTAACAGT-1	WT	0.511368	19	neurons_telencephalon
ACAGCCGGTTGAGCCG-1	WT	0.499564	14	telencephalon_glutamatergic
ACAGCGCTCATTAGGC-1	WT	0.509124	22	dorsal diencephalon_thalamus
ACAGCGCTCATTCATC-1	WT	0.504847	1	mid-hind boundary_GABAergic
ACAGCGCTCCTGGTGA-1	WT	0.51152	1	mid-hind boundary_GABAergic
ACAGGAATCCGGTTGA-1	WT	0.507488	14	telencephalon_glutamatergic
ACAGGAATCCTAACGG-1	WT	0.505871	1	mid-hind boundary_GABAergic
ACAGGAATCCTAGTTT-1	WT	0.501119	21	ventral forebrain_dienc, hyp, poa: GABAergic
ACAGGATCACCTACTT-1	WT	0.507603	0	neurons_glutamatergic
ACAGGATCAGTTAGCC-1	WT	0.508353	1	mid-hind boundary_GABAergic
ACAGGCTGTAGCTAGC-1	WT	0.507397	12	GABAergic neurons
ACAGGCTGTCCGCTGT-1	WT	0.50826	14	telencephalon_glutamatergic
ACAGGCTGTCTTACTA-1	WT	0.511907	12	GABAergic neurons
ACAGGCTGTCTTGCAT-1	WT	0.492428	31	dorsal habenula
ACAGTATGTGCAATAT-1	WT	0.507232	19	neurons_telencephalon
ACATAGCTCATTACGA-1	WT	0.506157	11	neurons_broad
ACATAGCTCCAGGAAA-1	WT	0.507142	12	GABAergic neurons
ACATAGCTCCTCACAC-1	WT	0.492163	7	progenitors/neurons_differentiating
ACATAGCTCGAGGAAC-1	WT	0.498418	39	dorsal habenula
ACATAGCTCGCCTAAG-1	WT	0.495166	11	neurons_broad
ACATAGCTCTGTGCAG-1	WT	0.512977	22	dorsal diencephalon_thalamus
ACATCAATCCAGCACA-1	WT	0.487333	7	progenitors/neurons_differentiating
ACATCAATCGTTATAG-1	WT	0.517506	27	dorsal habenula
ACATCATCAAGGCCAA-1	WT	0.506338	0	neurons_glutamatergic
ACATCATCACTGGCCA-1	WT	0.49816	8	granule cells
ACATCATCAGGCATGA-1	WT	0.488066	21	ventral forebrain_dienc, hyp, poa: GABAergic
ACATTAGTCCCGCATT-1	WT	0.513522	0	neurons_glutamatergic
ACATTAGTCCTCCTAA-1	WT	0.492999	7	progenitors/neurons_differentiating
ACATTAGTCCTTAGGG-1	WT	0.50958	18	dead/dying
ACATTAGTCTAACTGA-1	WT	0.508139	13	neurons_midbrain, glutamatergic
ACATTAGTCTTAGCGG-1	WT	0.50715	15	hindbrain
ACATTAGTCTTCAATC-1	WT	0.490615	7	progenitors/neurons_differentiating
ACATTGCAGTCAATCA-1	WT	0.498052	8	granule cells
ACCAAACTCACGTTAA-1	WT	0.504311	12	GABAergic neurons
ACCAAACTCCTTGCAC-1	WT	0.503603	31	dorsal habenula
ACCAAACTCGGTTTCC-1	WT	0.51013	15	hindbrain
ACCAAGCGTGTAACCA-1	WT	0.498585	33	hypothalamus
ACCAAGTTCCGGTTAG-1	WT	0.498204	0	neurons_glutamatergic
ACCAAGTTCTTAATGG-1	WT	0.508445	10	optic tectum_GABAergic
ACCAAGTTCTTAGGAC-1	WT	0.498367	11	neurons_broad
ACCAATATCCTAAATG-1	WT	0.495168	8	granule cells
ACCAATATCCTAATGA-1	WT	0.496302	16	dorsal diencephalon_thalamus
ACCAATATCGACCTGA-1	WT	0.48986	7	progenitors/neurons_differentiating
ACCAATATCGCATTAA-1	WT	0.491801	21	ventral forebrain_dienc, hyp, poa: GABAergic
ACCAATATCGTAATCA-1	WT	0.506544	0	neurons_glutamatergic
ACCAATATCTTAATGG-1	WT	0.511348	24	neurons_midbrain, glutamatergic
ACCAATATCTTAGCGG-1	WT	0.510894	18	dead/dying
ACCACACCAATAGCAA-1	WT	0.509853	28	radial glia
ACCACACCACATTGCA-1	WT	0.496683	8	granule cells
ACCACACCAGCCTTGG-1	WT	0.499108	0	neurons_glutamatergic
ACCACACCAGTTAAAG-1	WT	0.509328	36	habenula/hindbrain, motor neurons
ACCACACCATCAGCAC-1	WT	0.50716	1	mid-hind boundary_GABAergic
ACCACATAGTCGCTAG-1	WT	0.510877	20	cranial ganglion_vagal
ACCACATAGTTGGCCA-1	WT	0.49235	8	granule cells
ACCAGCTCAGGCAAGC-1	WT	0.498928	13	neurons_midbrain, glutamatergic
ACCAGGACAAACATAG-1	WT	0.509568	34	hypothalamus
ACCAGGACACCTACTT-1	WT	0.510029	0	neurons_glutamatergic
ACCAGGACACGTGCTG-1	WT	0.507459	23	ventral forebrain_dienc, hyp, poa: GABAergic
ACCAGGCTCCCGCCTA-1	WT	0.547806	18	dead/dying
ACCAGGCTCCTCCCTC-1	WT	0.508991	23	ventral forebrain_dienc, hyp, poa: GABAergic
ACCAGGCTCCTGGCTT-1	WT	0.507612	1	mid-hind boundary_GABAergic
ACCAGGCTCTGCAAAC-1	WT	0.50699	0	neurons_glutamatergic
ACCAGGGAGAAGCTAG-1	WT	0.506359	12	GABAergic neurons
ACCAGGGAGGGCCACT-1	WT	0.495937	39	dorsal habenula
ACCAGGGAGGGCTTAT-1	WT	0.508342	19	neurons_telencephalon
ACCAGGGAGTAATCCA-1	WT	0.517039	3	radial glia
ACCAGGGAGTAGCGCC-1	WT	0.515327	23	ventral forebrain_dienc, hyp, poa: GABAergic
ACCATAATCCCGAACA-1	WT	0.530064	0	neurons_glutamatergic
ACCATAATCCTCCATA-1	WT	0.529042	3	radial glia
ACCATAATCCTTGTTG-1	WT	0.512925	21	ventral forebrain_dienc, hyp, poa: GABAergic
ACCATAATCGTCCTTA-1	WT	0.51294	0	neurons_glutamatergic
ACCATTAAGCCACAAT-1	WT	0.51175	20	cranial ganglion_vagal
ACCATTAAGCGAGGTG-1	WT	0.506637	26	optic tectum_GABAergic
ACCATTAAGGGTCTAT-1	WT	0.50741	10	optic tectum_GABAergic
ACCATTAAGTAACTCA-1	WT	0.515854	12	GABAergic neurons
ACCCAACCAAATATCC-1	WT	0.503727	16	dorsal diencephalon_thalamus
ACCCAACCAACTAGCC-1	WT	0.494308	7	progenitors/neurons_differentiating
ACCCAACCAATCTCTC-1	WT	0.513601	8	granule cells
ACCCAACCACCAACCG-1	WT	0.497821	3	radial glia
ACCCAACCACGGTTTA-1	WT	0.511787	19	neurons_telencephalon
ACCCAACCAGCCAGTT-1	WT	0.506385	16	dorsal diencephalon_thalamus
ACCCAACCATCCGTAA-1	WT	0.498174	8	granule cells
ACCCAGGGTGATTACG-1	WT	0.495474	8	granule cells
ACCCAGGGTTCGCGCT-1	WT	0.50646	34	hypothalamus
ACCCGCTGTCAAGTGC-1	WT	0.539032	18	dead/dying
ACCCGCTGTGCTCACC-1	WT	0.490124	7	progenitors/neurons_differentiating
ACCCGCTGTGTAACCA-1	WT	0.488416	7	progenitors/neurons_differentiating
ACCCGCTGTTACAAAC-1	WT	0.491029	7	progenitors/neurons_differentiating
ACCCGGTAGCAAGATG-1	WT	0.510773	24	neurons_midbrain, glutamatergic
ACCCGGTAGGACCGCT-1	WT	0.502869	23	ventral forebrain_dienc, hyp, poa: GABAergic
ACCCGGTAGGTGAAAT-1	WT	0.506147	22	dorsal diencephalon_thalamus
ACCCGTAAGCAGGTTT-1	WT	0.510845	11	neurons_broad
ACCCGTAAGCTTTGTT-1	WT	0.49433	14	telencephalon_glutamatergic
ACCCTCCCAACGTGCT-1	WT	0.513063	15	hindbrain
ACCCTGTTCGTACCGA-1	WT	0.50942	11	neurons_broad
ACCGAAGCACCTGCTC-1	WT	0.507371	16	dorsal diencephalon_thalamus
ACCGAAGCATCCTGAA-1	WT	0.50964	0	neurons_glutamatergic
ACCGCAATCACTTCAT-1	WT	0.514	19	neurons_telencephalon
ACCGCAATCATTACGA-1	WT	0.490792	7	progenitors/neurons_differentiating
ACCGCAATCCTAGTAA-1	WT	0.495405	8	granule cells
ACCGCAATCCTGAATA-1	WT	0.489117	21	ventral forebrain_dienc, hyp, poa: GABAergic
ACCGCAATCGCGACAC-1	WT	0.49785	1	mid-hind boundary_GABAergic
ACCGCAATCGGTCAAT-1	WT	0.490362	18	dead/dying
ACCGCAATCTCACTAT-1	WT	0.524076	37	microglia
ACCGCAATCTTGACCC-1	WT	0.50912	23	ventral forebrain_dienc, hyp, poa: GABAergic
ACCGGCTAGCGAGTAA-1	WT	0.498466	19	neurons_telencephalon
ACCGGCTAGCGGTTAT-1	WT	0.504896	12	GABAergic neurons
ACCGGCTAGGAACGGT-1	WT	0.507212	16	dorsal diencephalon_thalamus
ACCGGCTAGGTCGAGG-1	WT	0.523739	3	radial glia
ACCGGCTAGTAGGCGG-1	WT	0.51209	29	hypothalamus
ACCGGTTCAAGACTCC-1	WT	0.507004	0	neurons_glutamatergic
ACCGGTTCATGAAGTA-1	WT	0.506859	14	telencephalon_glutamatergic
ACCTAAATCATGTTTC-1	WT	0.506543	10	optic tectum_GABAergic
ACCTAAATCCCGTTAC-1	WT	0.508227	0	neurons_glutamatergic
ACCTAAATCTAATTGG-1	WT	0.508587	17	hypothalamus
ACCTAAATCTGTAAGC-1	WT	0.495742	8	granule cells
ACCTAAATCTTTGAGA-1	WT	0.522046	31	dorsal habenula
ACCTAAGGTAAGCTCA-1	WT	0.493305	1	mid-hind boundary_GABAergic
ACCTACCTCATCACTT-1	WT	0.499531	29	hypothalamus
ACCTACCTCCCGTTTA-1	WT	0.484703	18	dead/dying
ACCTACCTCTACCTAT-1	WT	0.514592	27	dorsal habenula
ACCTACCTCTAGCGAT-1	WT	0.509241	13	neurons_midbrain, glutamatergic
ACCTACCTCTAGCTTT-1	WT	0.501336	8	granule cells
ACCTACCTCTTAGTCT-1	WT	0.49038	7	progenitors/neurons_differentiating
ACCTCACTCCGCAAGC-1	WT	0.50891	15	hindbrain
ACCTCACTCTAAGGTC-1	WT	0.508658	11	neurons_broad
ACCTGGATCACCGGTA-1	WT	0.49353	21	ventral forebrain_dienc, hyp, poa: GABAergic
ACCTGGATCGCAATCG-1	WT	0.509709	13	neurons_midbrain, glutamatergic
ACCTGGATCGGTCATG-1	WT	0.508244	0	neurons_glutamatergic
ACCTGGTCACATACTG-1	WT	0.510293	1	mid-hind boundary_GABAergic
ACCTGTTGTGAAACAA-1	WT	0.488731	7	progenitors/neurons_differentiating
ACCTGTTGTGGAGCAA-1	WT	0.494483	0	neurons_glutamatergic
ACCTGTTGTTATGTGG-1	WT	0.505157	36	habenula/hindbrain, motor neurons
ACCTTCATCAGGGCCT-1	WT	0.50958	16	dorsal diencephalon_thalamus
ACCTTCATCGTCAAGT-1	WT	0.483931	33	hypothalamus
ACCTTCCAGCTCAAAC-1	WT	0.49634	13	neurons_midbrain, glutamatergic
ACCTTCCAGGTCCAAT-1	WT	0.507036	1	mid-hind boundary_GABAergic
ACCTTGCTCCATCAGG-1	WT	0.510735	13	neurons_midbrain, glutamatergic
ACCTTGCTCGACCTGA-1	WT	0.512001	11	neurons_broad
ACCTTGCTCTAATCTC-1	WT	0.505794	10	optic tectum_GABAergic
ACCTTGTGTCACGAAC-1	WT	0.497113	13	neurons_midbrain, glutamatergic
ACCTTGTGTGGTTCCC-1	WT	0.511657	7	progenitors/neurons_differentiating
ACCTTGTGTTAGAGGG-1	WT	0.496055	0	neurons_glutamatergic
ACGAACAAGCATGACT-1	WT	0.506392	0	neurons_glutamatergic
ACGAACAAGTTTAACG-1	WT	0.508323	13	neurons_midbrain, glutamatergic
ACGAAGTCAAACATAG-1	WT	0.53356	13	neurons_midbrain, glutamatergic
ACGAAGTCAAACGGGC-1	WT	0.495981	14	telencephalon_glutamatergic
ACGAAGTCAATTAGGA-1	WT	0.518247	12	GABAergic neurons
ACGAATCTCTCGCCCA-1	WT	0.518925	12	GABAergic neurons
ACGACAAAGCAGGTTT-1	WT	0.508121	1	mid-hind boundary_GABAergic
ACGACAAAGTCCTTTG-1	WT	0.508995	1	mid-hind boundary_GABAergic
ACGACTTAGGAACCGG-1	WT	0.498751	1	mid-hind boundary_GABAergic
ACGACTTAGTAAGAAC-1	WT	0.495314	3	radial glia
ACGACTTAGTGAACCT-1	WT	0.504051	10	optic tectum_GABAergic
ACGACTTAGTGCACGC-1	WT	0.512414	14	telencephalon_glutamatergic
ACGAGTAAGCAGGTTT-1	WT	0.508512	28	radial glia
ACGAGTAAGGACCTCA-1	WT	0.50755	11	neurons_broad
ACGAGTAAGTTAGTGC-1	WT	0.500132	17	hypothalamus
ACGAGTAAGTTTCCTG-1	WT	0.506949	0	neurons_glutamatergic
ACGATTCAGCCAGTAT-1	WT	0.486211	0	neurons_glutamatergic
ACGATTCAGGAAACTG-1	WT	0.495365	17	hypothalamus
ACGATTCAGGTGAAAT-1	WT	0.503891	11	neurons_broad
ACGCAAGCACTGGCCA-1	WT	0.515299	0	neurons_glutamatergic
ACGCAAGCAGCAATAA-1	WT	0.509034	11	neurons_broad
ACGCACGGTTATAGCG-1	WT	0.494942	8	granule cells
ACGCCTAAGCACTAGT-1	WT	0.507055	0	neurons_glutamatergic
ACGCCTAAGGATAAAC-1	WT	0.511152	3	radial glia
ACGCCTAAGGCTTAAC-1	WT	0.496568	15	hindbrain
ACGCCTAAGTAGCTTA-1	WT	0.489997	7	progenitors/neurons_differentiating
ACGCCTAAGTCTTGAA-1	WT	0.510507	1	mid-hind boundary_GABAergic
ACGCCTTTCAAGCCTG-1	WT	0.515486	11	neurons_broad
ACGCTTGAGAGCAAGC-1	WT	0.489575	3	radial glia
ACGCTTGAGCTCCTAC-1	WT	0.495671	7	progenitors/neurons_differentiating
ACGGGAAGTAAGTCGC-1	WT	0.509781	24	neurons_midbrain, glutamatergic
ACGGGAAGTTGAATCG-1	WT	0.503303	13	neurons_midbrain, glutamatergic
ACGGTACGTTAATGAC-1	WT	0.517102	11	neurons_broad
ACGGTACGTTCCTCCT-1	WT	0.506428	24	neurons_midbrain, glutamatergic
ACGGTTAGTGAGCACT-1	WT	0.506213	0	neurons_glutamatergic
ACGGTTTAGAGCCGCT-1	WT	0.507102	1	mid-hind boundary_GABAergic
ACGGTTTAGGCTACAT-1	WT	0.498445	13	neurons_midbrain, glutamatergic
ACGGTTTAGTCAATCA-1	WT	0.50718	1	mid-hind boundary_GABAergic
ACGTACCCAATCATGT-1	WT	0.504212	10	optic tectum_GABAergic
ACGTACCCATACCCGG-1	WT	0.50817	15	hindbrain
ACGTCAAGTGGTGAGA-1	WT	0.498927	19	neurons_telencephalon
ACGTCCAAGAGGATAT-1	WT	0.504666	1	mid-hind boundary_GABAergic
ACGTCCAAGCGATAAG-1	WT	0.50853	10	optic tectum_GABAergic
ACGTCCAAGCTATTGA-1	WT	0.494988	24	neurons_midbrain, glutamatergic
ACGTCCAAGCTGAGGG-1	WT	0.508192	14	telencephalon_glutamatergic
ACGTCCAAGGAACCAA-1	WT	0.508216	14	telencephalon_glutamatergic
ACGTCCAAGGTGCGGA-1	WT	0.492754	10	optic tectum_GABAergic
ACGTCCAAGTGAGGTA-1	WT	0.507743	1	mid-hind boundary_GABAergic
ACGTCCTTCATGCTTT-1	WT	0.511064	0	neurons_glutamatergic
ACGTCCTTCGGGACTC-1	WT	0.489562	3	radial glia
ACGTTACAGGATTTGC-1	WT	0.505748	27	dorsal habenula
ACGTTACAGGCTTAAC-1	WT	0.508066	20	cranial ganglion_vagal
ACGTTACAGTCTCACC-1	WT	0.501252	8	granule cells
ACGTTACAGTGAGGTA-1	WT	0.510005	26	optic tectum_GABAergic
ACGTTGTAGCATGTTA-1	WT	0.511585	33	hypothalamus
ACGTTGTAGCTCAATA-1	WT	0.488403	21	ventral forebrain_dienc, hyp, poa: GABAergic
ACGTTGTAGGCTGTGC-1	WT	0.511292	27	dorsal habenula
ACGTTGTAGTTTCCTG-1	WT	0.499322	17	hypothalamus
ACTAAAGCAGTCTAGC-1	WT	0.488548	3	radial glia
ACTAACCAGCGATACT-1	WT	0.50664	0	neurons_glutamatergic
ACTAACCAGGCCTAAT-1	WT	0.508887	17	hypothalamus
ACTAACCAGTGAGAGC-1	WT	0.513359	0	neurons_glutamatergic
ACTAACCAGTTGGGCC-1	WT	0.51365	0	neurons_glutamatergic
ACTAACGGTAGGTTTG-1	WT	0.507728	1	mid-hind boundary_GABAergic
ACTAACGGTCAAGTAT-1	WT	0.495634	1	mid-hind boundary_GABAergic
ACTAACGGTGTGCACG-1	WT	0.491289	1	mid-hind boundary_GABAergic
ACTAACTCAAAGCCTC-1	WT	0.510702	10	optic tectum_GABAergic
ACTAATCCAAACTGCC-1	WT	0.513088	17	hypothalamus
ACTAATCCACGTTACA-1	WT	0.511023	10	optic tectum_GABAergic
ACTAATCCAGCTCATA-1	WT	0.507676	8	granule cells
ACTAATCCAGGAACAT-1	WT	0.511211	17	hypothalamus
ACTAATCCATAATCCG-1	WT	0.510705	19	neurons_telencephalon
ACTAATCCATGTTTGG-1	WT	0.499553	14	telencephalon_glutamatergic
ACTAGGCGTCAAGTAT-1	WT	0.492259	1	mid-hind boundary_GABAergic
ACTAGGCGTGTTGCAA-1	WT	0.507115	1	mid-hind boundary_GABAergic
ACTAGGCGTTATTGCC-1	WT	0.510564	0	neurons_glutamatergic
ACTATCCGTCCAAATG-1	WT	0.514621	32	dorsal telencephalon_glutamatergic
ACTATCCGTCCGTAGG-1	WT	0.506212	34	hypothalamus
ACTATCCGTTAAGTGT-1	WT	0.504041	0	neurons_glutamatergic
ACTATCCGTTCAAGCA-1	WT	0.50749	13	neurons_midbrain, glutamatergic
ACTATGTCAATATGGA-1	WT	0.509974	27	dorsal habenula
ACTATGTCAGCACGTT-1	WT	0.500249	11	neurons_broad
ACTCACCTCATCAGTA-1	WT	0.515381	38	Purkinje neurons_GABAergic++
ACTCACCTCATGTCAA-1	WT	0.500984	0	neurons_glutamatergic
ACTCACTGTGAATCGC-1	WT	0.518589	11	neurons_broad
ACTCAGTAGCACCACA-1	WT	0.505454	10	optic tectum_GABAergic
ACTCAGTAGTAGGCGG-1	WT	0.506769	32	dorsal telencephalon_glutamatergic
ACTCCTCAGCATGCAT-1	WT	0.501435	29	hypothalamus
ACTCCTCAGCCTGATG-1	WT	0.512107	10	optic tectum_GABAergic
ACTCCTCAGTAAGGGC-1	WT	0.530808	3	radial glia
ACTCGCGCAACAGCCT-1	WT	0.504431	26	optic tectum_GABAergic
ACTCGCGCATTAAACC-1	WT	0.506787	1	mid-hind boundary_GABAergic
ACTCGCTTCCCTCAAC-1	WT	0.4973	0	neurons_glutamatergic
ACTCGCTTCGCTAGCA-1	WT	0.505881	16	dorsal diencephalon_thalamus
ACTGAAACAAACAACA-1	WT	0.507067	14	telencephalon_glutamatergic
ACTGAAACAACACTTG-1	WT	0.487883	3	radial glia
ACTGAAACAGTATGTT-1	WT	0.509607	0	neurons_glutamatergic
ACTGAAACATAGACCC-1	WT	0.513702	0	neurons_glutamatergic
ACTGAATGTAAGGTTT-1	WT	0.518398	28	radial glia
ACTGAATGTAGTTGGC-1	WT	0.487898	30	glial progenitors
ACTGAATGTGCCGCAA-1	WT	0.508527	0	neurons_glutamatergic
ACTGAATGTGTTGCAA-1	WT	0.507525	10	optic tectum_GABAergic
ACTGAATGTTATCCGT-1	WT	0.513719	0	neurons_glutamatergic
ACTGAATGTTCACTGT-1	WT	0.505492	17	hypothalamus
ACTGAATGTTTCCGGC-1	WT	0.493176	8	granule cells
ACTGAATGTTTGGGCG-1	WT	0.496307	12	GABAergic neurons
ACTTACAAGCAGCTCA-1	WT	0.518574	15	hindbrain
ACTTACAAGCAGGTTT-1	WT	0.506491	36	habenula/hindbrain, motor neurons
ACTTACAAGCCAGTAT-1	WT	0.507788	12	GABAergic neurons
ACTTACAAGTCGCTAG-1	WT	0.509293	24	neurons_midbrain, glutamatergic
ACTTACTTCGGCCATA-1	WT	0.489813	18	dead/dying
ACTTAGGGTAAGCTTG-1	WT	0.507679	1	mid-hind boundary_GABAergic
ACTTAGGGTGCACGCA-1	WT	0.513755	32	dorsal telencephalon_glutamatergic
ACTTAGTCACCAGGTT-1	WT	0.51294	14	telencephalon_glutamatergic
ACTTAGTCATGAAGTA-1	WT	0.489793	3	radial glia
ACTTATCTCAATCTCT-1	WT	0.511447	15	hindbrain
ACTTATCTCATAGCCG-1	WT	0.507798	8	granule cells
ACTTATCTCATGTCAA-1	WT	0.509933	34	hypothalamus
ACTTATCTCGCTAGCA-1	WT	0.512407	14	telencephalon_glutamatergic
ACTTATCTCGTACCGA-1	WT	0.492175	7	progenitors/neurons_differentiating
ACTTATGAGCATTATG-1	WT	0.510565	15	hindbrain
ACTTATGAGGGACTAA-1	WT	0.508353	0	neurons_glutamatergic
ACTTCGCTCAAAGGCA-1	WT	0.517572	12	GABAergic neurons
ACTTCGCTCACTCGCT-1	WT	0.495964	13	neurons_midbrain, glutamatergic
ACTTCGCTCCTTGCGT-1	WT	0.502197	13	neurons_midbrain, glutamatergic
ACTTCGCTCGCTATGG-1	WT	0.501769	12	GABAergic neurons
ACTTCGCTCTAGCTAA-1	WT	0.5055	0	neurons_glutamatergic
ACTTCGCTCTTGACCC-1	WT	0.506596	10	optic tectum_GABAergic
ACTTGAATCACTAATG-1	WT	0.484362	3	radial glia
ACTTGAATCATTGCGG-1	WT	0.509481	1	mid-hind boundary_GABAergic
ACTTGAATCCGCACAA-1	WT	0.507839	3	radial glia
ACTTGAATCTCGCCTG-1	WT	0.495223	13	neurons_midbrain, glutamatergic
ACTTGCACAAGACTCC-1	WT	0.512949	23	ventral forebrain_dienc, hyp, poa: GABAergic
ACTTGCACAATGAATG-1	WT	0.512324	16	dorsal diencephalon_thalamus
ACTTGCACATCAGCAC-1	WT	0.504552	32	dorsal telencephalon_glutamatergic
ACTTGCACATTAAACC-1	WT	0.510352	0	neurons_glutamatergic
ACTTGTAAGAGGAGGA-1	WT	0.504957	3	radial glia
ACTTGTAAGGACCAGG-1	WT	0.50735	10	optic tectum_GABAergic
ACTTGTAAGTTAGTTG-1	WT	0.508931	12	GABAergic neurons
ACTTGTAAGTTCCTGC-1	WT	0.498648	15	hindbrain
ACTTGTCGTCATAAGT-1	WT	0.506941	10	optic tectum_GABAergic
ACTTGTCGTGATGATT-1	WT	0.498896	10	optic tectum_GABAergic
ACTTGTCGTGTTAGCA-1	WT	0.494228	0	neurons_glutamatergic
ACTTGTCGTTGAATCG-1	WT	0.493286	10	optic tectum_GABAergic
ACTTTGTTCATGCCTC-1	WT	0.511469	0	neurons_glutamatergic
ACTTTGTTCATTACAG-1	WT	0.508103	8	granule cells
ACTTTGTTCGCCTAAG-1	WT	0.48844	3	radial glia
AGAAACCCAACACTTG-1	WT	0.523101	3	radial glia
AGAAACCCAGGCGATA-1	WT	0.515149	8	granule cells
AGAAACTAGCACTAAC-1	WT	0.492827	18	dead/dying
AGAAACTAGGGATGCG-1	WT	0.499605	23	ventral forebrain_dienc, hyp, poa: GABAergic
AGAAACTAGTGTTGCG-1	WT	0.507186	10	optic tectum_GABAergic
AGAAAGGCAACCTGGT-1	WT	0.495974	10	optic tectum_GABAergic
AGAAAGGCAAGACTCC-1	WT	0.507082	10	optic tectum_GABAergic
AGAAAGGCAATGAAGC-1	WT	0.486544	3	radial glia
AGAAAGGCAGACAAAC-1	WT	0.495647	14	telencephalon_glutamatergic
AGAAAGGCAGGCAAGC-1	WT	0.496655	21	ventral forebrain_dienc, hyp, poa: GABAergic
AGAAAGGCATCACTTC-1	WT	0.514387	11	neurons_broad
AGAACCAAGCGATACT-1	WT	0.506846	19	neurons_telencephalon
AGAACCAAGTCACCTC-1	WT	0.519095	15	hindbrain
AGAACCGCAAAGGTAC-1	WT	0.504723	0	neurons_glutamatergic
AGAACCGCACCAGCAT-1	WT	0.496163	1	mid-hind boundary_GABAergic
AGAACCGCAGGATAAC-1	WT	0.508573	19	neurons_telencephalon
AGAAGGTGTAAGCTTG-1	WT	0.509595	24	neurons_midbrain, glutamatergic
AGAAGGTGTCTTTGAC-1	WT	0.511676	34	hypothalamus
AGAAGGTGTGCTCACC-1	WT	0.508072	27	dorsal habenula
AGAAGGTGTGTTAAAC-1	WT	0.49081	8	granule cells
AGAAGGTGTTTGCTGT-1	WT	0.510198	33	hypothalamus
AGAATCGAGCATGCAT-1	WT	0.495802	21	ventral forebrain_dienc, hyp, poa: GABAergic
AGAATCGAGGCGCTTA-1	WT	0.509763	0	neurons_glutamatergic
AGAATCGAGTGATTCA-1	WT	0.500494	18	dead/dying
AGAATCGAGTTATCTC-1	WT	0.498856	1	mid-hind boundary_GABAergic
AGAATCTGTACTTAGG-1	WT	0.498776	18	dead/dying
AGAATCTGTCGTTATC-1	WT	0.507802	0	neurons_glutamatergic
AGAATCTGTGTGAGGA-1	WT	0.494894	1	mid-hind boundary_GABAergic
AGAATCTGTTACATCC-1	WT	0.509876	12	GABAergic neurons
AGAATCTGTTAGCATG-1	WT	0.510202	11	neurons_broad
AGAATCTGTTCACCCA-1	WT	0.50591	11	neurons_broad
AGACAATAGATGCCTG-1	WT	0.492402	30	glial progenitors
AGACAATAGGAGGGTT-1	WT	0.507156	12	GABAergic neurons
AGACAATAGTAAGGGC-1	WT	0.494594	18	dead/dying
AGACACGCAAGTGTTT-1	WT	0.498239	0	neurons_glutamatergic
AGACCCGGTGGATTCA-1	WT	0.494113	7	progenitors/neurons_differentiating
AGACTATGTAAGCTTG-1	WT	0.493798	29	hypothalamus
AGACTATGTCAGGAAG-1	WT	0.502979	36	habenula/hindbrain, motor neurons
AGACTATGTCTATCGT-1	WT	0.493962	20	cranial ganglion_vagal
AGAGAAGCAAGGCCAA-1	WT	0.509561	0	neurons_glutamatergic
AGAGAAGCAAGTGAAC-1	WT	0.507519	1	mid-hind boundary_GABAergic
AGAGAAGCAATAGCAA-1	WT	0.507836	14	telencephalon_glutamatergic
AGAGAAGCAATCGCAC-1	WT	0.502368	12	GABAergic neurons
AGAGAGGAGAAGCTAG-1	WT	0.501809	13	neurons_midbrain, glutamatergic
AGAGAGGAGAAGGTGC-1	WT	0.505182	16	dorsal diencephalon_thalamus
AGAGAGGAGGAACCAA-1	WT	0.482662	21	ventral forebrain_dienc, hyp, poa: GABAergic
AGAGAGGAGGTGCTGC-1	WT	0.489461	18	dead/dying
AGAGAGGAGTGATTCA-1	WT	0.500158	1	mid-hind boundary_GABAergic
AGAGATTAGTTGTCAA-1	WT	0.495303	10	optic tectum_GABAergic
AGAGGAACAACCCTCC-1	WT	0.512363	1	mid-hind boundary_GABAergic
AGAGGAACACCCTCAC-1	WT	0.507141	12	GABAergic neurons
AGAGGAACAGTATGTT-1	WT	0.493463	10	optic tectum_GABAergic
AGAGGAACAGTTTGGC-1	WT	0.509635	19	neurons_telencephalon
AGAGGATGTATTGAGT-1	WT	0.504395	12	GABAergic neurons
AGATGAAGTAAGCTCA-1	WT	0.497071	0	neurons_glutamatergic
AGATGAAGTCAAGTAT-1	WT	0.509493	11	neurons_broad
AGATGAAGTCACAGAC-1	WT	0.491664	7	progenitors/neurons_differentiating
AGATGCTTCACAAGCT-1	WT	0.532749	3	radial glia
AGATGCTTCATGCTAA-1	WT	0.507616	13	neurons_midbrain, glutamatergic
AGATGCTTCGCATTAA-1	WT	0.508082	0	neurons_glutamatergic
AGATGCTTCGCTAAAC-1	WT	0.508745	22	dorsal diencephalon_thalamus
AGATGCTTCGGTTTGG-1	WT	0.492579	7	progenitors/neurons_differentiating
AGATGCTTCTAGCGAT-1	WT	0.511294	0	neurons_glutamatergic
AGATGCTTCTCCTCAA-1	WT	0.493384	7	progenitors/neurons_differentiating
AGCAAATAGCCTGACA-1	WT	0.518516	19	neurons_telencephalon
AGCAAATAGGCGCACT-1	WT	0.492367	15	hindbrain
AGCAACAAGCACAGAA-1	WT	0.505413	1	mid-hind boundary_GABAergic
AGCAACAAGGACCGCT-1	WT	0.509154	27	dorsal habenula
AGCAACAAGGCCCAGT-1	WT	0.497546	24	neurons_midbrain, glutamatergic
AGCAACAAGTAACTCA-1	WT	0.490787	21	ventral forebrain_dienc, hyp, poa: GABAergic
AGCAAGGGTAGCCATA-1	WT	0.500455	1	mid-hind boundary_GABAergic
AGCAAGGGTCCTAACT-1	WT	0.499019	17	hypothalamus
AGCAAGGGTGCACGCA-1	WT	0.507359	19	neurons_telencephalon
AGCAAGGGTTGCTGGG-1	WT	0.494954	8	granule cells
AGCAAGGGTTGTTGGA-1	WT	0.512041	0	neurons_glutamatergic
AGCAATACACTAAGAA-1	WT	0.510151	11	neurons_broad
AGCAATACATAAACCT-1	WT	0.504497	32	dorsal telencephalon_glutamatergic
AGCAATTGTGCTCCAC-1	WT	0.499242	0	neurons_glutamatergic
AGCAATTGTTAGCCAA-1	WT	0.51788	30	glial progenitors
AGCAATTGTTGCGTAA-1	WT	0.512666	33	hypothalamus
AGCACAGCAAGGACCA-1	WT	0.512728	1	mid-hind boundary_GABAergic
AGCACAGCAAGGGTTG-1	WT	0.506996	0	neurons_glutamatergic
AGCACAGCACCGGTAT-1	WT	0.50746	23	ventral forebrain_dienc, hyp, poa: GABAergic
AGCACAGCAGAGGCTA-1	WT	0.510286	32	dorsal telencephalon_glutamatergic
AGCACAGCAGCTACGT-1	WT	0.489581	30	glial progenitors
AGCACAGCAGGACCAA-1	WT	0.488623	7	progenitors/neurons_differentiating
AGCACTTAGCAGCTCA-1	WT	0.508383	3	radial glia
AGCAGGTAGTACCGCA-1	WT	0.495549	0	neurons_glutamatergic
AGCATCCCACAAACTT-1	WT	0.508725	0	neurons_glutamatergic
AGCATCCCACCCACAG-1	WT	0.511265	0	neurons_glutamatergic
AGCATCCCACCTGCCT-1	WT	0.495685	29	hypothalamus
AGCATCCCATCTAGCA-1	WT	0.511456	0	neurons_glutamatergic
AGCATCCCATTGCGTA-1	WT	0.507025	22	dorsal diencephalon_thalamus
AGCATCCCATTTGCTC-1	WT	0.504674	31	dorsal habenula
AGCATTTCAACTGGGA-1	WT	0.51629	42	ventral habenula
AGCATTTCAGCTTACA-1	WT	0.509004	0	neurons_glutamatergic
AGCATTTCAGGCTTGT-1	WT	0.508494	36	habenula/hindbrain, motor neurons
AGCATTTCAGTTTGTG-1	WT	0.506019	0	neurons_glutamatergic
AGCCAGTGTGTTTGCT-1	WT	0.504355	14	telencephalon_glutamatergic
AGCCGCTAGCCTCTGT-1	WT	0.4891	3	radial glia
AGCCGCTAGGTATTGC-1	WT	0.508802	1	mid-hind boundary_GABAergic
AGCCGCTAGTAGCCAT-1	WT	0.506731	34	hypothalamus
AGCCGCTAGTTGGCCA-1	WT	0.496831	3	radial glia
AGCCGGTTCGTTTCTG-1	WT	0.511512	20	cranial ganglion_vagal
AGCCTAAGTCAGGCAT-1	WT	0.534239	37	microglia
AGCCTAAGTCGTTATC-1	WT	0.492416	10	optic tectum_GABAergic
AGCCTAAGTGCTGTAA-1	WT	0.496519	29	hypothalamus
AGCCTAGTCAATCATG-1	WT	0.505439	19	neurons_telencephalon
AGCCTAGTCAGCACCA-1	WT	0.500433	1	mid-hind boundary_GABAergic
AGCCTAGTCCACCTGT-1	WT	0.504873	8	granule cells
AGCCTAGTCTAGCTAA-1	WT	0.507265	14	telencephalon_glutamatergic
AGCCTAGTCTTTGACT-1	WT	0.50703	29	hypothalamus
AGCCTGGGTACCTTAC-1	WT	0.506855	32	dorsal telencephalon_glutamatergic
AGCCTGGGTAGGTTGC-1	WT	0.503317	26	optic tectum_GABAergic
AGCCTGGGTCCTCCAA-1	WT	0.531788	3	radial glia
AGCCTGGGTGTTGCAA-1	WT	0.505319	21	ventral forebrain_dienc, hyp, poa: GABAergic
AGCCTGGGTTCCATTA-1	WT	0.50129	7	progenitors/neurons_differentiating
AGCGATTTCATTGTTC-1	WT	0.50923	19	neurons_telencephalon
AGCGCCTAGCATGTTA-1	WT	0.50773	36	habenula/hindbrain, motor neurons
AGCGCTCAGCGCCTTT-1	WT	0.507799	39	dorsal habenula
AGCGCTCAGCTAATCA-1	WT	0.506157	0	neurons_glutamatergic
AGCGCTCAGCTGTCAG-1	WT	0.509844	10	optic tectum_GABAergic
AGCGGATAGCCGCTAA-1	WT	0.510382	11	neurons_broad
AGCGGATAGCGCTAAT-1	WT	0.509996	11	neurons_broad
AGCGGATAGCTGGCTA-1	WT	0.505867	26	optic tectum_GABAergic
AGCGGATAGGACGTAA-1	WT	0.511083	18	dead/dying
AGCGGATAGGGTGAAC-1	WT	0.502609	28	radial glia
AGCGGATAGTATCGCG-1	WT	0.507965	14	telencephalon_glutamatergic
AGCGTGCTCATCCTGC-1	WT	0.513751	1	mid-hind boundary_GABAergic
AGCGTGCTCGACAAAG-1	WT	0.508185	24	neurons_midbrain, glutamatergic
AGCGTGCTCTGTAAGC-1	WT	0.507955	0	neurons_glutamatergic
AGCTAAACAATCCTAG-1	WT	0.494414	20	cranial ganglion_vagal
AGCTAAACAGGCTTCG-1	WT	0.512795	13	neurons_midbrain, glutamatergic
AGCTAAACAGGTTTGC-1	WT	0.505781	42	ventral habenula
AGCTAACTCGTACCGA-1	WT	0.502541	28	radial glia
AGCTAACTCTTGCATT-1	WT	0.498092	3	radial glia
AGCTACGTCATTAGGC-1	WT	0.493388	7	progenitors/neurons_differentiating
AGCTACGTCATTGTCT-1	WT	0.496234	24	neurons_midbrain, glutamatergic
AGCTACGTCTAAGTCA-1	WT	0.50671	10	optic tectum_GABAergic
AGCTACTAGGCCATCA-1	WT	0.5074	8	granule cells
AGCTACTAGGTCCGTA-1	WT	0.509159	12	GABAergic neurons
AGCTAGTTCCATCAGG-1	WT	0.506609	15	hindbrain
AGCTAGTTCCTAAGTA-1	WT	0.50791	0	neurons_glutamatergic
AGCTAGTTCGTGCTAG-1	WT	0.49444	13	neurons_midbrain, glutamatergic
AGCTATATCACAGGAA-1	WT	0.499036	1	mid-hind boundary_GABAergic
AGCTCATAGGTCCACA-1	WT	0.497189	8	granule cells
AGCTCATAGTCTCACC-1	WT	0.506785	10	optic tectum_GABAergic
AGCTCATAGTGTTGCG-1	WT	0.507704	24	neurons_midbrain, glutamatergic
AGCTGCTCACTAGGTC-1	WT	0.512445	23	ventral forebrain_dienc, hyp, poa: GABAergic
AGCTGCTCAGAACCGA-1	WT	0.507695	19	neurons_telencephalon
AGCTGCTCAGGCTTGT-1	WT	0.514511	32	dorsal telencephalon_glutamatergic
AGCTTAATCTAACCAA-1	WT	0.511117	17	hypothalamus
AGCTTAATCTTGCTAT-1	WT	0.5079	1	mid-hind boundary_GABAergic
AGCTTCCTCAACCAAC-1	WT	0.508582	24	neurons_midbrain, glutamatergic
AGCTTCCTCACTCAAA-1	WT	0.483467	3	radial glia
AGCTTCCTCGGTTTGG-1	WT	0.512447	0	neurons_glutamatergic
AGCTTCCTCTTAGCCC-1	WT	0.507647	14	telencephalon_glutamatergic
AGCTTGGTCCATAAGC-1	WT	0.493006	8	granule cells
AGCTTGGTCCTTAGGG-1	WT	0.510812	17	hypothalamus
AGGAAACGTTCACTGT-1	WT	0.503422	10	optic tectum_GABAergic
AGGAACCAGCCAGTAT-1	WT	0.494077	0	neurons_glutamatergic
AGGAACCAGCGGATAA-1	WT	0.498612	0	neurons_glutamatergic
AGGAACCAGCTCAATA-1	WT	0.494907	8	granule cells
AGGAACGGTGGTTAGC-1	WT	0.497624	29	hypothalamus
AGGAACGGTTATGTGG-1	WT	0.510505	23	ventral forebrain_dienc, hyp, poa: GABAergic
AGGAACGGTTTACGTC-1	WT	0.508649	10	optic tectum_GABAergic
AGGACGTAGAAACTGG-1	WT	0.4903	7	progenitors/neurons_differentiating
AGGACGTAGCAACATC-1	WT	0.526973	3	radial glia
AGGACGTAGCAGGTGG-1	WT	0.511233	18	dead/dying
AGGACGTAGGAAGCTA-1	WT	0.50962	7	progenitors/neurons_differentiating
AGGACGTAGGCGCATC-1	WT	0.504848	13	neurons_midbrain, glutamatergic
AGGACTAAGGCATGTT-1	WT	0.506847	26	optic tectum_GABAergic
AGGACTAAGGTGAGAC-1	WT	0.494083	1	mid-hind boundary_GABAergic
AGGAGCTAGCCGCTAA-1	WT	0.507733	12	GABAergic neurons
AGGAGCTAGTCATTAG-1	WT	0.485719	30	glial progenitors
AGGAGCTAGTTAGGCT-1	WT	0.508605	31	dorsal habenula
AGGATCCGTGGACATC-1	WT	0.493465	30	glial progenitors
AGGATGCAGCCAGGTC-1	WT	0.524792	11	neurons_broad
AGGATGCAGTGACCTG-1	WT	0.517306	31	dorsal habenula
AGGATGTCAAGCTACC-1	WT	0.496195	37	microglia
AGGATGTCACTTCACT-1	WT	0.508646	34	hypothalamus
AGGATGTCAGCACGTT-1	WT	0.508754	0	neurons_glutamatergic
AGGATGTCAGGTTACC-1	WT	0.51184	13	neurons_midbrain, glutamatergic
AGGATGTCATCCTGAA-1	WT	0.507841	26	optic tectum_GABAergic
AGGATTGAGCGCCTTT-1	WT	0.503955	12	GABAergic neurons
AGGATTGAGGTTACAC-1	WT	0.508028	1	mid-hind boundary_GABAergic
AGGATTGAGTGAAGTG-1	WT	0.507533	20	cranial ganglion_vagal
AGGCAATCAGGTTTGC-1	WT	0.494375	8	granule cells
AGGCAGGTCACCGGTA-1	WT	0.506981	34	hypothalamus
AGGCAGGTCAGCACGC-1	WT	0.488768	7	progenitors/neurons_differentiating
AGGCCCAGTACAAAGA-1	WT	0.510403	17	hypothalamus
AGGCCCAGTTCATTTG-1	WT	0.506964	39	dorsal habenula
AGGCGGATCGCTAGTG-1	WT	0.496626	22	dorsal diencephalon_thalamus
AGGCGGATCTAACCAA-1	WT	0.506992	24	neurons_midbrain, glutamatergic
AGGCTAAAGATGGAGC-1	WT	0.512376	8	granule cells
AGGCTAAAGCATGCAT-1	WT	0.489866	7	progenitors/neurons_differentiating
AGGCTAGCAAATTCGT-1	WT	0.510748	11	neurons_broad
AGGCTAGCAAGCGATG-1	WT	0.507471	1	mid-hind boundary_GABAergic
AGGCTAGCAAGTCGCT-1	WT	0.512859	15	hindbrain
AGGGCCTTCATCCTCA-1	WT	0.508685	14	telencephalon_glutamatergic
AGGGCCTTCTTGAGGT-1	WT	0.494396	1	mid-hind boundary_GABAergic
AGGGCTACAAAGGTAC-1	WT	0.491908	8	granule cells
AGGGCTACACCCTCAC-1	WT	0.507865	29	hypothalamus
AGGGCTACACTAAGTT-1	WT	0.490063	7	progenitors/neurons_differentiating
AGGGTTGCAAACCCTA-1	WT	0.514162	20	cranial ganglion_vagal
AGGGTTGCAAGCGAGC-1	WT	0.510044	1	mid-hind boundary_GABAergic
AGGGTTGCAGCAATAA-1	WT	0.496162	0	neurons_glutamatergic
AGGTAACCACTGGCTG-1	WT	0.506363	11	neurons_broad
AGGTAACCATAATCGT-1	WT	0.531239	3	radial glia
AGGTAACCATGTTGGC-1	WT	0.511578	14	telencephalon_glutamatergic
AGGTACGCAATCCCTT-1	WT	0.5092	11	neurons_broad
AGGTACGCACCTGGTG-1	WT	0.504179	1	mid-hind boundary_GABAergic
AGGTATTGTAGTTAAC-1	WT	0.499936	3	radial glia
AGGTATTGTGTGAGGA-1	WT	0.497453	7	progenitors/neurons_differentiating
AGGTCAAAGGAACCAA-1	WT	0.491322	28	radial glia
AGGTCAAAGGATCACT-1	WT	0.507427	10	optic tectum_GABAergic
AGGTCAAAGTTGTCAA-1	WT	0.505906	1	mid-hind boundary_GABAergic
AGGTCATTCCGGTTGA-1	WT	0.509491	0	neurons_glutamatergic
AGGTCATTCGATTCTT-1	WT	0.496679	10	optic tectum_GABAergic
AGGTCCGGTAACCTAG-1	WT	0.510583	35	oligodendryocyte progenitor cells
AGGTCCGGTGGATTAT-1	WT	0.504948	13	neurons_midbrain, glutamatergic
AGGTCTTAGAGAGGAG-1	WT	0.507834	10	optic tectum_GABAergic
AGGTCTTAGGCTTAGT-1	WT	0.499596	0	neurons_glutamatergic
AGGTGAGGTATTGTCC-1	WT	0.510228	17	hypothalamus
AGGTGAGGTCTAACAG-1	WT	0.499124	38	Purkinje neurons_GABAergic++
AGGTGAGGTGCTTTAC-1	WT	0.513717	17	hypothalamus
AGGTGAGGTTAGACCA-1	WT	0.491924	29	hypothalamus
AGGTGAGGTTGCGGAT-1	WT	0.482117	21	ventral forebrain_dienc, hyp, poa: GABAergic
AGGTGAGGTTTGGCGG-1	WT	0.493416	8	granule cells
AGGTTAACAATGCCCG-1	WT	0.497449	28	radial glia
AGGTTAACACAAAGAC-1	WT	0.50814	11	neurons_broad
AGGTTAACACACCAAC-1	WT	0.512971	12	GABAergic neurons
AGGTTAACACTGGCCA-1	WT	0.508436	16	dorsal diencephalon_thalamus
AGGTTACTCACTTTAC-1	WT	0.511884	0	neurons_glutamatergic
AGGTTACTCCCTCATA-1	WT	0.511307	1	mid-hind boundary_GABAergic
AGGTTACTCCTTAAGA-1	WT	0.507365	15	hindbrain
AGGTTACTCGCACAAT-1	WT	0.500483	8	granule cells
AGGTTACTCGGGCCAT-1	WT	0.512982	25	neurons_midbrain, glutamatergic
AGGTTGCGTAACCAGC-1	WT	0.507516	11	neurons_broad
AGGTTGCGTACTGATG-1	WT	0.510354	24	neurons_midbrain, glutamatergic
AGGTTGCGTCAATAGT-1	WT	0.489585	7	progenitors/neurons_differentiating
AGGTTTATCAGCTAAC-1	WT	0.488498	7	progenitors/neurons_differentiating
AGGTTTATCATAGCCG-1	WT	0.513747	11	neurons_broad
AGGTTTATCATGCCTC-1	WT	0.496621	13	neurons_midbrain, glutamatergic
AGGTTTATCGATATTG-1	WT	0.512002	0	neurons_glutamatergic
AGGTTTGGTATTTGCC-1	WT	0.481674	3	radial glia
AGGTTTGGTCCGCTGT-1	WT	0.507659	22	dorsal diencephalon_thalamus
AGGTTTGGTGTCCAGG-1	WT	0.494097	20	cranial ganglion_vagal
AGTAAACAGAGAGGAG-1	WT	0.505338	24	neurons_midbrain, glutamatergic
AGTAAACAGGTGCGGA-1	WT	0.513261	31	dorsal habenula
AGTAAACAGGTTTGAC-1	WT	0.492153	8	granule cells
AGTAACACAGGCATGA-1	WT	0.515181	1	mid-hind boundary_GABAergic
AGTAACACATGTTTGG-1	WT	0.507529	1	mid-hind boundary_GABAergic
AGTAACCTCGTTCACC-1	WT	0.510632	0	neurons_glutamatergic
AGTAACCTCTCGACCT-1	WT	0.506198	24	neurons_midbrain, glutamatergic
AGTAACCTCTGGTCCT-1	WT	0.511639	1	mid-hind boundary_GABAergic
AGTAACGAGGCCATCA-1	WT	0.507023	26	optic tectum_GABAergic
AGTAAGTAGTTGCGTG-1	WT	0.512124	30	glial progenitors
AGTAATCGTCACAGAC-1	WT	0.513827	13	neurons_midbrain, glutamatergic
AGTAATCGTCACCTAT-1	WT	0.509406	0	neurons_glutamatergic
AGTAATCGTGATTACG-1	WT	0.508296	22	dorsal diencephalon_thalamus
AGTAATGCAAGGTGCA-1	WT	0.497714	14	telencephalon_glutamatergic
AGTAATGCAATGAGGT-1	WT	0.504863	1	mid-hind boundary_GABAergic
AGTAATGCACGGTTTA-1	WT	0.49172	7	progenitors/neurons_differentiating
AGTAATGCATTTGCTC-1	WT	0.494171	8	granule cells
AGTACGCGTATTCGCT-1	WT	0.505406	0	neurons_glutamatergic
AGTACGCGTCGCGCAA-1	WT	0.505435	1	mid-hind boundary_GABAergic
AGTACGCGTGGGAACA-1	WT	0.511878	1	mid-hind boundary_GABAergic
AGTAGCTTCCACAATA-1	WT	0.496009	20	cranial ganglion_vagal
AGTAGCTTCCGGGACT-1	WT	0.509941	27	dorsal habenula
AGTAGCTTCGATTTAG-1	WT	0.50753	1	mid-hind boundary_GABAergic
AGTAGGATCGATCAGT-1	WT	0.508884	14	telencephalon_glutamatergic
AGTATAGCACTAGGTC-1	WT	0.510088	19	neurons_telencephalon
AGTATAGCAGGCTAAG-1	WT	0.491925	11	neurons_broad
AGTATAGCATTGTGAT-1	WT	0.496162	10	optic tectum_GABAergic
AGTCAAGAGCCTGAGC-1	WT	0.507139	27	dorsal habenula
AGTCAAGAGGCATGAA-1	WT	0.512565	28	radial glia
AGTCAAGAGGTCCACA-1	WT	0.503282	31	dorsal habenula
AGTCAATGTTTGTGGA-1	WT	0.506535	21	ventral forebrain_dienc, hyp, poa: GABAergic
AGTCAGGCAGCATTAT-1	WT	0.509212	0	neurons_glutamatergic
AGTCAGGCAGGCTACT-1	WT	0.49798	10	optic tectum_GABAergic
AGTCAGGCAGTAAAGC-1	WT	0.504363	10	optic tectum_GABAergic
AGTCAGGCATTAAGCT-1	WT	0.495902	38	Purkinje neurons_GABAergic++
AGTCCTGAGCATTAGC-1	WT	0.507658	0	neurons_glutamatergic
AGTCCTGAGCTCAAAC-1	WT	0.511079	27	dorsal habenula
AGTCCTGAGTAAAGGT-1	WT	0.506654	14	telencephalon_glutamatergic
AGTCCTTGTGTTCCCA-1	WT	0.511249	26	optic tectum_GABAergic
AGTCCTTGTTAGAGCC-1	WT	0.504731	17	hypothalamus
AGTCCTTGTTTGAGCA-1	WT	0.507906	1	mid-hind boundary_GABAergic
AGTCGCATCAGCATTA-1	WT	0.508255	0	neurons_glutamatergic
AGTCGCATCCCTCACG-1	WT	0.507084	1	mid-hind boundary_GABAergic
AGTCGCATCCTTTACG-1	WT	0.509932	0	neurons_glutamatergic
AGTGAACCACAAAGGT-1	WT	0.495478	1	mid-hind boundary_GABAergic
AGTGAACCACTAGCGT-1	WT	0.508461	1	mid-hind boundary_GABAergic
AGTGAACCATTAGCCA-1	WT	0.488363	3	radial glia
AGTGAGTCAACTAACT-1	WT	0.498276	1	mid-hind boundary_GABAergic
AGTGAGTCAGTCTAGC-1	WT	0.50772	22	dorsal diencephalon_thalamus
AGTGAGTCATTGACAT-1	WT	0.517699	33	hypothalamus
AGTGATGAGGAGGTTA-1	WT	0.507925	20	cranial ganglion_vagal
AGTGATGAGGATCACT-1	WT	0.514113	14	telencephalon_glutamatergic
AGTGATGAGGCCTAAT-1	WT	0.498295	10	optic tectum_GABAergic
AGTGATGAGTCAATCA-1	WT	0.507267	13	neurons_midbrain, glutamatergic
AGTGATGAGTCACTAA-1	WT	0.507425	24	neurons_midbrain, glutamatergic
AGTGCACGTAATCGCA-1	WT	0.500187	15	hindbrain
AGTGCACGTTTGGGCG-1	WT	0.509122	18	dead/dying
AGTGCCGGTGGTTCTT-1	WT	0.506696	0	neurons_glutamatergic
AGTGCGGAGACTATTG-1	WT	0.497637	16	dorsal diencephalon_thalamus
AGTGCGGAGGCTAATC-1	WT	0.504719	0	neurons_glutamatergic
AGTGGACAGCACGATT-1	WT	0.507729	16	dorsal diencephalon_thalamus
AGTGGACAGCTCAATA-1	WT	0.5113	11	neurons_broad
AGTGGACAGGGCTAAA-1	WT	0.479448	30	glial progenitors
AGTGGACAGGTAACGA-1	WT	0.48377	30	glial progenitors
AGTGGACAGGTCGAGG-1	WT	0.507817	16	dorsal diencephalon_thalamus
AGTGTGGCACTTAGGC-1	WT	0.506643	1	mid-hind boundary_GABAergic
AGTGTGGCAGGCTAAG-1	WT	0.507109	10	optic tectum_GABAergic
AGTGTTTCAATCATGT-1	WT	0.510761	13	neurons_midbrain, glutamatergic
AGTGTTTCACCTCGCT-1	WT	0.508968	23	ventral forebrain_dienc, hyp, poa: GABAergic
AGTTACATCAAACACC-1	WT	0.492056	7	progenitors/neurons_differentiating
AGTTACTCATCAATCG-1	WT	0.489552	7	progenitors/neurons_differentiating
AGTTACTCATCATGGC-1	WT	0.537318	18	dead/dying
AGTTATGTCCTTAAGA-1	WT	0.497092	12	GABAergic neurons
AGTTATGTCCTTCAAT-1	WT	0.493642	29	hypothalamus
AGTTATGTCGTTACAA-1	WT	0.508936	25	neurons_midbrain, glutamatergic
AGTTGCAGTCCTTAGT-1	WT	0.50856	20	cranial ganglion_vagal
AGTTGCAGTCGTTACT-1	WT	0.50853	10	optic tectum_GABAergic
AGTTGCAGTTGAAGCC-1	WT	0.513843	12	GABAergic neurons
AGTTGCGTCATAACGC-1	WT	0.506241	20	cranial ganglion_vagal
AGTTGCGTCATTAGTG-1	WT	0.496355	18	dead/dying
AGTTGCGTCCCTGACT-1	WT	0.511395	14	telencephalon_glutamatergic
AGTTGCGTCCGGTTAG-1	WT	0.506794	10	optic tectum_GABAergic
AGTTGCGTCCTTAGTT-1	WT	0.512183	23	ventral forebrain_dienc, hyp, poa: GABAergic
AGTTGCGTCTAAGTGC-1	WT	0.508307	10	optic tectum_GABAergic
AGTTGGCGTACCGGAT-1	WT	0.505661	29	hypothalamus
AGTTGGCGTTAAGGTT-1	WT	0.495362	0	neurons_glutamatergic
AGTTGTCAGAAAGGAA-1	WT	0.508159	10	optic tectum_GABAergic
AGTTGTCAGCGCATTG-1	WT	0.486837	3	radial glia
AGTTGTCAGCTAAAGG-1	WT	0.490676	8	granule cells
AGTTGTCAGTTGGCCA-1	WT	0.508741	0	neurons_glutamatergic
AGTTTGATCATTAGGC-1	WT	0.513418	22	dorsal diencephalon_thalamus
AGTTTGATCTTGTCTG-1	WT	0.506718	1	mid-hind boundary_GABAergic
AGTTTGCAGGATTGCT-1	WT	0.529124	37	microglia
ATAACGACAAGCTTTG-1	WT	0.494499	14	telencephalon_glutamatergic
ATAAGCCTCATTGCGG-1	WT	0.50695	13	neurons_midbrain, glutamatergic
ATAAGCCTCCTGGTCT-1	WT	0.504601	29	hypothalamus
ATAAGCCTCCTTAGGG-1	WT	0.507796	1	mid-hind boundary_GABAergic
ATAAGCCTCGTACCGA-1	WT	0.488945	21	ventral forebrain_dienc, hyp, poa: GABAergic
ATAAGCCTCTAAGGAG-1	WT	0.489687	3	radial glia
ATAAGCCTCTAAGTGC-1	WT	0.50724	7	progenitors/neurons_differentiating
ATAAGTCGTATTGCAG-1	WT	0.507247	42	ventral habenula
ATAATGGCATCACTTC-1	WT	0.509682	16	dorsal diencephalon_thalamus
ATACCGGTCAAACCGT-1	WT	0.507004	10	optic tectum_GABAergic
ATACCGGTCAGGATGA-1	WT	0.499743	8	granule cells
ATACCGGTCGCTTGCT-1	WT	0.494678	7	progenitors/neurons_differentiating
ATACCTGCAAGCTAAA-1	WT	0.49677	16	dorsal diencephalon_thalamus
ATAGATGCAAGGTGCA-1	WT	0.503767	3	radial glia
ATAGATGCACGCAACT-1	WT	0.495291	8	granule cells
ATAGATGCACGTTACA-1	WT	0.494162	7	progenitors/neurons_differentiating
ATAGATGCAGACAAAC-1	WT	0.507054	13	neurons_midbrain, glutamatergic
ATAGCATGTCCTAAGA-1	WT	0.507212	11	neurons_broad
ATAGCATGTGAGCAAG-1	WT	0.492307	21	ventral forebrain_dienc, hyp, poa: GABAergic
ATAGCATGTTGGATAT-1	WT	0.509415	29	hypothalamus
ATATAGGCAATAGCCC-1	WT	0.488916	3	radial glia
ATATAGGCATAATTGC-1	WT	0.511206	0	neurons_glutamatergic
ATATAGGCATGAAGTA-1	WT	0.503816	1	mid-hind boundary_GABAergic
ATATGCATCAATAGCC-1	WT	0.506546	26	optic tectum_GABAergic
ATATGCATCATGTCAA-1	WT	0.510857	23	ventral forebrain_dienc, hyp, poa: GABAergic
ATATGCATCCTTCGTA-1	WT	0.489161	21	ventral forebrain_dienc, hyp, poa: GABAergic
ATATGCATCTGTTCAT-1	WT	0.490152	7	progenitors/neurons_differentiating
ATATGCTCATAGACCC-1	WT	0.505753	3	radial glia
ATATGCTCATCGCTCC-1	WT	0.499182	20	cranial ganglion_vagal
ATATGGTGTCAATGTG-1	WT	0.512071	16	dorsal diencephalon_thalamus
ATATGGTGTTAGCTGA-1	WT	0.512683	22	dorsal diencephalon_thalamus
ATATGTCCAACCTAAT-1	WT	0.511219	26	optic tectum_GABAergic
ATATGTCCAATTGACT-1	WT	0.505384	1	mid-hind boundary_GABAergic
ATATGTCCAGCATGAG-1	WT	0.506504	13	neurons_midbrain, glutamatergic
ATCAAGACAAAGCTCC-1	WT	0.50767	11	neurons_broad
ATCAAGACAGCAACCT-1	WT	0.50989	32	dorsal telencephalon_glutamatergic
ATCAAGACAGGGAGCT-1	WT	0.50716	10	optic tectum_GABAergic
ATCAAGACATAGACTT-1	WT	0.49788	28	radial glia
ATCAAGCTCGCGACAC-1	WT	0.507901	8	granule cells
ATCAAGCTCGCTCACT-1	WT	0.507382	12	GABAergic neurons
ATCAAGCTCGGGCCAT-1	WT	0.507835	0	neurons_glutamatergic
ATCAATCCACAAAGAC-1	WT	0.508975	14	telencephalon_glutamatergic
ATCACAATCAAACTCA-1	WT	0.512641	1	mid-hind boundary_GABAergic
ATCACAATCCCTCTAA-1	WT	0.498842	8	granule cells
ATCACAATCCTTAAGA-1	WT	0.511634	0	neurons_glutamatergic
ATCACACAGATGCCTG-1	WT	0.513027	7	progenitors/neurons_differentiating
ATCACACAGGCACAGG-1	WT	0.527461	18	dead/dying
ATCACCCTCACCGGTA-1	WT	0.509937	25	neurons_midbrain, glutamatergic
ATCACCCTCATGCTTT-1	WT	0.506942	10	optic tectum_GABAergic
ATCACCCTCCGTAAAC-1	WT	0.494939	0	neurons_glutamatergic
ATCACTAAGCGTGCGT-1	WT	0.50604	10	optic tectum_GABAergic
ATCACTAAGTCTCACC-1	WT	0.507257	24	neurons_midbrain, glutamatergic
ATCAGGTTCCTTAATC-1	WT	0.506823	26	optic tectum_GABAergic
ATCAGGTTCTGTTGCC-1	WT	0.507631	13	neurons_midbrain, glutamatergic
ATCATCAAGCTATGAC-1	WT	0.515276	38	Purkinje neurons_GABAergic++
ATCATCAAGCTTACTT-1	WT	0.508935	0	neurons_glutamatergic
ATCATCAAGTCACCTC-1	WT	0.50976	7	progenitors/neurons_differentiating
ATCATCAAGTTCCCAC-1	WT	0.535185	37	microglia
ATCATGTCATAGCGAG-1	WT	0.50711	13	neurons_midbrain, glutamatergic
ATCCAACAGAGAGGCT-1	WT	0.493979	28	radial glia
ATCCAACAGGCTATGT-1	WT	0.498467	0	neurons_glutamatergic
ATCCAACAGTCTGGGC-1	WT	0.513584	27	dorsal habenula
ATCCACCTCCTAGTCC-1	WT	0.514145	17	hypothalamus
ATCCACCTCTACTAAG-1	WT	0.506914	12	GABAergic neurons
ATCCACCTCTTTGTAC-1	WT	0.512088	19	neurons_telencephalon
ATCCATAAGGACACTT-1	WT	0.512186	25	neurons_midbrain, glutamatergic
ATCCATAAGGCGTAAA-1	WT	0.5128	12	GABAergic neurons
ATCCATAAGTAGCGGG-1	WT	0.493	0	neurons_glutamatergic
ATCCCGCGTTGAGGTC-1	WT	0.493877	8	granule cells
ATCCGTGAGCTGCACA-1	WT	0.507814	33	hypothalamus
ATCCTCATCAATCTAG-1	WT	0.509515	32	dorsal telencephalon_glutamatergic
ATCCTCATCCGGTTGA-1	WT	0.490535	8	granule cells
ATCCTCATCCGTAAAC-1	WT	0.506328	3	radial glia
ATCCTCATCTCAATAG-1	WT	0.498092	10	optic tectum_GABAergic
ATCCTGACAACGTGCT-1	WT	0.502387	8	granule cells
ATCCTTAGTACCGAAC-1	WT	0.501721	3	radial glia
ATCCTTAGTGCTTTAC-1	WT	0.518507	19	neurons_telencephalon
ATCGAGGCAAGGTACG-1	WT	0.5206	3	radial glia
ATCGAGGCAATACTGT-1	WT	0.493527	0	neurons_glutamatergic
ATCGAGGCATTGTGGC-1	WT	0.497804	24	neurons_midbrain, glutamatergic
ATCGCCCGTCAAAGGG-1	WT	0.50685	15	hindbrain
ATCGCCCGTCAACAAT-1	WT	0.509686	11	neurons_broad
ATCGCCCGTCACGGAT-1	WT	0.507423	10	optic tectum_GABAergic
ATCGCCCGTTACGCGG-1	WT	0.494961	3	radial glia
ATCGCCCGTTCAAGCA-1	WT	0.48164	3	radial glia
ATCGCTTGTACCGAAC-1	WT	0.504611	13	neurons_midbrain, glutamatergic
ATCGCTTGTAGCAGCT-1	WT	0.488109	3	radial glia
ATCGCTTGTTGGTGAC-1	WT	0.49625	29	hypothalamus
ATCGCTTGTTGTGACA-1	WT	0.505433	11	neurons_broad
ATCGGCCAGATAAAGC-1	WT	0.507708	13	neurons_midbrain, glutamatergic
ATCGGCCAGCCACAAT-1	WT	0.512084	11	neurons_broad
ATCGGCCAGCTAATTG-1	WT	0.495624	0	neurons_glutamatergic
ATGAAGTAGACAGGTA-1	WT	0.499064	14	telencephalon_glutamatergic
ATGAAGTAGGACTAAG-1	WT	0.508565	33	hypothalamus
ATGAAGTAGGCAGGTG-1	WT	0.507039	14	telencephalon_glutamatergic
ATGAATGCACTGACTA-1	WT	0.508108	23	ventral forebrain_dienc, hyp, poa: GABAergic
ATGAATGCATACCCGG-1	WT	0.491693	3	radial glia
ATGAATGCATCCATCT-1	WT	0.507118	1	mid-hind boundary_GABAergic
ATGACAACAGGATTAA-1	WT	0.51819	8	granule cells
ATGACAACAGGCTAAG-1	WT	0.499582	13	neurons_midbrain, glutamatergic
ATGACCAGTATTTGGG-1	WT	0.49598	8	granule cells
ATGACCAGTCAAGTAT-1	WT	0.491852	32	dorsal telencephalon_glutamatergic
ATGACCAGTGTGTGGT-1	WT	0.507839	1	mid-hind boundary_GABAergic
ATGACCAGTTTAGTCC-1	WT	0.508674	1	mid-hind boundary_GABAergic
ATGACGAAGAGGAGGA-1	WT	0.485958	7	progenitors/neurons_differentiating
ATGACTCAGGGATGAC-1	WT	0.509479	27	dorsal habenula
ATGACTCAGTAGCGGG-1	WT	0.513795	41	hypothalamus
ATGAGCCGTAATCGCA-1	WT	0.506874	25	neurons_midbrain, glutamatergic
ATGAGCCGTAGCTGGT-1	WT	0.506376	36	habenula/hindbrain, motor neurons
ATGAGCCGTTTAACGG-1	WT	0.504893	15	hindbrain
ATGATGACAGCAAGTG-1	WT	0.508232	0	neurons_glutamatergic
ATGATGACAGTCTATG-1	WT	0.521797	11	neurons_broad
ATGATGGAGGCTAAGA-1	WT	0.491737	7	progenitors/neurons_differentiating
ATGATGGAGTAGCGCC-1	WT	0.50936	12	GABAergic neurons
ATGCAAACAAGTGAAC-1	WT	0.512737	18	dead/dying
ATGCAAACAATAGCAA-1	WT	0.50509	31	dorsal habenula
ATGCAGGCAAGATTCT-1	WT	0.508188	1	mid-hind boundary_GABAergic
ATGCAGGCACCACAAC-1	WT	0.51134	14	telencephalon_glutamatergic
ATGCATTCACAAACTT-1	WT	0.488721	7	progenitors/neurons_differentiating
ATGCATTCAGCCAGAA-1	WT	0.518668	11	neurons_broad
ATGCCTGAGGATCCGC-1	WT	0.494835	10	optic tectum_GABAergic
ATGCCTGAGTTATGGC-1	WT	0.507157	12	GABAergic neurons
ATGCCTGAGTTTGGTA-1	WT	0.504342	10	optic tectum_GABAergic
ATGCTTAAGCCTGTTC-1	WT	0.509269	0	neurons_glutamatergic
ATGCTTAAGGCAACAA-1	WT	0.50856	0	neurons_glutamatergic
ATGCTTAAGGTGTCCA-1	WT	0.515055	23	ventral forebrain_dienc, hyp, poa: GABAergic
ATGGACAAGGAGGGTT-1	WT	0.512044	0	neurons_glutamatergic
ATGGCCCAGCATGTCG-1	WT	0.506635	25	neurons_midbrain, glutamatergic
ATGGCCCAGGGCTAAA-1	WT	0.508636	0	neurons_glutamatergic
ATGGCCCAGGGTTAGA-1	WT	0.506036	14	telencephalon_glutamatergic
ATGGCCCAGTTACCGG-1	WT	0.515147	18	dead/dying
ATGGCCGGTCCTAACT-1	WT	0.51092	17	hypothalamus
ATGGCCGGTGCTAGCG-1	WT	0.492151	37	microglia
ATGGCCGGTTGTGATG-1	WT	0.506868	27	dorsal habenula
ATGGCTAGTCATTACC-1	WT	0.508003	39	dorsal habenula
ATGGCTGTCATTTAGG-1	WT	0.53213	19	neurons_telencephalon
ATGGCTGTCCCATAGG-1	WT	0.498829	8	granule cells
ATGGCTGTCGTTAAGC-1	WT	0.506228	39	dorsal habenula
ATGGCTTAGACTCGCA-1	WT	0.505131	0	neurons_glutamatergic
ATGGCTTAGCCGCTTT-1	WT	0.49356	3	radial glia
ATGGCTTAGCTTCCCG-1	WT	0.511664	0	neurons_glutamatergic
ATGGCTTAGGATTGCT-1	WT	0.483882	7	progenitors/neurons_differentiating
ATGGTCTAGTAGCGCC-1	WT	0.507621	0	neurons_glutamatergic
ATGGTCTAGTTACTTC-1	WT	0.511375	0	neurons_glutamatergic
ATGGTGCGTAGTTGGC-1	WT	0.508707	34	hypothalamus
ATGGTGCGTATTGGTG-1	WT	0.507853	11	neurons_broad
ATGGTGCGTGGTTAGC-1	WT	0.50526	0	neurons_glutamatergic
ATGGTGCGTTGGCGTG-1	WT	0.5073	7	progenitors/neurons_differentiating
ATGGTTATCGCATCCT-1	WT	0.492866	14	telencephalon_glutamatergic
ATGGTTATCGCTATGG-1	WT	0.507191	26	optic tectum_GABAergic
ATGGTTATCTTAAGTG-1	WT	0.523241	21	ventral forebrain_dienc, hyp, poa: GABAergic
ATGTAACGTTAAATGC-1	WT	0.508217	23	ventral forebrain_dienc, hyp, poa: GABAergic
ATGTAAGCAATCGCAC-1	WT	0.509778	15	hindbrain
ATGTAAGCACACTAAT-1	WT	0.515218	18	dead/dying
ATGTAAGCAGCAACCT-1	WT	0.507451	10	optic tectum_GABAergic
ATGTAAGCAGGTCCTG-1	WT	0.514849	38	Purkinje neurons_GABAergic++
ATGTCAATCCGCACAA-1	WT	0.508788	19	neurons_telencephalon
ATGTCAATCCTAAGTA-1	WT	0.516346	15	hindbrain
ATGTCATCAGGAAGCC-1	WT	0.495439	16	dorsal diencephalon_thalamus
ATGTCCACACCAACCG-1	WT	0.486812	21	ventral forebrain_dienc, hyp, poa: GABAergic
ATGTCCACACCTATAG-1	WT	0.49942	7	progenitors/neurons_differentiating
ATGTCCACAGGAACTG-1	WT	0.509443	0	neurons_glutamatergic
ATGTCCACAGGCCTTG-1	WT	0.515091	12	GABAergic neurons
ATGTCCACATGAAGTA-1	WT	0.508969	18	dead/dying
ATGTGAGAGAAGGTGC-1	WT	0.525957	3	radial glia
ATGTGAGAGGGTTATC-1	WT	0.507965	13	neurons_midbrain, glutamatergic
ATGTTCAAGCATTATG-1	WT	0.511038	14	telencephalon_glutamatergic
ATGTTCAAGCTGCACA-1	WT	0.510492	17	hypothalamus
ATGTTCAAGTCCTTCA-1	WT	0.488362	7	progenitors/neurons_differentiating
ATGTTCAAGTTTCCTG-1	WT	0.507464	8	granule cells
ATGTTGTCACAATTAC-1	WT	0.492154	37	microglia
ATGTTGTCACGGTTTA-1	WT	0.513692	12	GABAergic neurons
ATGTTGTCAGGCTTGT-1	WT	0.512159	16	dorsal diencephalon_thalamus
ATGTTTGAGAACCTAC-1	WT	0.508463	31	dorsal habenula
ATGTTTGAGAGGGACT-1	WT	0.506013	13	neurons_midbrain, glutamatergic
ATGTTTGAGCACCACA-1	WT	0.510077	16	dorsal diencephalon_thalamus
ATGTTTGAGGATGATG-1	WT	0.504523	11	neurons_broad
ATGTTTGAGTCTATGA-1	WT	0.514115	0	neurons_glutamatergic
ATGTTTGAGTCTTGAA-1	WT	0.509609	14	telencephalon_glutamatergic
ATTAACCCAATAGCAA-1	WT	0.507645	1	mid-hind boundary_GABAergic
ATTAACCCAATCGCAC-1	WT	0.498029	1	mid-hind boundary_GABAergic
ATTAACCCAATTGAGA-1	WT	0.507613	0	neurons_glutamatergic
ATTAACCCACCTGCTC-1	WT	0.494628	3	radial glia
ATTAACCCAGTTTCTC-1	WT	0.507688	15	hindbrain
ATTACCCGTAATGACT-1	WT	0.512383	23	ventral forebrain_dienc, hyp, poa: GABAergic
ATTACCCGTCATTACC-1	WT	0.509103	23	ventral forebrain_dienc, hyp, poa: GABAergic
ATTACCCGTGCTTTAC-1	WT	0.512174	14	telencephalon_glutamatergic
ATTACCGCAAAGCGCA-1	WT	0.515497	27	dorsal habenula
ATTACCGCAACGTGCT-1	WT	0.495256	1	mid-hind boundary_GABAergic
ATTACCGCAATTGCGC-1	WT	0.490441	3	radial glia
ATTACCGCAGGACCTT-1	WT	0.492532	8	granule cells
ATTACCGCATACCCGG-1	WT	0.511505	11	neurons_broad
ATTACCGCATGGAGGC-1	WT	0.506822	1	mid-hind boundary_GABAergic
ATTACGTCACGGTACT-1	WT	0.512042	11	neurons_broad
ATTACGTCATGGTTAT-1	WT	0.512256	17	hypothalamus
ATTACGTCATTAAACC-1	WT	0.488549	3	radial glia
ATTACTGAGACCATAC-1	WT	0.516079	12	GABAergic neurons
ATTACTGAGAGCCGGA-1	WT	0.496155	16	dorsal diencephalon_thalamus
ATTACTGAGCATGGTT-1	WT	0.507609	17	hypothalamus
ATTACTGAGCATTATG-1	WT	0.500656	1	mid-hind boundary_GABAergic
ATTACTGAGCTTCCCG-1	WT	0.51199	10	optic tectum_GABAergic
ATTACTGAGGCCTTAG-1	WT	0.505689	12	GABAergic neurons
ATTACTGAGGTGAAGC-1	WT	0.509162	0	neurons_glutamatergic
ATTACTGAGTAAGTCC-1	WT	0.497698	1	mid-hind boundary_GABAergic
ATTAGCGGTCACCTAT-1	WT	0.494149	8	granule cells
ATTAGCGGTGGGTACT-1	WT	0.507472	1	mid-hind boundary_GABAergic
ATTAGCTCAGCTCAAC-1	WT	0.507848	39	dorsal habenula
ATTAGGTGTAGCTAAT-1	WT	0.512256	20	cranial ganglion_vagal
ATTAGGTGTCTTTATG-1	WT	0.492719	12	GABAergic neurons
ATTAGGTGTTACTTGC-1	WT	0.506667	0	neurons_glutamatergic
ATTAGTCCAAGGTCGA-1	WT	0.492416	8	granule cells
ATTAGTCCACAGAACG-1	WT	0.51241	0	neurons_glutamatergic
ATTAGTCCACCACAAC-1	WT	0.505333	8	granule cells
ATTAGTCCACTTACAG-1	WT	0.510276	0	neurons_glutamatergic
ATTAGTCCATTGGGAG-1	WT	0.506032	0	neurons_glutamatergic
ATTATCCTCACATTGA-1	WT	0.506222	12	GABAergic neurons
ATTATCCTCACCAATA-1	WT	0.506041	19	neurons_telencephalon
ATTATCCTCCGCAAAT-1	WT	0.490104	7	progenitors/neurons_differentiating
ATTATGGTCAATCTAG-1	WT	0.486126	7	progenitors/neurons_differentiating
ATTATGGTCAGTATTG-1	WT	0.492738	8	granule cells
ATTATGGTCATTACTC-1	WT	0.487796	3	radial glia
ATTCAACCAAGGTACG-1	WT	0.49788	20	cranial ganglion_vagal
ATTCAACCAATACTGT-1	WT	0.500479	8	granule cells
ATTCAACCAGATTCAT-1	WT	0.506517	19	neurons_telencephalon
ATTCAACCATTAAGTC-1	WT	0.489591	30	glial progenitors
ATTCAACCATTGTCCT-1	WT	0.516492	3	radial glia
ATTCACTTCAAGTGAG-1	WT	0.507159	13	neurons_midbrain, glutamatergic
ATTCACTTCACTAAGC-1	WT	0.480278	3	radial glia
ATTCATGAGCATGACT-1	WT	0.499234	0	neurons_glutamatergic
ATTCATGAGCCGCAGT-1	WT	0.507158	23	ventral forebrain_dienc, hyp, poa: GABAergic
ATTCATGAGGTGTTAC-1	WT	0.496608	18	dead/dying
ATTCATGAGTAGCGGG-1	WT	0.496188	1	mid-hind boundary_GABAergic
ATTCATGAGTATTGGC-1	WT	0.499317	10	optic tectum_GABAergic
ATTCATGAGTCCTGAG-1	WT	0.494957	13	neurons_midbrain, glutamatergic
ATTCCGGAGCAGGTGG-1	WT	0.507603	16	dorsal diencephalon_thalamus
ATTCCGGAGCCATCAG-1	WT	0.484566	3	radial glia
ATTCCTAGTTGGTTAG-1	WT	0.502265	0	neurons_glutamatergic
ATTCCTCCAATTGAAG-1	WT	0.509228	23	ventral forebrain_dienc, hyp, poa: GABAergic
ATTCCTCCACCAACCG-1	WT	0.510673	19	neurons_telencephalon
ATTCGTTTCCCTCAGT-1	WT	0.50967	10	optic tectum_GABAergic
ATTCGTTTCCCTGATC-1	WT	0.514013	11	neurons_broad
ATTGAAGCACAAAGCG-1	WT	0.493292	10	optic tectum_GABAergic
ATTGAAGCATTAAACC-1	WT	0.49629	7	progenitors/neurons_differentiating
ATTGACTCATCACTTC-1	WT	0.509615	19	neurons_telencephalon
ATTGCACAGCAGCTAT-1	WT	0.510847	0	neurons_glutamatergic
ATTGCACAGCTTCCCG-1	WT	0.507748	15	hindbrain
ATTGCACAGGAGGTTA-1	WT	0.490084	7	progenitors/neurons_differentiating
ATTGCACAGGATAAAC-1	WT	0.486132	3	radial glia
ATTGCACAGTTACCGG-1	WT	0.519446	15	hindbrain
ATTGCAGGTAGCTGGT-1	WT	0.512032	1	mid-hind boundary_GABAergic
ATTGCAGGTCGCGCAA-1	WT	0.508752	23	ventral forebrain_dienc, hyp, poa: GABAergic
ATTGCAGGTTTGCTGT-1	WT	0.489223	7	progenitors/neurons_differentiating
ATTGCGCCACAATGCC-1	WT	0.510988	22	dorsal diencephalon_thalamus
ATTGCGCCACTTACAG-1	WT	0.504364	7	progenitors/neurons_differentiating
ATTGCGCCAGTTAGCC-1	WT	0.497724	1	mid-hind boundary_GABAergic
ATTGCGCCAGTTTGTG-1	WT	0.491442	14	telencephalon_glutamatergic
ATTGCTCGTGGACATC-1	WT	0.491203	13	neurons_midbrain, glutamatergic
ATTGCTCGTTTGCGAA-1	WT	0.504402	15	hindbrain
ATTGGCTAGCGTGCAC-1	WT	0.505263	16	dorsal diencephalon_thalamus
ATTGGCTAGTAAGGGC-1	WT	0.494463	29	hypothalamus
ATTGGTTCAAGCGATG-1	WT	0.506973	23	ventral forebrain_dienc, hyp, poa: GABAergic
ATTGGTTCAATCCTGA-1	WT	0.506687	29	hypothalamus
ATTGGTTCAATCGCAC-1	WT	0.512773	15	hindbrain
ATTGGTTCAATGCGCT-1	WT	0.507065	0	neurons_glutamatergic
ATTGGTTCACCCTCAC-1	WT	0.508262	11	neurons_broad
ATTGGTTCAGCTACGT-1	WT	0.507472	1	mid-hind boundary_GABAergic
ATTGGTTCAGGCTTCG-1	WT	0.507614	19	neurons_telencephalon
ATTGGTTCATCCTGAA-1	WT	0.507214	1	mid-hind boundary_GABAergic
ATTGTCCGTAGCTGCG-1	WT	0.50732	22	dorsal diencephalon_thalamus
ATTGTCCGTTGGTTCT-1	WT	0.496099	1	mid-hind boundary_GABAergic
ATTGTCCGTTTACCGT-1	WT	0.489978	7	progenitors/neurons_differentiating
ATTGTGATCAATCATG-1	WT	0.513107	10	optic tectum_GABAergic
ATTGTGATCCCTCACG-1	WT	0.506228	17	hypothalamus
ATTGTGATCCCTCTAA-1	WT	0.506993	16	dorsal diencephalon_thalamus
ATTGTGATCGATATTG-1	WT	0.513331	11	neurons_broad
ATTGTGATCTTGCAAA-1	WT	0.509763	18	dead/dying
ATTTAGCCACAGAACG-1	WT	0.506018	24	neurons_midbrain, glutamatergic
ATTTAGCCAGCTAATT-1	WT	0.496022	19	neurons_telencephalon
ATTTAGCCAGTAGGAT-1	WT	0.5078	36	habenula/hindbrain, motor neurons
ATTTAGCCATTGTCCT-1	WT	0.515057	31	dorsal habenula
ATTTGCAAGAACAAGT-1	WT	0.488072	7	progenitors/neurons_differentiating
ATTTGCAAGCGGATAA-1	WT	0.489465	7	progenitors/neurons_differentiating
ATTTGCAAGGCTACTG-1	WT	0.508373	13	neurons_midbrain, glutamatergic
ATTTGCAAGTTGTCTT-1	WT	0.51366	0	neurons_glutamatergic
ATTTGCGCAATAACCT-1	WT	0.491836	21	ventral forebrain_dienc, hyp, poa: GABAergic
ATTTGTGAGAATGACG-1	WT	0.510381	8	granule cells
ATTTGTGAGATGGAGC-1	WT	0.502337	31	dorsal habenula
ATTTGTGAGTAATCCA-1	WT	0.508115	0	neurons_glutamatergic
ATTTGTGAGTGATTCA-1	WT	0.491538	3	radial glia
ATTTGTGAGTGTTGTA-1	WT	0.505832	8	granule cells
CAAACAACAATACTGT-1	WT	0.51251	11	neurons_broad
CAAACACTCACAGACT-1	WT	0.514866	14	telencephalon_glutamatergic
CAAACACTCATAACCA-1	WT	0.504284	16	dorsal diencephalon_thalamus
CAAACACTCATGGCTG-1	WT	0.510771	11	neurons_broad
CAAACATGTAGTTGGC-1	WT	0.506117	3	radial glia
CAAACATGTCGACTCC-1	WT	0.514763	17	hypothalamus
CAAACATGTTTGGGCG-1	WT	0.514418	13	neurons_midbrain, glutamatergic
CAAACCGTCCGCACAA-1	WT	0.511121	16	dorsal diencephalon_thalamus
CAAACCGTCCTCACTA-1	WT	0.496084	8	granule cells
CAAACCGTCCTCATCA-1	WT	0.533136	3	radial glia
CAAACTGGTACGGTAC-1	WT	0.49227	8	granule cells
CAAACTGGTGCCGCAA-1	WT	0.497256	28	radial glia
CAAACTGGTTGACTTC-1	WT	0.508378	17	hypothalamus
CAAAGCGCAATCATGT-1	WT	0.49079	3	radial glia
CAAAGCGCATACTCCT-1	WT	0.505484	16	dorsal diencephalon_thalamus
CAAAGCGCATAGCGGA-1	WT	0.499077	0	neurons_glutamatergic
CAAAGGATCATTGCAA-1	WT	0.502536	39	dorsal habenula
CAAAGGATCGACCTGA-1	WT	0.506885	0	neurons_glutamatergic
CAAAGGATCGAGGAGT-1	WT	0.507227	26	optic tectum_GABAergic
CAAAGTGAGTTGGCCA-1	WT	0.502817	29	hypothalamus
CAAATCATCAAGCTAC-1	WT	0.505555	31	dorsal habenula
CAAATCATCCAACTGG-1	WT	0.508126	39	dorsal habenula
CAAATCATCCTAAGTA-1	WT	0.508831	1	mid-hind boundary_GABAergic
CAAATCATCGCTTGCT-1	WT	0.512576	17	hypothalamus
CAAATCATCTCGCCTG-1	WT	0.506841	0	neurons_glutamatergic
CAAATCATCTTGAGGT-1	WT	0.496175	11	neurons_broad
CAACAATGTATTTGGG-1	WT	0.514888	27	dorsal habenula
CAACAATGTCATAAGT-1	WT	0.508565	18	dead/dying
CAACCCGCAGTCTAAT-1	WT	0.509819	22	dorsal diencephalon_thalamus
CAACCCGCATTAAACC-1	WT	0.506908	0	neurons_glutamatergic
CAACCCGCATTAGCCA-1	WT	0.50833	15	hindbrain
CAACCCTTCACCATTT-1	WT	0.510774	0	neurons_glutamatergic
CAACCCTTCTATCGCC-1	WT	0.505212	13	neurons_midbrain, glutamatergic
CAACTAATCAAGTGAG-1	WT	0.505584	18	dead/dying
CAACTAATCATTCATC-1	WT	0.505908	12	GABAergic neurons
CAACTAATCTCCTCTT-1	WT	0.506022	22	dorsal diencephalon_thalamus
CAACTAGGTAATTAGC-1	WT	0.495131	39	dorsal habenula
CAACTAGGTGGTTCCC-1	WT	0.507019	12	GABAergic neurons
CAACTAGGTTAGTTGG-1	WT	0.497766	12	GABAergic neurons
CAAGAACCACTATGGC-1	WT	0.492642	7	progenitors/neurons_differentiating
CAAGACAAGATACTTG-1	WT	0.506838	0	neurons_glutamatergic
CAAGACAAGCTATATG-1	WT	0.509571	0	neurons_glutamatergic
CAAGCTAGTAATCACG-1	WT	0.512416	0	neurons_glutamatergic
CAAGCTAGTTCCTGTG-1	WT	0.489813	8	granule cells
CAAGGCCTCAGGGCCT-1	WT	0.493263	12	GABAergic neurons
CAAGGCTGTCACAGAC-1	WT	0.511797	17	hypothalamus
CAAGGCTGTTCCGGCT-1	WT	0.505377	0	neurons_glutamatergic
CAAGGCTGTTTGGCTT-1	WT	0.49023	7	progenitors/neurons_differentiating
CAAGGGAGTGAGCAAG-1	WT	0.504323	19	neurons_telencephalon
CAAGGGAGTGCTCACC-1	WT	0.496779	21	ventral forebrain_dienc, hyp, poa: GABAergic
CAAGGGAGTGTTTGTC-1	WT	0.506951	20	cranial ganglion_vagal
CAAGGTAAGAGGATAT-1	WT	0.511578	0	neurons_glutamatergic
CAAGGTAAGTCTTGAA-1	WT	0.512068	16	dorsal diencephalon_thalamus
CAAGGTAAGTTTGCGG-1	WT	0.507303	1	mid-hind boundary_GABAergic
CAAGGTTTCAAATCGC-1	WT	0.505455	14	telencephalon_glutamatergic
CAAGGTTTCAAGGACA-1	WT	0.493047	3	radial glia
CAAGGTTTCATGAGCT-1	WT	0.498204	8	granule cells
CAAGGTTTCTCCTCTT-1	WT	0.511067	0	neurons_glutamatergic
CAAGGTTTCTTGCAGG-1	WT	0.496717	12	GABAergic neurons
CAAGTAACAGGCCAAA-1	WT	0.495448	1	mid-hind boundary_GABAergic
CAAGTATGTAGCTAGC-1	WT	0.507343	17	hypothalamus
CAAGTATGTGCTCACC-1	WT	0.512729	26	optic tectum_GABAergic
CAAGTATGTTTATGGG-1	WT	0.511918	0	neurons_glutamatergic
CAAGTGAAGACAACAG-1	WT	0.507894	10	optic tectum_GABAergic
CAAGTGAAGCCTGATG-1	WT	0.50978	27	dorsal habenula
CAAGTTATCAATTGGC-1	WT	0.507382	15	hindbrain
CAAGTTATCCTAATAG-1	WT	0.507395	14	telencephalon_glutamatergic
CAAGTTATCCTAATGA-1	WT	0.511017	34	hypothalamus
CAATAAGCAACTAGCC-1	WT	0.491955	7	progenitors/neurons_differentiating
CAATAAGCAAGGGTTG-1	WT	0.507089	20	cranial ganglion_vagal
CAATAAGCACTAGGTC-1	WT	0.507483	7	progenitors/neurons_differentiating
CAATAAGCAGACAAAC-1	WT	0.507038	0	neurons_glutamatergic
CAATAAGCATCCGTAA-1	WT	0.489041	21	ventral forebrain_dienc, hyp, poa: GABAergic
CAATAGCTCAATGACC-1	WT	0.503961	31	dorsal habenula
CAATAGCTCGCCTGTT-1	WT	0.511203	7	progenitors/neurons_differentiating
CAATATGTCAGTGAAG-1	WT	0.506618	1	mid-hind boundary_GABAergic
CAATATGTCGTCAAGT-1	WT	0.487466	3	radial glia
CAATCCCTCCTCACTA-1	WT	0.514286	33	hypothalamus
CAATCCTGTTCACCCA-1	WT	0.510147	12	GABAergic neurons
CAATCCTGTTGAAGCC-1	WT	0.50228	18	dead/dying
CAATCCTGTTGCGGAT-1	WT	0.50568	10	optic tectum_GABAergic
CAATGAACACAATTAC-1	WT	0.513247	18	dead/dying
CAATGACTCACAGCCA-1	WT	0.50753	10	optic tectum_GABAergic
CAATGACTCACGTTAA-1	WT	0.50747	41	hypothalamus
CAATGACTCTCCATAT-1	WT	0.505088	0	neurons_glutamatergic
CAATGCCCAATCTCTC-1	WT	0.499423	3	radial glia
CAATGCCCACTTAGGC-1	WT	0.506956	0	neurons_glutamatergic
CAATGCCCAGTTATCG-1	WT	0.508058	11	neurons_broad
CAATGTCAGGCGGATG-1	WT	0.491025	29	hypothalamus
CAATGTCAGGCTGGCT-1	WT	0.512433	0	neurons_glutamatergic
CAATGTCAGTGTGATC-1	WT	0.507817	13	neurons_midbrain, glutamatergic
CAATGTGGTACCCACC-1	WT	0.499977	11	neurons_broad
CAATGTGGTGCTAGCG-1	WT	0.506922	3	radial glia
CAATGTGGTTACAAAC-1	WT	0.509224	1	mid-hind boundary_GABAergic
CAATGTGGTTTCCGGC-1	WT	0.489273	21	ventral forebrain_dienc, hyp, poa: GABAergic
CACAAGCGTACAAAGA-1	WT	0.512427	0	neurons_glutamatergic
CACAAGCGTGTTAAAC-1	WT	0.504884	31	dorsal habenula
CACAAGCGTTAATGAC-1	WT	0.508196	15	hindbrain
CACAATATCAGTATTG-1	WT	0.506604	32	dorsal telencephalon_glutamatergic
CACAATATCGATTCTT-1	WT	0.489566	21	ventral forebrain_dienc, hyp, poa: GABAergic
CACAGGCTCCCTCATA-1	WT	0.50548	31	dorsal habenula
CACAGGGAGCAAGGAC-1	WT	0.507437	25	neurons_midbrain, glutamatergic
CACAGGGAGGACCTCA-1	WT	0.492628	10	optic tectum_GABAergic
CACATAATCCGCAAGC-1	WT	0.507197	0	neurons_glutamatergic
CACATGCCAGGACCAA-1	WT	0.507933	29	hypothalamus
CACATTAAGGATAAAC-1	WT	0.512269	11	neurons_broad
CACATTAAGGTTAGAG-1	WT	0.508435	1	mid-hind boundary_GABAergic
CACATTAAGTGAGAGC-1	WT	0.50665	0	neurons_glutamatergic
CACCAACCAATTATGC-1	WT	0.4835	7	progenitors/neurons_differentiating
CACCAACCATGTGGGA-1	WT	0.508539	0	neurons_glutamatergic
CACCGGTAGCGGTTAT-1	WT	0.508025	24	neurons_midbrain, glutamatergic
CACCTCAGTACCAGGT-1	WT	0.496398	1	mid-hind boundary_GABAergic
CACCTCAGTCAAGTGC-1	WT	0.487484	21	ventral forebrain_dienc, hyp, poa: GABAergic
CACCTCAGTTAAGGTT-1	WT	0.505311	16	dorsal diencephalon_thalamus
CACCTCAGTTTGGCTT-1	WT	0.513728	8	granule cells
CACCTGTTCCTCCTAA-1	WT	0.513939	16	dorsal diencephalon_thalamus
CACCTGTTCTAAATCG-1	WT	0.507185	0	neurons_glutamatergic
CACCTGTTCTTCAATC-1	WT	0.508074	0	neurons_glutamatergic
CACGCAATCATGCGTG-1	WT	0.49855	23	ventral forebrain_dienc, hyp, poa: GABAergic
CACGCAATCATTTAGG-1	WT	0.503253	3	radial glia
CACGCAATCCCTCTAA-1	WT	0.505803	21	ventral forebrain_dienc, hyp, poa: GABAergic
CACGCTAAGACAGGCG-1	WT	0.508058	0	neurons_glutamatergic
CACGCTAAGCAAGATG-1	WT	0.495807	8	granule cells
CACTAAGGTACGTTTC-1	WT	0.508302	0	neurons_glutamatergic
CACTAAGGTAGACAAA-1	WT	0.506365	27	dorsal habenula
CACTAAGGTCCTTTAA-1	WT	0.51244	1	mid-hind boundary_GABAergic
CACTAAGGTTTACTTG-1	WT	0.514071	13	neurons_midbrain, glutamatergic
CACTAGCCAAGTCGCT-1	WT	0.504774	20	cranial ganglion_vagal
CACTGACCAATCGCAC-1	WT	0.510673	8	granule cells
CACTGACCACAGACTC-1	WT	0.50667	11	neurons_broad
CACTGACCAGAAACGT-1	WT	0.513838	36	habenula/hindbrain, motor neurons
CACTTAAAGACTTACA-1	WT	0.492631	0	neurons_glutamatergic
CACTTAAAGCGAGTAA-1	WT	0.508237	11	neurons_broad
CACTTAAAGTAGCCAT-1	WT	0.507448	1	mid-hind boundary_GABAergic
CACTTAAAGTCATGCG-1	WT	0.511611	23	ventral forebrain_dienc, hyp, poa: GABAergic
CACTTTGTCCGGTTGA-1	WT	0.506749	12	GABAergic neurons
CACTTTGTCTAACCAA-1	WT	0.503834	12	GABAergic neurons
CAGAACCGTCATCATC-1	WT	0.50377	25	neurons_midbrain, glutamatergic
CAGAACCGTTAGCCAA-1	WT	0.507245	0	neurons_glutamatergic
CAGAATCTCATTACTC-1	WT	0.494942	12	GABAergic neurons
CAGAATCTCGAGCAAA-1	WT	0.496074	0	neurons_glutamatergic
CAGAATCTCTCAATAG-1	WT	0.502387	20	cranial ganglion_vagal
CAGATTCAGCCGCTAA-1	WT	0.509088	27	dorsal habenula
CAGATTCAGCCTGATG-1	WT	0.493335	3	radial glia
CAGATTCAGGTCCAAT-1	WT	0.490558	3	radial glia
CAGCAAGCAATAGCCC-1	WT	0.491079	7	progenitors/neurons_differentiating
CAGCAAGCATCCAGGT-1	WT	0.529971	3	radial glia
CAGCAAGCATGTCGCG-1	WT	0.505948	30	glial progenitors
CAGCAAGCATTGCGTA-1	WT	0.496859	8	granule cells
CAGCATGTCAGCTAAC-1	WT	0.49203	18	dead/dying
CAGCATGTCCAGGAAA-1	WT	0.511212	10	optic tectum_GABAergic
CAGCATGTCCTCGATC-1	WT	0.489429	3	radial glia
CAGCATTAGTGAACCT-1	WT	0.484427	30	glial progenitors
CAGCATTAGTTAACCA-1	WT	0.505152	0	neurons_glutamatergic
CAGCCAATCACACAGT-1	WT	0.508336	25	neurons_midbrain, glutamatergic
CAGCCAATCAGGAAGC-1	WT	0.512141	0	neurons_glutamatergic
CAGCCAATCCTTAAGA-1	WT	0.507231	35	oligodendryocyte progenitor cells
CAGCCTAAGCTTACTT-1	WT	0.507254	10	optic tectum_GABAergic
CAGCCTAAGGAACCAA-1	WT	0.508005	0	neurons_glutamatergic
CAGCCTAAGGTTAGCT-1	WT	0.494065	8	granule cells
CAGCCTAAGTTTGAGC-1	WT	0.504337	1	mid-hind boundary_GABAergic
CAGCCTTTCCAGGTTG-1	WT	0.49648	23	ventral forebrain_dienc, hyp, poa: GABAergic
CAGCCTTTCGCTAGTG-1	WT	0.497945	16	dorsal diencephalon_thalamus
CAGCCTTTCGCTTGCT-1	WT	0.506438	26	optic tectum_GABAergic
CAGCTAAGTAACCACA-1	WT	0.504836	12	GABAergic neurons
CAGCTAAGTCACAGAC-1	WT	0.495952	10	optic tectum_GABAergic
CAGCTAAGTCGCATAA-1	WT	0.503666	14	telencephalon_glutamatergic
CAGCTAAGTTACTTGC-1	WT	0.513648	15	hindbrain
CAGCTATAGGAAGCTA-1	WT	0.499735	10	optic tectum_GABAergic
CAGCTCAAGAGAAGGG-1	WT	0.506542	34	hypothalamus
CAGCTCAAGAGAGCCG-1	WT	0.509291	22	dorsal diencephalon_thalamus
CAGCTCAAGCCTAATA-1	WT	0.50552	0	neurons_glutamatergic
CAGCTCAAGCCTGGTA-1	WT	0.504838	1	mid-hind boundary_GABAergic
CAGCTCAAGGTAACGA-1	WT	0.507211	14	telencephalon_glutamatergic
CAGCTCAAGTTGGGCC-1	WT	0.507501	1	mid-hind boundary_GABAergic
CAGGAAGGTGCGCGTA-1	WT	0.497062	1	mid-hind boundary_GABAergic
CAGGACACACATGCTA-1	WT	0.519082	3	radial glia
CAGGACACAGGTTAAA-1	WT	0.520196	3	radial glia
CAGGACCTCACTTTAC-1	WT	0.508244	0	neurons_glutamatergic
CAGGACCTCTCACTAT-1	WT	0.512234	11	neurons_broad
CAGGCTATCATAGACC-1	WT	0.507544	15	hindbrain
CAGGCTATCCAACTGG-1	WT	0.50941	32	dorsal telencephalon_glutamatergic
CAGGCTATCTCAATAG-1	WT	0.510128	20	cranial ganglion_vagal
CAGGCTGGTGCTAGAC-1	WT	0.498423	24	neurons_midbrain, glutamatergic
CAGGCTGGTTTGGCGG-1	WT	0.50816	20	cranial ganglion_vagal
CAGGGCTTCACTAGGT-1	WT	0.497037	17	hypothalamus
CAGGGCTTCTGTGCCT-1	WT	0.506843	1	mid-hind boundary_GABAergic
CAGGTCCAGACTCGCA-1	WT	0.501271	12	GABAergic neurons
CAGGTCCAGCGAGCGA-1	WT	0.509237	19	neurons_telencephalon
CAGGTCCAGGTCCACA-1	WT	0.507473	25	neurons_midbrain, glutamatergic
CAGGTCCAGGTGTCCA-1	WT	0.508321	16	dorsal diencephalon_thalamus
CAGGTCCAGTTAACCA-1	WT	0.510391	16	dorsal diencephalon_thalamus
CAGGTGGAGGTTAGAG-1	WT	0.51109	14	telencephalon_glutamatergic
CAGGTGGAGTTAGGCT-1	WT	0.495693	8	granule cells
CAGGTGGAGTTTGGTA-1	WT	0.496981	20	cranial ganglion_vagal
CAGGTTAGTCAAGACC-1	WT	0.510008	0	neurons_glutamatergic
CAGGTTAGTTAGTACG-1	WT	0.507003	26	optic tectum_GABAergic
CAGGTTTAGGGTGAAC-1	WT	0.508934	10	optic tectum_GABAergic
CAGGTTTAGTTAACCA-1	WT	0.504149	10	optic tectum_GABAergic
CAGTACCCACCTGCTC-1	WT	0.509619	10	optic tectum_GABAergic
CAGTACCCAGTTAAAG-1	WT	0.494438	0	neurons_glutamatergic
CAGTACCCATTGTCCT-1	WT	0.506643	1	mid-hind boundary_GABAergic
CAGTATGGTGTAACCA-1	WT	0.506049	31	dorsal habenula
CAGTATGGTTATCGAG-1	WT	0.506949	15	hindbrain
CAGTATGGTTTGACCT-1	WT	0.510031	3	radial glia
CAGTATGGTTTGTTGC-1	WT	0.508413	0	neurons_glutamatergic
CATAACGGTCATTAGG-1	WT	0.491515	10	optic tectum_GABAergic
CATAACGGTGGATGTC-1	WT	0.506884	0	neurons_glutamatergic
CATAACGGTTCCAGGG-1	WT	0.510013	0	neurons_glutamatergic
CATAACGGTTGACTTC-1	WT	0.482359	7	progenitors/neurons_differentiating
CATAACGGTTTAAAGC-1	WT	0.507998	16	dorsal diencephalon_thalamus
CATAAGCTCGAGGAAC-1	WT	0.508631	17	hypothalamus
CATAAGCTCTGGTCCT-1	WT	0.499303	28	radial glia
CATAATCCAACATAAG-1	WT	0.504552	25	neurons_midbrain, glutamatergic
CATAATCCAACTGGCT-1	WT	0.506547	10	optic tectum_GABAergic
CATAATCCAATCATGT-1	WT	0.511457	14	telencephalon_glutamatergic
CATAATCCATGAATAG-1	WT	0.510335	25	neurons_midbrain, glutamatergic
CATAATCCATGAATCT-1	WT	0.503336	7	progenitors/neurons_differentiating
CATAATGTCAAGGACA-1	WT	0.5083	0	neurons_glutamatergic
CATAGACTCCTTCAAT-1	WT	0.508848	29	hypothalamus
CATAGACTCCTTGCGT-1	WT	0.49535	25	neurons_midbrain, glutamatergic
CATAGACTCGGGCCAT-1	WT	0.507553	25	neurons_midbrain, glutamatergic
CATAGACTCTCAATTC-1	WT	0.505645	12	GABAergic neurons
CATAGCTAGAATCTCA-1	WT	0.514438	18	dead/dying
CATAGCTAGACAACAG-1	WT	0.49584	3	radial glia
CATAGCTAGGAACCGG-1	WT	0.507945	16	dorsal diencephalon_thalamus
CATAGGCGTGAGGTGA-1	WT	0.504536	20	cranial ganglion_vagal
CATAGGTTCCTTGCAC-1	WT	0.485224	7	progenitors/neurons_differentiating
CATAGGTTCTCGCCCA-1	WT	0.507128	11	neurons_broad
CATAGTCAGATAACCC-1	WT	0.491232	7	progenitors/neurons_differentiating
CATAGTCAGCACAGCC-1	WT	0.51053	12	GABAergic neurons
CATAGTCAGCTTAGCG-1	WT	0.507503	0	neurons_glutamatergic
CATAGTCAGGCAACAA-1	WT	0.507474	1	mid-hind boundary_GABAergic
CATAGTCAGTAGAGGC-1	WT	0.519059	3	radial glia
CATATCGCAATTAGGA-1	WT	0.508379	27	dorsal habenula
CATATCGCATCATGGC-1	WT	0.50681	0	neurons_glutamatergic
CATCAATCAGAGAGCC-1	WT	0.505113	16	dorsal diencephalon_thalamus
CATCAATCAGGCATGA-1	WT	0.507811	1	mid-hind boundary_GABAergic
CATCACACATAAACCT-1	WT	0.506763	14	telencephalon_glutamatergic
CATCACACATCCCGCT-1	WT	0.499485	21	ventral forebrain_dienc, hyp, poa: GABAergic
CATCACACATTTAAGC-1	WT	0.497375	20	cranial ganglion_vagal
CATCAGCCAATGCCTA-1	WT	0.505837	0	neurons_glutamatergic
CATCAGCCAGGATGGC-1	WT	0.490737	7	progenitors/neurons_differentiating
CATCAGCCAGTCTAGC-1	WT	0.507442	0	neurons_glutamatergic
CATCAGCCATGAATAG-1	WT	0.491211	21	ventral forebrain_dienc, hyp, poa: GABAergic
CATCATAAGCAATAGG-1	WT	0.507173	13	neurons_midbrain, glutamatergic
CATCATAAGTCACTAA-1	WT	0.513588	10	optic tectum_GABAergic
CATCATGCAATGAATG-1	WT	0.501013	20	cranial ganglion_vagal
CATCATGCAGCAATAA-1	WT	0.510966	28	radial glia
CATCATGCAGGACACA-1	WT	0.511251	16	dorsal diencephalon_thalamus
CATCCCAGTAAGCACC-1	WT	0.506441	11	neurons_broad
CATCCCAGTCCTAGTT-1	WT	0.506961	15	hindbrain
CATCCCAGTCCTTAGT-1	WT	0.50771	15	hindbrain
CATCCCAGTTGCACGG-1	WT	0.513818	0	neurons_glutamatergic
CATCCTCAGCCTGTTC-1	WT	0.507798	1	mid-hind boundary_GABAergic
CATCCTCAGGACCAGG-1	WT	0.506847	10	optic tectum_GABAergic
CATCCTCAGGTCCGTA-1	WT	0.503869	3	radial glia
CATCCTCAGTTAGTTG-1	WT	0.498061	19	neurons_telencephalon
CATCCTGGTATGGTGC-1	WT	0.513151	1	mid-hind boundary_GABAergic
CATCCTTCAATACTGT-1	WT	0.506732	20	cranial ganglion_vagal
CATCCTTCATTAGGTT-1	WT	0.510313	1	mid-hind boundary_GABAergic
CATCGCTTCAATGAGG-1	WT	0.504307	12	GABAergic neurons
CATCGCTTCCCTCAAC-1	WT	0.507049	19	neurons_telencephalon
CATCGCTTCCGCAACA-1	WT	0.494732	8	granule cells
CATCGCTTCCTGGTGA-1	WT	0.491866	10	optic tectum_GABAergic
CATCGCTTCTTGTTCG-1	WT	0.507632	0	neurons_glutamatergic
CATGAGGCAACCCTAA-1	WT	0.486329	1	mid-hind boundary_GABAergic
CATGAGGCACAGAACG-1	WT	0.507095	17	hypothalamus
CATGAGGCACGAATTT-1	WT	0.508071	1	mid-hind boundary_GABAergic
CATGAGGCACTAAATC-1	WT	0.508765	10	optic tectum_GABAergic
CATGAGGCAGTAATAG-1	WT	0.513811	17	hypothalamus
CATGAGGCATGCAACC-1	WT	0.506698	32	dorsal telencephalon_glutamatergic
CATGCAAGTAATCCCT-1	WT	0.497	0	neurons_glutamatergic
CATGCAAGTCGTTACT-1	WT	0.509017	11	neurons_broad
CATGCAAGTGTAACCA-1	WT	0.506904	20	cranial ganglion_vagal
CATGCAAGTTAAGCGC-1	WT	0.516559	3	radial glia
CATGCAAGTTAGGATT-1	WT	0.509816	11	neurons_broad
CATGCATAGAGAGGAG-1	WT	0.491613	30	glial progenitors
CATGCATAGCTTCCCG-1	WT	0.507158	13	neurons_midbrain, glutamatergic
CATGCGCAGGCCAATT-1	WT	0.510491	14	telencephalon_glutamatergic
CATGCGCAGGCTTAGT-1	WT	0.508132	10	optic tectum_GABAergic
CATGCGCAGTCCTTCA-1	WT	0.504603	1	mid-hind boundary_GABAergic
CATGCGGGTAAAGCAA-1	WT	0.50903	16	dorsal diencephalon_thalamus
CATGCGGGTACGATTG-1	WT	0.497089	20	cranial ganglion_vagal
CATGCGGGTCAAAGAA-1	WT	0.492123	13	neurons_midbrain, glutamatergic
CATGGATTCACACAGT-1	WT	0.50787	1	mid-hind boundary_GABAergic
CATGGATTCCACCTTA-1	WT	0.505539	16	dorsal diencephalon_thalamus
CATGGATTCCAGGAAA-1	WT	0.51708	12	GABAergic neurons
CATGGATTCCATAAGC-1	WT	0.503084	1	mid-hind boundary_GABAergic
CATGGATTCCTAAATG-1	WT	0.493578	10	optic tectum_GABAergic
CATGGCGGTGCAATGC-1	WT	0.51145	0	neurons_glutamatergic
CATTATCTCGTGCCTT-1	WT	0.493722	7	progenitors/neurons_differentiating
CATTATGAGGGTGGAT-1	WT	0.490738	7	progenitors/neurons_differentiating
CATTATGAGTACCGCA-1	WT	0.500108	13	neurons_midbrain, glutamatergic
CATTCATTCAATGACC-1	WT	0.4825	37	microglia
CATTCATTCACAAGCT-1	WT	0.505167	22	dorsal diencephalon_thalamus
CATTCATTCCCGCATT-1	WT	0.495874	8	granule cells
CATTCATTCGATTATG-1	WT	0.511008	34	hypothalamus
CATTCCTCAGCTAATT-1	WT	0.507393	15	hindbrain
CATTCCTCATAGGCGA-1	WT	0.511696	18	dead/dying
CATTCCTCATTGCAGC-1	WT	0.516168	27	dorsal habenula
CATTGCGAGTTTAACG-1	WT	0.50129	1	mid-hind boundary_GABAergic
CATTGTAAGGAAACTG-1	WT	0.49816	28	radial glia
CATTGTGCAAGTAAGC-1	WT	0.510505	7	progenitors/neurons_differentiating
CATTGTGCAATGAGGT-1	WT	0.513736	28	radial glia
CATTGTGCAGTTTCTC-1	WT	0.498819	3	radial glia
CATTTGTTCCGGAACC-1	WT	0.50271	28	radial glia
CATTTGTTCCTCACAC-1	WT	0.490021	25	neurons_midbrain, glutamatergic
CATTTGTTCTACCTGC-1	WT	0.494532	1	mid-hind boundary_GABAergic
CCAAACCCAAACCTTG-1	WT	0.507435	15	hindbrain
CCAAACCCAAGGACCA-1	WT	0.489551	3	radial glia
CCAAACCCACTAAGTT-1	WT	0.512283	17	hypothalamus
CCAAACCCACTTCACT-1	WT	0.503514	8	granule cells
CCAAACCCATGGAGGC-1	WT	0.49567	24	neurons_midbrain, glutamatergic
CCAAACTAGCAAGGAC-1	WT	0.493454	12	GABAergic neurons
CCAAACTAGGTATTGC-1	WT	0.505966	0	neurons_glutamatergic
CCAAACTAGGTCCTAG-1	WT	0.488934	3	radial glia
CCAAACTAGTATTGTG-1	WT	0.515619	33	hypothalamus
CCAAATCAGCTCGCTT-1	WT	0.512235	22	dorsal diencephalon_thalamus
CCAAATCAGGACACTT-1	WT	0.523346	3	radial glia
CCAAATCAGTGAGCGG-1	WT	0.508362	1	mid-hind boundary_GABAergic
CCAACATAGCACAGAA-1	WT	0.508695	17	hypothalamus
CCAACATAGGAGCATA-1	WT	0.489616	3	radial glia
CCAACATAGTAGCTTA-1	WT	0.493335	1	mid-hind boundary_GABAergic
CCAACCAAGCTATGAC-1	WT	0.509855	11	neurons_broad
CCAACCAAGTAGGATG-1	WT	0.508989	13	neurons_midbrain, glutamatergic
CCAACCCGTAGCTAAT-1	WT	0.502221	3	radial glia
CCAACCCGTGTTTCAC-1	WT	0.494153	0	neurons_glutamatergic
CCAACCCGTTGTTGTC-1	WT	0.506601	25	neurons_midbrain, glutamatergic
CCAACCCGTTTGTTGC-1	WT	0.506682	0	neurons_glutamatergic
CCAAGGCTCCAGCACA-1	WT	0.513686	0	neurons_glutamatergic
CCAAGGCTCGGCCAGT-1	WT	0.506456	0	neurons_glutamatergic
CCAAGGCTCTAATCAG-1	WT	0.510712	34	hypothalamus
CCAAGGCTCTAGCGTG-1	WT	0.488188	3	radial glia
CCAAGTTAGCCAGGTC-1	WT	0.509075	32	dorsal telencephalon_glutamatergic
CCAAGTTAGCTGGACC-1	WT	0.498895	0	neurons_glutamatergic
CCAAGTTAGTCAGGCC-1	WT	0.496553	8	granule cells
CCAAGTTAGTTAGCCG-1	WT	0.494102	0	neurons_glutamatergic
CCAATATCAAGTCGCT-1	WT	0.507744	10	optic tectum_GABAergic
CCAATATCACATTGCA-1	WT	0.509615	41	hypothalamus
CCACAATAGCTGTACG-1	WT	0.517239	15	hindbrain
CCACAATAGGGTCTAT-1	WT	0.505925	17	hypothalamus
CCACACAAGTAGCGGG-1	WT	0.507379	0	neurons_glutamatergic
CCACAGGGTCACCTAT-1	WT	0.506856	26	optic tectum_GABAergic
CCACAGGGTCGCATAA-1	WT	0.482183	30	glial progenitors
CCACAGGGTGCTTACT-1	WT	0.525122	25	neurons_midbrain, glutamatergic
CCACAGGGTGGATTAT-1	WT	0.512052	0	neurons_glutamatergic
CCACAGGGTTTACGTC-1	WT	0.508136	14	telencephalon_glutamatergic
CCACATTGTATTGGAT-1	WT	0.499957	10	optic tectum_GABAergic
CCACATTGTGGTTAGC-1	WT	0.507079	12	GABAergic neurons
CCACATTGTTAATCGG-1	WT	0.518033	1	mid-hind boundary_GABAergic
CCACTTGGTCATGCCC-1	WT	0.481624	0	neurons_glutamatergic
CCACTTGGTCCTAACT-1	WT	0.506616	23	ventral forebrain_dienc, hyp, poa: GABAergic
CCAGACTCACATAGCC-1	WT	0.490323	7	progenitors/neurons_differentiating
CCAGACTCACGTAATT-1	WT	0.494012	3	radial glia
CCAGACTCAGGTATTT-1	WT	0.507006	25	neurons_midbrain, glutamatergic
CCAGACTCAGTCTAGC-1	WT	0.51026	28	radial glia
CCAGCCTGTAGACAAA-1	WT	0.509223	33	hypothalamus
CCAGCCTGTTGAGGTC-1	WT	0.502781	0	neurons_glutamatergic
CCAGCTAAGCCGCTAA-1	WT	0.507125	0	neurons_glutamatergic
CCAGCTAAGGGATGCG-1	WT	0.495154	29	hypothalamus
CCAGCTAAGGTCCTGA-1	WT	0.482735	30	glial progenitors
CCAGCTAAGGTGAGAC-1	WT	0.494495	8	granule cells
CCAGGAACAATTGAGA-1	WT	0.512345	10	optic tectum_GABAergic
CCAGGAACAGCTCAAC-1	WT	0.504528	15	hindbrain
CCAGGATGTCCTTTAA-1	WT	0.494232	31	dorsal habenula
CCAGGATGTCTTACTA-1	WT	0.507523	0	neurons_glutamatergic
CCAGGATGTGGTTCTT-1	WT	0.508158	0	neurons_glutamatergic
CCAGGATGTGTTTGAG-1	WT	0.509049	27	dorsal habenula
CCAGGATGTTAGCATG-1	WT	0.513256	15	hindbrain
CCAGTTTGTTGTTGTC-1	WT	0.496439	7	progenitors/neurons_differentiating
CCAGTTTGTTTCCACG-1	WT	0.506059	32	dorsal telencephalon_glutamatergic
CCATAAATCAACAAGG-1	WT	0.511767	3	radial glia
CCATAAGGTTCCTGTG-1	WT	0.512784	14	telencephalon_glutamatergic
CCATAATCAAACCTTG-1	WT	0.503873	41	hypothalamus
CCATAATCAACTCGCG-1	WT	0.496825	1	mid-hind boundary_GABAergic
CCATAATCAATGCCCG-1	WT	0.512102	24	neurons_midbrain, glutamatergic
CCATAGCCAATAACCT-1	WT	0.491724	7	progenitors/neurons_differentiating
CCATAGCCAGGCTTCG-1	WT	0.509042	17	hypothalamus
CCATATTTCACAGCGC-1	WT	0.507723	8	granule cells
CCATATTTCGCTATGG-1	WT	0.50735	7	progenitors/neurons_differentiating
CCATATTTCTCACACC-1	WT	0.519516	11	neurons_broad
CCATCACTCAATGTGC-1	WT	0.506456	10	optic tectum_GABAergic
CCATCACTCACGAATC-1	WT	0.511917	10	optic tectum_GABAergic
CCATCACTCCGGTATG-1	WT	0.512321	24	neurons_midbrain, glutamatergic
CCATCACTCCTTAGGG-1	WT	0.50699	1	mid-hind boundary_GABAergic
CCATCACTCGGTCAAT-1	WT	0.489329	7	progenitors/neurons_differentiating
CCATCACTCGGTTCCT-1	WT	0.514064	11	neurons_broad
CCATCATGTCAAGTGC-1	WT	0.507065	8	granule cells
CCATCATGTTGCTGGG-1	WT	0.512455	1	mid-hind boundary_GABAergic
CCATCATGTTTAGCGA-1	WT	0.512271	14	telencephalon_glutamatergic
CCATTATTCCTGATTT-1	WT	0.490173	18	dead/dying
CCATTGTGTGTAATAC-1	WT	0.505269	1	mid-hind boundary_GABAergic
CCATTGTGTTACAACG-1	WT	0.50908	34	hypothalamus
CCATTGTGTTCCTGAT-1	WT	0.513377	16	dorsal diencephalon_thalamus
CCATTGTGTTGGATAT-1	WT	0.501053	29	hypothalamus
CCCAAACCAAACCTAT-1	WT	0.507524	13	neurons_midbrain, glutamatergic
CCCAAATAGGACCTTG-1	WT	0.507031	1	mid-hind boundary_GABAergic
CCCAAATAGTGAACAG-1	WT	0.496545	13	neurons_midbrain, glutamatergic
CCCAATTGTCAAAGAA-1	WT	0.511759	17	hypothalamus
CCCAATTGTCAATACG-1	WT	0.507895	1	mid-hind boundary_GABAergic
CCCAATTGTCCCGGAA-1	WT	0.512665	39	dorsal habenula
CCCAATTGTTAGAGCC-1	WT	0.495863	20	cranial ganglion_vagal
CCCAGCACACCGGCTA-1	WT	0.506169	1	mid-hind boundary_GABAergic
CCCAGTTTCCTTGTTG-1	WT	0.505338	7	progenitors/neurons_differentiating
CCCAGTTTCGCTAGTG-1	WT	0.5167	3	radial glia
CCCAGTTTCGGCCAGT-1	WT	0.507161	0	neurons_glutamatergic
CCCATAACAAACGCGA-1	WT	0.509184	1	mid-hind boundary_GABAergic
CCCATAACAACGTGCT-1	WT	0.490255	21	ventral forebrain_dienc, hyp, poa: GABAergic
CCCATAACACCACAAC-1	WT	0.506457	25	neurons_midbrain, glutamatergic
CCCATAACAGCAAGTG-1	WT	0.507535	12	GABAergic neurons
CCCATAACAGCCTAAC-1	WT	0.505348	36	habenula/hindbrain, motor neurons
CCCATAACATCGCTTT-1	WT	0.507103	14	telencephalon_glutamatergic
CCCGCTTCAATTGAAG-1	WT	0.494672	7	progenitors/neurons_differentiating
CCCGCTTCATGTTTGG-1	WT	0.495919	18	dead/dying
CCCGTAAAGGAGTAAT-1	WT	0.50639	26	optic tectum_GABAergic
CCCGTAAAGGCGAATA-1	WT	0.508493	12	GABAergic neurons
CCCGTAAAGGGATGAC-1	WT	0.50714	10	optic tectum_GABAergic
CCCGTAAAGTAGCGCC-1	WT	0.494204	10	optic tectum_GABAergic
CCCGTTGTCTGTGAGT-1	WT	0.496398	13	neurons_midbrain, glutamatergic
CCCTAATGTCAATGTG-1	WT	0.508746	12	GABAergic neurons
CCCTAATGTCGCATAA-1	WT	0.508304	12	GABAergic neurons
CCCTAATGTGAGGTGA-1	WT	0.497003	38	Purkinje neurons_GABAergic++
CCCTAATGTTACTAGG-1	WT	0.511162	39	dorsal habenula
CCCTCACCATCATGGC-1	WT	0.505413	24	neurons_midbrain, glutamatergic
CCCTCACCATTGCGAC-1	WT	0.506263	17	hypothalamus
CCCTCAGTCAGGGCCT-1	WT	0.482782	11	neurons_broad
CCCTCAGTCCCAGTAG-1	WT	0.514507	20	cranial ganglion_vagal
CCCTCAGTCCGTCCAT-1	WT	0.511777	0	neurons_glutamatergic
CCCTCAGTCTGGTCCT-1	WT	0.490232	18	dead/dying
CCCTGGACAGCAAGGC-1	WT	0.508353	1	mid-hind boundary_GABAergic
CCCTGTTAGACAAACG-1	WT	0.508632	11	neurons_broad
CCCTGTTAGCCTGTTC-1	WT	0.515242	18	dead/dying
CCCTGTTAGCTCAAAC-1	WT	0.497553	28	radial glia
CCCTGTTAGGACAATG-1	WT	0.511021	33	hypothalamus
CCCTGTTAGGATGATG-1	WT	0.510277	0	neurons_glutamatergic
CCGACAGGTAAGGTTT-1	WT	0.509989	0	neurons_glutamatergic
CCGACAGGTGATGGCT-1	WT	0.489976	18	dead/dying
CCGACAGGTTATGTGG-1	WT	0.49501	7	progenitors/neurons_differentiating
CCGACAGGTTCATTTG-1	WT	0.505627	29	hypothalamus
CCGATGCAGAGCCGGA-1	WT	0.494333	10	optic tectum_GABAergic
CCGCAAATCACTAATG-1	WT	0.506532	0	neurons_glutamatergic
CCGCAAATCATTACGA-1	WT	0.495057	7	progenitors/neurons_differentiating
CCGCAAATCCCGCATT-1	WT	0.506307	10	optic tectum_GABAergic
CCGCAAATCCCTCATA-1	WT	0.513859	0	neurons_glutamatergic
CCGCAAATCTAAGGTC-1	WT	0.505028	10	optic tectum_GABAergic
CCGCAAGGTGTTGCTT-1	WT	0.49393	8	granule cells
CCGCAAGGTTAACAGT-1	WT	0.513005	1	mid-hind boundary_GABAergic
CCGCACACACGGTTTA-1	WT	0.508735	0	neurons_glutamatergic
CCGCACACATGCTATG-1	WT	0.518732	8	granule cells
CCGCCAACAGTTTCTC-1	WT	0.504137	31	dorsal habenula
CCGCTAAAGCAGGTTT-1	WT	0.489283	7	progenitors/neurons_differentiating
CCGCTAAAGCTATATG-1	WT	0.505838	8	granule cells
CCGCTAAAGGACTTAC-1	WT	0.507301	15	hindbrain
CCGCTAGCAATAGTCT-1	WT	0.507291	7	progenitors/neurons_differentiating
CCGCTAGCAGCCAGTT-1	WT	0.509675	7	progenitors/neurons_differentiating
CCGCTAGCAGGCGAGT-1	WT	0.494003	18	dead/dying
CCGCTTAGTCAAACTG-1	WT	0.499684	0	neurons_glutamatergic
CCGCTTAGTGAGGTAG-1	WT	0.510548	19	neurons_telencephalon
CCGCTTAGTTAACACG-1	WT	0.488975	0	neurons_glutamatergic
CCGCTTAGTTCCAGGG-1	WT	0.507503	17	hypothalamus
CCGGTAGGTTAGTACG-1	WT	0.51051	21	ventral forebrain_dienc, hyp, poa: GABAergic
CCGGTTAAGCTGGCTA-1	WT	0.50744	12	GABAergic neurons
CCGGTTAAGCTTAACA-1	WT	0.511484	17	hypothalamus
CCGTGCTGTATTGGAT-1	WT	0.505424	3	radial glia
CCGTGCTGTCATCCTG-1	WT	0.505711	13	neurons_midbrain, glutamatergic
CCGTGCTGTCGCAATA-1	WT	0.512769	23	ventral forebrain_dienc, hyp, poa: GABAergic
CCGTGCTGTGATGAAA-1	WT	0.506151	18	dead/dying
CCGTGCTGTTAATGAC-1	WT	0.496015	10	optic tectum_GABAergic
CCGTTAACATTGCAGC-1	WT	0.507767	0	neurons_glutamatergic
CCGTTAACATTTAAGC-1	WT	0.51394	16	dorsal diencephalon_thalamus
CCGTTACTCAAGCCTG-1	WT	0.519522	11	neurons_broad
CCGTTACTCTAGCTTT-1	WT	0.492288	28	radial glia
CCGTTATGTGAACAAA-1	WT	0.50699	16	dorsal diencephalon_thalamus
CCGTTATGTGTTTCAC-1	WT	0.507791	18	dead/dying
CCGTTATGTTAAGCCA-1	WT	0.513806	27	dorsal habenula
CCGTTGCGTCCTAAGA-1	WT	0.507217	20	cranial ganglion_vagal
CCGTTGCGTTTATTCG-1	WT	0.507366	12	GABAergic neurons
CCGTTTGGTTAGCATG-1	WT	0.488937	21	ventral forebrain_dienc, hyp, poa: GABAergic
CCTAAAGGTTGGCCGA-1	WT	0.492449	0	neurons_glutamatergic
CCTAAAGGTTTATTCG-1	WT	0.504842	12	GABAergic neurons
CCTAAAGGTTTGAGCA-1	WT	0.484317	21	ventral forebrain_dienc, hyp, poa: GABAergic
CCTAAATCAAGCCACT-1	WT	0.487753	3	radial glia
CCTAAATCAATAGCCC-1	WT	0.511205	1	mid-hind boundary_GABAergic
CCTAAATCACGAATTT-1	WT	0.506902	18	dead/dying
CCTAAATCAGCAACCT-1	WT	0.486076	3	radial glia
CCTAAATCATCGTTCT-1	WT	0.509284	1	mid-hind boundary_GABAergic
CCTAAGCCAGCTTACA-1	WT	0.507587	8	granule cells
CCTAAGGTCAAGACTC-1	WT	0.496127	7	progenitors/neurons_differentiating
CCTAAGGTCTTGTTCG-1	WT	0.497835	20	cranial ganglion_vagal
CCTAAGTAGAATCGCT-1	WT	0.508721	14	telencephalon_glutamatergic
CCTAAGTAGCTACTGG-1	WT	0.507453	16	dorsal diencephalon_thalamus
CCTAAGTAGTTGCGTG-1	WT	0.505454	26	optic tectum_GABAergic
CCTAATAAGCATGTCG-1	WT	0.48739	3	radial glia
CCTAATAAGCCTTAAA-1	WT	0.505076	0	neurons_glutamatergic
CCTAATAAGCTTAGTA-1	WT	0.489461	3	radial glia
CCTAATAAGGAACGCG-1	WT	0.503292	16	dorsal diencephalon_thalamus
CCTAATAAGGGCTAAA-1	WT	0.494989	1	mid-hind boundary_GABAergic
CCTAATAAGTAACCCG-1	WT	0.508591	12	GABAergic neurons
CCTAATCGTCAGTAAT-1	WT	0.484428	7	progenitors/neurons_differentiating
CCTAATCGTTATAGCG-1	WT	0.519177	3	radial glia
CCTAATCGTTTCAGGA-1	WT	0.50575	29	hypothalamus
CCTACTGGTAAATTGC-1	WT	0.506608	25	neurons_midbrain, glutamatergic
CCTACTGGTGGGTGAA-1	WT	0.511807	15	hindbrain
CCTACTTCACACTAAT-1	WT	0.492965	17	hypothalamus
CCTACTTCACCAGCAT-1	WT	0.505531	27	dorsal habenula
CCTAGTTGTCACGGAT-1	WT	0.497084	8	granule cells
CCTAGTTGTTAATGCG-1	WT	0.508506	0	neurons_glutamatergic
CCTAGTTGTTAGTTGG-1	WT	0.513379	3	radial glia
CCTATAGCACATAGCC-1	WT	0.506334	17	hypothalamus
CCTATAGCACGAATTT-1	WT	0.512075	17	hypothalamus
CCTATAGCAGGCAAGC-1	WT	0.509488	1	mid-hind boundary_GABAergic
CCTATATTCACTAAGC-1	WT	0.507044	15	hindbrain
CCTATATTCCGCACAA-1	WT	0.508009	23	ventral forebrain_dienc, hyp, poa: GABAergic
CCTATATTCGTCATTT-1	WT	0.512374	22	dorsal diencephalon_thalamus
CCTATATTCTTGCTAT-1	WT	0.510604	0	neurons_glutamatergic
CCTATATTCTTTGACT-1	WT	0.498891	0	neurons_glutamatergic
CCTATTGTCGAAGTGA-1	WT	0.514115	19	neurons_telencephalon
CCTATTGTCTAGCGAT-1	WT	0.509062	22	dorsal diencephalon_thalamus
CCTATTTAGAAAGCAT-1	WT	0.508987	25	neurons_midbrain, glutamatergic
CCTATTTAGTACCGCA-1	WT	0.511696	15	hindbrain
CCTATTTAGTGAGGTA-1	WT	0.490874	7	progenitors/neurons_differentiating
CCTCAAACAGTTAGCC-1	WT	0.507983	19	neurons_telencephalon
CCTCAAACAGTTGCGT-1	WT	0.508056	17	hypothalamus
CCTCAAACATCATGTG-1	WT	0.498834	0	neurons_glutamatergic
CCTCAATGTACCAGGT-1	WT	0.507515	33	hypothalamus
CCTCAATGTAGCTGGT-1	WT	0.494148	7	progenitors/neurons_differentiating
CCTCAATGTATTACCC-1	WT	0.50807	14	telencephalon_glutamatergic
CCTCAATGTGAACAAA-1	WT	0.509991	11	neurons_broad
CCTCAATGTGTCCTGC-1	WT	0.506911	32	dorsal telencephalon_glutamatergic
CCTCAGTTCGATTCTT-1	WT	0.508878	11	neurons_broad
CCTCAGTTCTCAATGA-1	WT	0.513312	25	neurons_midbrain, glutamatergic
CCTCCTCTCAAGGACA-1	WT	0.506876	15	hindbrain
CCTCCTCTCCTCCATA-1	WT	0.504886	1	mid-hind boundary_GABAergic
CCTCCTCTCTTAGGAC-1	WT	0.509093	0	neurons_glutamatergic
CCTCCTGAGCAGCTCA-1	WT	0.508303	12	GABAergic neurons
CCTCCTGAGGCACAGG-1	WT	0.51603	33	hypothalamus
CCTGAATAGCATGCAT-1	WT	0.508316	0	neurons_glutamatergic
CCTGAATAGGATTTGC-1	WT	0.509427	21	ventral forebrain_dienc, hyp, poa: GABAergic
CCTGAATAGGGCTTAT-1	WT	0.509096	22	dorsal diencephalon_thalamus
CCTGACTTCAAACACC-1	WT	0.507923	20	cranial ganglion_vagal
CCTGACTTCATTGCGG-1	WT	0.496615	3	radial glia
CCTGACTTCCTGAGTG-1	WT	0.496842	25	neurons_midbrain, glutamatergic
CCTGACTTCGTTTCCA-1	WT	0.50761	13	neurons_midbrain, glutamatergic
CCTGACTTCTTGCAAA-1	WT	0.510559	0	neurons_glutamatergic
CCTGAGTCACAGCCTG-1	WT	0.490447	3	radial glia
CCTGATGAGCCTTAAA-1	WT	0.507175	12	GABAergic neurons
CCTGATGAGCTCATAA-1	WT	0.494265	8	granule cells
CCTGATGAGGAGTCGG-1	WT	0.506967	12	GABAergic neurons
CCTGATGAGGGTGGAT-1	WT	0.500692	21	ventral forebrain_dienc, hyp, poa: GABAergic
CCTGATGAGTCACCAG-1	WT	0.506336	36	habenula/hindbrain, motor neurons
CCTGCTCCAATCGCAC-1	WT	0.518549	19	neurons_telencephalon
CCTGGATCACCAGGTT-1	WT	0.510284	10	optic tectum_GABAergic
CCTGTAACACAAAGCG-1	WT	0.530652	3	radial glia
CCTGTAACAGCTACGT-1	WT	0.508717	12	GABAergic neurons
CCTGTAACAGGTTAAA-1	WT	0.508598	10	optic tectum_GABAergic
CCTGTATGTACCTTAC-1	WT	0.493616	16	dorsal diencephalon_thalamus
CCTGTATGTAGCTAAT-1	WT	0.494842	17	hypothalamus
CCTGTATGTCAATGTG-1	WT	0.512656	19	neurons_telencephalon
CCTGTATGTCATGCAA-1	WT	0.513674	0	neurons_glutamatergic
CCTGTATGTGAACAAA-1	WT	0.508062	1	mid-hind boundary_GABAergic
CCTGTATGTGTGTGGT-1	WT	0.488725	3	radial glia
CCTGTATGTGTTGCTT-1	WT	0.49575	10	optic tectum_GABAergic
CCTGTTGGTTAGACCA-1	WT	0.508268	27	dorsal habenula
CCTGTTGGTTGCACGG-1	WT	0.502341	21	ventral forebrain_dienc, hyp, poa: GABAergic
CCTTAACGTCGCAATA-1	WT	0.515654	27	dorsal habenula
CCTTAACGTGGACCTG-1	WT	0.496358	8	granule cells
CCTTACTCACTAAGCC-1	WT	0.507776	1	mid-hind boundary_GABAergic
CCTTACTCAGCATTAT-1	WT	0.507905	13	neurons_midbrain, glutamatergic
CCTTAGTGTGGGAACA-1	WT	0.497767	20	cranial ganglion_vagal
CCTTAGTGTGTTTGTC-1	WT	0.507557	8	granule cells
CCTTATGTCCCTCAGT-1	WT	0.482745	12	GABAergic neurons
CCTTATGTCCGCAACA-1	WT	0.502251	7	progenitors/neurons_differentiating
CCTTATGTCTAACTGA-1	WT	0.501194	3	radial glia
CCTTATGTCTAGCTTT-1	WT	0.498599	14	telencephalon_glutamatergic
CCTTATGTCTTTAGGA-1	WT	0.507954	22	dorsal diencephalon_thalamus
CCTTCAATCAAGCTTA-1	WT	0.512458	1	mid-hind boundary_GABAergic
CCTTCAATCATAACTG-1	WT	0.508559	1	mid-hind boundary_GABAergic
CCTTCAATCCCGCAAA-1	WT	0.507038	1	mid-hind boundary_GABAergic
CCTTCAATCTAGCGTG-1	WT	0.494175	10	optic tectum_GABAergic
CCTTCAGGTTAAGCTG-1	WT	0.510088	0	neurons_glutamatergic
CCTTCAGGTTACTTGC-1	WT	0.508027	20	cranial ganglion_vagal
CCTTCGGTCAAAGGCA-1	WT	0.514431	11	neurons_broad
CCTTCGGTCATGGCTG-1	WT	0.502776	10	optic tectum_GABAergic
CCTTCGGTCTGTGCAG-1	WT	0.507628	1	mid-hind boundary_GABAergic
CCTTCGTAGTTCCTGC-1	WT	0.50699	0	neurons_glutamatergic
CCTTGCGTCATAACTG-1	WT	0.514096	11	neurons_broad
CCTTGCGTCGTGCTAG-1	WT	0.493039	24	neurons_midbrain, glutamatergic
CCTTGCGTCTGCAACG-1	WT	0.497192	30	glial progenitors
CCTTGTTCATGGTTAT-1	WT	0.500022	0	neurons_glutamatergic
CCTTGTTCATTAAGTC-1	WT	0.512322	32	dorsal telencephalon_glutamatergic
CCTTTAGTCAGGGCCT-1	WT	0.506385	0	neurons_glutamatergic
CCTTTAGTCCTGATGG-1	WT	0.506773	17	hypothalamus
CCTTTAGTCTCAATAG-1	WT	0.506712	32	dorsal telencephalon_glutamatergic
CCTTTAGTCTTAGTGA-1	WT	0.507719	10	optic tectum_GABAergic
CGAAATGAGCACCACA-1	WT	0.504275	0	neurons_glutamatergic
CGAAATGAGCATGTCG-1	WT	0.509474	11	neurons_broad
CGAAATGAGTCAATTG-1	WT	0.504946	12	GABAergic neurons
CGAAATGAGTCAGTAC-1	WT	0.499167	1	mid-hind boundary_GABAergic
CGAACAAAGGCGGGTA-1	WT	0.497092	15	hindbrain
CGAACCGGTAAGTCGC-1	WT	0.509056	39	dorsal habenula
CGAACCGGTACCAGGT-1	WT	0.508038	14	telencephalon_glutamatergic
CGAACCGGTATTGTGG-1	WT	0.490078	7	progenitors/neurons_differentiating
CGAACCGGTGCCTCAC-1	WT	0.510616	3	radial glia
CGAACCGGTTAACACG-1	WT	0.510614	1	mid-hind boundary_GABAergic
CGAACCGGTTAAGGTT-1	WT	0.499496	14	telencephalon_glutamatergic
CGAACCGGTTAGAGGG-1	WT	0.495792	32	dorsal telencephalon_glutamatergic
CGAACCGGTTAGCTGA-1	WT	0.517176	11	neurons_broad
CGAAGAATCCAAGTTA-1	WT	0.506153	16	dorsal diencephalon_thalamus
CGAAGAATCCTCAGCT-1	WT	0.529411	3	radial glia
CGAAGCCTCGGTTTGG-1	WT	0.512374	24	neurons_midbrain, glutamatergic
CGAAGCCTCGTTAACA-1	WT	0.510046	0	neurons_glutamatergic
CGAAGCGAGTTATTCC-1	WT	0.507251	20	cranial ganglion_vagal
CGAAGGCCAACTGGCT-1	WT	0.489484	7	progenitors/neurons_differentiating
CGAAGTAAGACAACGA-1	WT	0.501408	18	dead/dying
CGAAGTAAGGTCAAAG-1	WT	0.511413	0	neurons_glutamatergic
CGAAGTAAGTCATTTC-1	WT	0.504007	15	hindbrain
CGAAGTAAGTGAACAG-1	WT	0.506734	26	optic tectum_GABAergic
CGAATATGTATACTGG-1	WT	0.508295	13	neurons_midbrain, glutamatergic
CGAATATGTCAATAGT-1	WT	0.493879	21	ventral forebrain_dienc, hyp, poa: GABAergic
CGAATATGTTTATGGG-1	WT	0.509089	15	hindbrain
CGACAAGCAGGAAGCC-1	WT	0.49435	8	granule cells
CGACAAGCATAGACTT-1	WT	0.49364	18	dead/dying
CGACCTGCAAACAACA-1	WT	0.506103	14	telencephalon_glutamatergic
CGACCTGCAGCTACGT-1	WT	0.510433	14	telencephalon_glutamatergic
CGACCTGCAGTTTGGC-1	WT	0.4973	8	granule cells
CGACTAAGTTACCTGT-1	WT	0.507478	1	mid-hind boundary_GABAergic
CGAGCGAAGGCAGGTG-1	WT	0.506521	36	habenula/hindbrain, motor neurons
CGAGCGAAGTAGCGCC-1	WT	0.505312	13	neurons_midbrain, glutamatergic
CGAGCTGGTAACGTGC-1	WT	0.512501	10	optic tectum_GABAergic
CGAGCTGGTACAAAGA-1	WT	0.506788	12	GABAergic neurons
CGAGCTGGTGGTTATG-1	WT	0.507015	12	GABAergic neurons
CGAGCTGGTTAGCCAA-1	WT	0.50827	21	ventral forebrain_dienc, hyp, poa: GABAergic
CGAGGAAGTAATAACC-1	WT	0.513165	0	neurons_glutamatergic
CGAGGAAGTAATCGTG-1	WT	0.516655	20	cranial ganglion_vagal
CGAGGAAGTGTTAAAC-1	WT	0.508467	32	dorsal telencephalon_glutamatergic
CGAGGAAGTTACGCGG-1	WT	0.494681	26	optic tectum_GABAergic
CGAGGCAAGACACCGC-1	WT	0.511935	0	neurons_glutamatergic
CGAGGTGAGGACAATG-1	WT	0.508212	25	neurons_midbrain, glutamatergic
CGAGGTGAGGCTTAGT-1	WT	0.508593	1	mid-hind boundary_GABAergic
CGAGGTGAGGTTACGT-1	WT	0.502884	17	hypothalamus
CGATATTCAAACATAG-1	WT	0.514046	15	hindbrain
CGATATTCAACCGCCA-1	WT	0.491913	21	ventral forebrain_dienc, hyp, poa: GABAergic
CGATATTCAGGCGAGT-1	WT	0.509352	1	mid-hind boundary_GABAergic
CGATATTCATTAAACC-1	WT	0.507457	12	GABAergic neurons
CGATCCTTCAGGAAGC-1	WT	0.493118	8	granule cells
CGATCCTTCATTGCAA-1	WT	0.50344	0	neurons_glutamatergic
CGATGTCCAATCTCTC-1	WT	0.510346	24	neurons_midbrain, glutamatergic
CGATGTCCACCAGCAT-1	WT	0.49481	24	neurons_midbrain, glutamatergic
CGATGTCCACCTAAGC-1	WT	0.508517	13	neurons_midbrain, glutamatergic
CGATTATCAAGGATTA-1	WT	0.513289	1	mid-hind boundary_GABAergic
CGATTATCATAATCGT-1	WT	0.5121	1	mid-hind boundary_GABAergic
CGATTCCTCAGTGAAG-1	WT	0.510712	11	neurons_broad
CGATTCCTCATGACCG-1	WT	0.497128	32	dorsal telencephalon_glutamatergic
CGATTTGCATGATTGT-1	WT	0.507231	14	telencephalon_glutamatergic
CGATTTGCATGTTTGG-1	WT	0.51356	16	dorsal diencephalon_thalamus
CGATTTGCATTGCGTA-1	WT	0.509001	1	mid-hind boundary_GABAergic
CGCAAATTCAGGTTTA-1	WT	0.507909	10	optic tectum_GABAergic
CGCAATAGTGATCAGC-1	WT	0.52996	3	radial glia
CGCAATAGTGTTAGCA-1	WT	0.510659	10	optic tectum_GABAergic
CGCAATAGTTGTCCAT-1	WT	0.490254	7	progenitors/neurons_differentiating
CGCAATCCAATTTGGT-1	WT	0.488622	3	radial glia
CGCAATCCACTTAGGC-1	WT	0.511294	25	neurons_midbrain, glutamatergic
CGCAATCCATAAAGCA-1	WT	0.492081	7	progenitors/neurons_differentiating
CGCAATCCATTGACAT-1	WT	0.498226	38	Purkinje neurons_GABAergic++
CGCAATCCATTGTCCT-1	WT	0.513536	8	granule cells
CGCAATGTCTTGAGCG-1	WT	0.504231	22	dorsal diencephalon_thalamus
CGCAATTAGTGAACCT-1	WT	0.50617	1	mid-hind boundary_GABAergic
CGCAATTAGTGTGATC-1	WT	0.503576	0	neurons_glutamatergic
CGCACAATCATCCTCA-1	WT	0.506581	0	neurons_glutamatergic
CGCACACAGGGATGAC-1	WT	0.497512	24	neurons_midbrain, glutamatergic
CGCACACAGTTATGGC-1	WT	0.506646	22	dorsal diencephalon_thalamus
CGCACCACACAAAGCG-1	WT	0.507521	0	neurons_glutamatergic
CGCACCACACATTAAC-1	WT	0.508611	0	neurons_glutamatergic
CGCACCACAGCAACAG-1	WT	0.507532	19	neurons_telencephalon
CGCATATAGCACAGCC-1	WT	0.494939	8	granule cells
CGCATATAGCCGCTTT-1	WT	0.509575	15	hindbrain
CGCATATAGGAATAAC-1	WT	0.510968	3	radial glia
CGCATATAGTGAACCT-1	WT	0.507229	26	optic tectum_GABAergic
CGCATATAGTTCCCAC-1	WT	0.50778	19	neurons_telencephalon
CGCATGATCCCGTTGT-1	WT	0.505866	0	neurons_glutamatergic
CGCATGATCGACCTGA-1	WT	0.509183	32	dorsal telencephalon_glutamatergic
CGCATGATCTCTAGCC-1	WT	0.496581	13	neurons_midbrain, glutamatergic
CGCATGATCTTGATGA-1	WT	0.498257	12	GABAergic neurons
CGCATGATCTTGTTCG-1	WT	0.50786	1	mid-hind boundary_GABAergic
CGCATTACAACTCGCG-1	WT	0.510625	35	oligodendryocyte progenitor cells
CGCATTACAATAGCAA-1	WT	0.496578	10	optic tectum_GABAergic
CGCATTACATGGTTAT-1	WT	0.491372	7	progenitors/neurons_differentiating
CGCATTTGTTCCGGCT-1	WT	0.511764	17	hypothalamus
CGCCAAATCATCAGTA-1	WT	0.511926	23	ventral forebrain_dienc, hyp, poa: GABAergic
CGCCAAATCCAATAGC-1	WT	0.495028	3	radial glia
CGCCACACACCGTTCC-1	WT	0.504533	15	hindbrain
CGCCACACACTAAGAA-1	WT	0.5103	34	hypothalamus
CGCCACACATAGCTGC-1	WT	0.507589	0	neurons_glutamatergic
CGCCACACATATTGAC-1	WT	0.489694	3	radial glia
CGCCTCATCACACAGT-1	WT	0.51465	1	mid-hind boundary_GABAergic
CGCCTGTGTCCAAATG-1	WT	0.504522	32	dorsal telencephalon_glutamatergic
CGCCTGTGTCTTTATG-1	WT	0.513393	15	hindbrain
CGCGATTCACAACCTA-1	WT	0.498706	28	radial glia
CGCGATTCAGATTCAT-1	WT	0.511293	14	telencephalon_glutamatergic
CGCGATTCATAAGTCT-1	WT	0.511374	14	telencephalon_glutamatergic
CGCGATTCATGTCAGC-1	WT	0.512822	14	telencephalon_glutamatergic
CGCGGATTCACAAGCT-1	WT	0.513837	28	radial glia
CGCGGATTCAGGTTTA-1	WT	0.488815	7	progenitors/neurons_differentiating
CGCGGATTCAGTTCCC-1	WT	0.516025	11	neurons_broad
CGCGGATTCATTCATC-1	WT	0.511859	16	dorsal diencephalon_thalamus
CGCTAACCACTTGTTC-1	WT	0.508651	0	neurons_glutamatergic
CGCTAACCAGGAACAT-1	WT	0.506547	35	oligodendryocyte progenitor cells
CGCTAACCATTGTGAT-1	WT	0.509651	1	mid-hind boundary_GABAergic
CGCTAATAGACTATTG-1	WT	0.512256	24	neurons_midbrain, glutamatergic
CGCTAATAGCAATAGG-1	WT	0.488928	7	progenitors/neurons_differentiating
CGCTAATAGCTACTGG-1	WT	0.49542	8	granule cells
CGCTAATAGTCATGCG-1	WT	0.507253	0	neurons_glutamatergic
CGCTACTTCATTGACA-1	WT	0.490922	7	progenitors/neurons_differentiating
CGCTACTTCCGTTAAA-1	WT	0.492291	3	radial glia
CGCTACTTCGATTTAG-1	WT	0.507636	38	Purkinje neurons_GABAergic++
CGCTACTTCGCCTGTT-1	WT	0.507745	10	optic tectum_GABAergic
CGCTACTTCGTGCTTC-1	WT	0.493909	10	optic tectum_GABAergic
CGCTACTTCTTTAGGA-1	WT	0.514191	16	dorsal diencephalon_thalamus
CGCTATGAGCCAGGTC-1	WT	0.508526	16	dorsal diencephalon_thalamus
CGCTCAGCAATTGAAG-1	WT	0.505042	3	radial glia
CGCTCAGCACGTAAGG-1	WT	0.508322	16	dorsal diencephalon_thalamus
CGCTCAGCACTAAGTT-1	WT	0.511338	17	hypothalamus
CGCTCAGCAGGTTACC-1	WT	0.504604	0	neurons_glutamatergic
CGCTCCATCGTTACTT-1	WT	0.512748	15	hindbrain
CGCTGTGCAACCCTCC-1	WT	0.50712	14	telencephalon_glutamatergic
CGCTGTGCAGAACCGA-1	WT	0.509036	12	GABAergic neurons
CGCTGTGCATGATTGT-1	WT	0.506264	0	neurons_glutamatergic
CGCTGTGCATTAAAGG-1	WT	0.504127	16	dorsal diencephalon_thalamus
CGCTTAACAACTGGGA-1	WT	0.507316	1	mid-hind boundary_GABAergic
CGCTTAACATAAGTCT-1	WT	0.492431	7	progenitors/neurons_differentiating
CGCTTACTCAAGTGAG-1	WT	0.493672	10	optic tectum_GABAergic
CGCTTACTCATTAGTG-1	WT	0.508912	0	neurons_glutamatergic
CGCTTACTCCCGTTTA-1	WT	0.510684	12	GABAergic neurons
CGCTTACTCCTTAGTT-1	WT	0.511667	10	optic tectum_GABAergic
CGCTTACTCGGTTAGT-1	WT	0.485185	3	radial glia
CGCTTACTCTTGACCC-1	WT	0.493299	8	granule cells
CGCTTACTCTTGTCCA-1	WT	0.506223	0	neurons_glutamatergic
CGCTTCTAGCAAGGTA-1	WT	0.509649	33	hypothalamus
CGCTTCTAGGCCTTAG-1	WT	0.488953	0	neurons_glutamatergic
CGCTTCTAGTTTCCGC-1	WT	0.489497	8	granule cells
CGCTTGCGTGCAATGC-1	WT	0.486773	3	radial glia
CGCTTGCGTTAAGTGT-1	WT	0.508444	12	GABAergic neurons
CGCTTGCGTTGCACGG-1	WT	0.49452	39	dorsal habenula
[truncated: 9,284 more rows]

## Sheet: Genes_broad-clusters
Broad gene lists for 6 dpf brain sc classification, derived from Raj et al., 2020 and ZFIN for known marker genes
Neurons (GABA/inhibitory)	aldoca, pvalb7, pbxip1b, pcp4l1, ca8, casq2, slc1a3b, itpr1b, dazap1, dgkh, dgkaa, sst1.1, sst3, cxcl14, tac1, pax7a, rgcc, lrrn1, npr3, shisa9a, otpa, gad1b, pax7b, nrgna, msi2b
Neurons (glut/excitatory)	c1ql4a, c1ql4b, c1ql3a, adcyap1b, scl17a6b, lhx9, elavl4, hmp19, vamp1, cplx2l, nefmb, atp1a3b, nefma, neflb, emp1, stmn3, slc17a6b, scg2b, adcyap1b, sncb, snap25a, ywhag2, atp6v0cb, elavl4, eno1a, slc17a6b
Neurons (broad)	neurod6b, neurod6a, neurod2, neurod1, id2b, bhlhe22, elavl4, adcyap1b, scg2b, rprml, syt5b, ngb, scg2a, rgs5b, actc1b, mylpfa, pvalb2, krtt1c19e, tnnt3b, mylz3, pvalb1, cyt1, elavl4
Microglia	ccl34b.1, apoc1, apoeb, fcer1gl, havcr1, lgals2a, mfap4, g0s2, gng10
Oligodendrocytes	rgcc, scn4ab, phlda2, tuba8l3, zwi, sox10, krt8, hbegfb, hepacama, mbpa, mbpa, cd59, mbpb, zwi, plp1b, cldnk, cldn19, pmp22b, elovl1b, fabp2, cx27.5, egr2b,
Oligodendrocyte Progenitor Cells	olig2, aplnrb, olig1, sema5a, cd82a, aplnra, traf4a, cd63, kcnj11l
Glial progenitors/Radial glia	fabp7b, fabp7a, prss35, vim, wls, s100b, msx3, cx43, hepacama, s1pr1, ptgdsb.2, cx43, atp1b4, her4.1, fabp7a, mfge8a, atp1a1b, ptgdsb.1, ptn, her4.2.1, ptn, slc1a2b
Glia (mature)	epd, ggctb, soul5, fxyd1, igfbp2a, fabp11a, rbp4, sepp1a, mdka, cygb1, atp1b4, wu:fj16a03, fxyd1, bhmt, rbp4, cx43, igfbp2a, lpl, fabp11a, slc7a8a, epd, apof, lxn
Hypothalamus	pdyn, cbln1, kctd4, sox1b, nr0b1, fezf1, nr5a2, sox1a, avp, tac1, phlda2, prdx1, scgn, insm1b, txn, scg3, th2, nr4a1, mt2, chgb, egr2b, ccka, ak5l, tph1a, otpa, otpb, crhbp, bsx, trh, fezf1, scg2b, plk2b, rasd1, rgs5b, scg2a, bhlhe41, cpne2, nts, bsx, htr1ab, nr4a2b, erv, scg2b, vat1, alcamb, gch1, isl1, txn, gata3, insm1b, tal1, tph2, txn, ddc, fev, gata2a, slc18a2, gata3, lmx1bb, htr1d, prdx1, …
Granule cells	zic2a, neurod1, zic5, cspg5b, nebl, zic1, zbtb18, fat2, zic4, gsg1l, draxin, olfm2b, zic4, zic3, zic2b, elavl4, rtn1a, islr2, atp6v0cb, tcf7l2
Ventral forebrain	dlx5a, dlx2a, gad2, dlx6a, lhx6, vax1, gad1b, dlx1a, islr2, slc32a1, slc6a1b, necab1, gsx1, nkx2.4a, nkx2.4b, prox1b, oprd1b, tac1, prox1a, nrgna, prkcbb, ccka, rgs5b
Dorsal telencephalon (glut)	tac3b, tbr1b, gabrr2b, parietopsin, nmbb, emx3, grm2a, apof, tdp52, p2rx3b, pawr, mdm2, prex1, slc17a6a, rtn4rl2b, rtn4rl2a, nrgna, itm2cb, bhlhe22, eomesa, egr3, draxin, zbtb18, egr2b, neurod6a, tbr1b, tbr1b, eomesa, emx3, draxin, neurod6b, slc17a6a, islr2, rpml, fezf1, pdyn, rasd1, syt5b, cpne2, foxg1a, nrgna, kctd12.2, ngb, cyth4a, syt9b, ppp1r1c, prkcbb, camk2a, iqsec2, raver2, cntln, lrmp, a…
Midbrain	atf5b, ddit3, cebpa, atf5a, hunk, sox4a.1, gadd45ga, sox11a, lhx9, barhl2, hunk, sox4a.1, meis2b, mab21l2, ddit3, mycn, lhx4, nkx6.1, shox2, shox, mabb21l2, meis2b, snap25a, pou3f1, meis3, esrrga, elavl4, tmie, ompa, eng1b, calb2a, cbln1, pax2a, c1ql4b, eng2b, ebf3a, lhx9, neurod6b, slc17a6a
Hindbrain	phox2bb, phox2a, lmx1bb, drgx, tlx2, lbx2, shox2, cbln1, hoxa3a, hoxb5a, hoxb5b, hoxa3a, hoxc5a, hoxb6a, hoxb6b, hoxd4a, hoxc3a, hoxd2a, hoxb3a,
Habenula	gng8, kctd12.1, cnih3, synpr, NWD2, pou4f1, pdyn, ano2, cpne4b, zic5, nr4a3, kiss1, prkcq, prox1a, aoc1, csrp2, wnt11r, nts, ak5, tac3a, gng8, g0s2, sst1.1, synpr, cnih3, nrn1a, zic3, NWD2, kctd4, pou4f1, kctd12.1, syt9b
