# Supplementary material for: linc-mipep and linc-wrb encode micropeptides that regulate chromatin accessibility in vertebrate-specific neural cells
Source: eLife. 2023 May 16;12:e82249. doi: 10.7554/eLife.82249 (PMC10188112; doi:10.7554/eLife.82249)
Supplement: Supplementary file 9. [file elife-82249-supp9.xlsx]

## Sheet: Sheet1
Key for sequencing runs in Tornini et al., 2023 for eLife
Giraldez Lab Data Hub https://data.giraldezlab.org
BioProject	PRJNA945049
SRA project (raw FASTQ and single-cell 10x BAM files)	SRP427499
GEO Series (single-cell MTX files)	GSE228551
Experiment	Giraldez Run ID	Giraldez Replicate ID	Sample name	Reads	SRA runs	SRA runs	GEO Samples
					FASTQ	10x BAM	MTX
						Available in “Original format” section
Single-cell multiome of WT or linc-mipep mutant (siblings) 6 dpf brains	AGR003362	AGN002628	MUT ATAC	I1, R1, R2, R3	SRR24010020	SRR24037114	GSM7123890
	AGR003381	AGN002628	MUT ATAC	I1, R1, R2, R3	SRR24010019
	AGR003363	AGN002629	MUT RNA	I1, R1, R2, R3	SRR24010018	SRR24037113	GSM7123891
	AGR003382	AGN002629	MUT RNA	I1, R1, R2, R3	SRR24010017
	AGR003364	AGN002630	WT ATAC	I1, R1, R2, R3	SRR24010016	SRR24037112	GSM7123892
	AGR003383	AGN002630	WT ATAC	I1, R1, R2, R3	SRR24010015
	AGR003365	AGN002631	WT RNA	I1, R1, R2, R3	SRR24010014	SRR24037111	GSM7123893
	AGR003384	AGN002631	WT RNA	I1, R1, R2, R3	SRR24010013
omni-ATAC-seq of 5 dpf WT or linc-mipep;linc-wrb mutant brains	AGR003589	AGN002830	linc-mipep; linc-wrb 5dpf brain Omni-ATAC B1	R1, R2	SRR23871934
	AGR004182	AGN003402	linc-mipep; linc-wrb 5dpf brain Omni-ATAC B2	R1, R2	SRR23871933
	AGR004183	AGN003403	linc-mipep; linc-wrb 5dpf brain Omni-ATAC B3	R1, R2	SRR23871932
	AGR003590	AGN002831	WT 5 dpf brain Omni-ATAC B1	R1, R2	SRR23871931
	AGR004184	AGN003404	WT 5 dpf brain Omni-ATAC B2	R1, R2	SRR23871930
	AGR004185	AGN003405	WT 5 dpf brain Omni-ATAC B3	R1, R2	SRR23871929
RNA Polymerase II ChIP-seq of 5 dpf WT or linc-mipep;linc-wrb mutant brains	AGR003557	AGN002800	linc-mipep; linc-wrb 5 dpf brain input	R1, R2	SRR23871922
	AGR003558	AGN002801	linc-mipep; linc-wrb 5 dpf brain PolII ChIP-seq	R1, R2	SRR23871921
	AGR003560	AGN002803	WT 5 dpf brain input	R1, R2	SRR23871936
	AGR003561	AGN002804	WT 5 dpf brain PolII ChIP-seq	R1, R2	SRR23871935
